# Supplementary material for: Absolute Quantification of Grapevine Red Blotch Virus in Grapevine Leaf and Petiole Tissues by Proteomics
Source: Front Plant Sci. 2018 Nov 29;9:1735. doi: 10.3389/fpls.2018.01735 (PMC6281998; doi:10.3389/fpls.2018.01735)
Supplement: Supplementary file 2 [file Table_1.xlsx]

## Sheet: proteinGroups_cleaned
Supplemental Table 1: MaxQuant protein groups summary annotated with putative uniprotKB ID's, descriptions, gene names, and supplemented with iLFQ and iTop3 values.
Leading razor protein AC	ID	ID (putative)	Description (putative)	GN (putative)	Taxonomy	target	Protein IDs	Majority protein IDs	Fasta headers	Number of proteins	Razor + unique peptides	Unique peptides	Sequence coverage [%]	Mol. weight [kDa]	Q-value	Score	Only identified by site	Uncharacterized protein	#MS2 L_D_115	#MS2 L_D_116	#MS2 L_D_117	#MS2 L_H_106	#MS2 L_H_107	#MS2 L_H_108	#MS2 L_mD_11	#MS2 L_mD_12	#MS2 L_mD_13	#MS2 L_mD_14	#MS2 L_mD_15	#MS2 L_mH_1	#MS2 L_mH_2	#MS2 L_mH_3	#MS2 L_mH_4	#MS2 L_mH_5	#MS2 L_yD_16	#MS2 L_yD_17	#MS2 L_yD_18	#MS2 L_yD_19	#MS2 L_yD_20	#MS2 L_yH_10	#MS2 L_yH_6	#MS2 L_yH_7	#MS2 L_yH_8	#MS2 L_yH_9	#MS2 P_D_115	#MS2 P_D_116	#MS2 P_D_117	#MS2 P_H_106	#MS2 P_H_107
V1-GRBV	V1_GRBaV	V1_GRBaV	V1 protein, potential	V1-GRBV	Grapevine red-blotch virus	1	ag|V1-GRBV|V1_GRBaV	ag|V1-GRBV|V1_GRBaV		1	6	6	50.9	24.624	0	25.137			0	0	0	0	0	0	0	0	0	0	0	0	0	0	0	0	0	0	0	0	0	0	0	0	0	0	7	7	7	1	0
V2-GRBV	V2_GRBaV	V2_GRBaV	V2 protein, potential	V2-GRBV	Grapevine red-blotch virus	1	ag|V2-GRBV|V2_GRBaV;tr|S5TCQ3|S5TCQ3_9GEMI;tr|A0A172MJS9|A0A172MJS9_9GEMI;tr|A0A172MJS2|A0A172MJS2_9GEMI;tr|A0A142DV95|A0A142DV95_9GEMI	ag|V2-GRBV|V2_GRBaV;tr|S5TCQ3|S5TCQ3_9GEMI;tr|A0A172MJS9|A0A172MJS9_9GEMI;tr|A0A172MJS2|A0A172MJS2_9GEMI;tr|A0A142DV95|A0A142DV95_9GEMI	;V2 OS=Grapevine red blotch virus GN=V2 PE=4 SV=1;V2 OS=Grapevine red blotch virus PE=4 SV=1;V2 OS=Grapevine red blotch virus PE=4 SV=1;V2 OS=Grapevine red blotch virus PE=4 SV=1	5	7	7	48.6	19.418	0	21.954			0	0	0	0	0	0	0	0	0	0	0	0	0	0	0	0	0	0	0	0	0	0	0	0	0	0	7	7	6	0	0
A2ICC5	A2ICC5_VITVI	CHSY_VITVI	Chalcone synthase (EC 2.3.1.74) (Naringenin-chalcone synthase)	CHS	Vitis vinifera	2	tr|A2ICC5|A2ICC5_VITVI;sp|P51090|CHSY_VITVI;tr|O80407|O80407_VITVI;tr|E3TBL7|E3TBL7_VITVI;tr|Q6BAZ3|Q6BAZ3_VITVI;tr|Q6BAZ1|Q6BAZ1_VITVI;tr|Q6BAZ0|Q6BAZ0_VITVI;tr|Q6BAY9|Q6BAY9_VITVI;tr|Q6BAY6|Q6BAY6_VITVI;tr|Q6BAX7|Q6BAX7_VITVI;tr|Q6BAX4|Q6BAX4_VITVI;tr|Q6BAX1|Q6BAX1_VITVI;tr|Q6BAW8|Q6BAW8_VITVI;tr|Q6BAW7|Q6BAW7_VITVI;tr|Q6BAV8|Q6BAV8_VITVI;tr|Q6BAV4|Q6BAV4_VITVI;tr|Q6BAV2|Q6BAV2_VITVI;tr|Q6BAV1|…	tr|A2ICC5|A2ICC5_VITVI;sp|P51090|CHSY_VITVI;tr|O80407|O80407_VITVI	Chalcone synthase OS=Vitis vinifera GN=CHS PE=2 SV=1;Chalcone synthase OS=Vitis vinifera GN=CHS PE=2 SV=1;Chalcone synthase OS=Vitis vinifera GN=gVvCHS1 PE=3 SV=1	88	6	6	87.5	42.744	0	154.11			2	4	1	0	2	2	0	0	0	0	0	0	0	0	0	0	3	0	0	3	0	0	0	0	0	0	3	7	5	2	2
A2ICC8	A2ICC8_VITVI	FL3H_VITVI	Naringenin,2-oxoglutarate 3-dioxygenase (EC 1.14.11.9) (FHT) (Flavanone-3-hydroxylase) (F3H)	F3H	Vitis vinifera	2	tr|A2ICC8|A2ICC8_VITVI;sp|P41090|FL3H_VITVI;tr|A0A223HHC4|A0A223HHC4_VITVI;tr|A0A223HHB8|A0A223HHB8_VITVI;tr|A0A223HHC7|A0A223HHC7_VITVI;tr|A5BJF6|A5BJF6_VITVI	tr|A2ICC8|A2ICC8_VITVI;sp|P41090|FL3H_VITVI	Flavanone 3-hydroxylase OS=Vitis vinifera GN=F3H PE=2 SV=1;Naringenin,2-oxoglutarate 3-dioxygenase OS=Vitis vinifera GN=F3H PE=2 SV=1	6	34	3	86.8	40.813	0	323.31			6	7	6	3	7	3	3	0	0	1	3	0	0	2	1	0	3	3	3	3	0	3	3	2	3	1	7	7	7	7	7
A2ICC9	A2ICC9_VITVI	LDOX_VITVI	Leucoanthocyanidin dioxygenase (LDOX) (Leucocyanidin oxygenase) (EC 1.14.11.19) (Leucoanthocyanidin hydroxylase)	ANS	Vitis vinifera	2	tr|A2ICC9|A2ICC9_VITVI;tr|A8I4W9|A8I4W9_VITVI;sp|P51093|LDOX_VITVI;tr|E3TBM7|E3TBM7_VITVI	tr|A2ICC9|A2ICC9_VITVI;tr|A8I4W9|A8I4W9_VITVI;sp|P51093|LDOX_VITVI	Anthocyanidin synthase OS=Vitis vinifera GN=ANS PE=2 SV=1;Anthocyanidin synthase OS=Vitis vinifera GN=ANS PE=2 SV=1;Leucoanthocyanidin dioxygenase OS=Vitis vinifera PE=2 SV=1	4	27	27	69	40.193	0	303.05			7	7	6	0	6	0	0	1	1	0	0	0	0	0	0	0	3	3	3	3	0	0	1	3	3	1	7	7	7	7	7
A5BMU2	A5BMU2_VITVI	A5BMU2_VITVI	Chalcone-flavonone isomerase family protein	CHI	Vitis vinifera	2	tr|A5BMU2|A5BMU2_VITVI;tr|F6HC36|F6HC36_VITVI;tr|E3TBM1|E3TBM1_VITVI	tr|A5BMU2|A5BMU2_VITVI;tr|F6HC36|F6HC36_VITVI	Chalcone-flavonone isomerase family protein OS=Vitis vinifera GN=VITISV_012581 PE=3 SV=1;Chalcone-flavonone isomerase family protein OS=Vitis vinifera GN=VIT_13s0067g02870 PE=3 SV=1	3	16	16	75.6	22.913	0	323.31			7	7	7	3	5	2	3	2	1	2	2	0	0	0	1	0	3	3	3	3	0	3	3	3	3	0	7	7	7	7	7
A5BV11	A5BV11_VITVI	Q2PGC5_VITVI	Flavonol synthase	FLS5	Vitis vinifera	2	tr|A5BV11|A5BV11_VITVI;tr|Q2PGC5|Q2PGC5_VITVI;tr|E0CR99|E0CR99_VITVI	tr|A5BV11|A5BV11_VITVI;tr|Q2PGC5|Q2PGC5_VITVI;tr|E0CR99|E0CR99_VITVI	Uncharacterized protein OS=Vitis vinifera GN=VITISV_029566 PE=3 SV=1;Flavonol synthase OS=Vitis vinifera GN=FLS5 PE=3 SV=1;Uncharacterized protein OS=Vitis vinifera GN=VIT_18s0001g03430 PE=3 SV=1	3	2	2	10.6	35.703	0	6.479			6	6	7	5	5	2	3	1	1	1	3	0	0	2	0	0	1	3	3	0	0	3	0	1	2	1	0	0	0	0	0
A5C8D5	A5C8D5_VITVI	A5C8D5_VITVI	Chalcone-flavonone isomerase family protein	CHI	Vitis vinifera	2	tr|A5C8D5|A5C8D5_VITVI;tr|E0CRY9|E0CRY9_VITVI	tr|A5C8D5|A5C8D5_VITVI;tr|E0CRY9|E0CRY9_VITVI	Chalcone-flavonone isomerase family protein OS=Vitis vinifera GN=VITISV_004495 PE=3 SV=1;Chalcone-flavonone isomerase family protein OS=Vitis vinifera GN=VIT_19s0014g00100 PE=3 SV=1	2	3	3	22.6	25.606	0	16.587			5	5	3	4	3	1	0	0	0	0	0	0	0	0	0	0	3	0	0	1	0	0	0	2	0	0	0	0	0	0	0
D7SIV3	D7SIV3_VITVI	Q4W2K6_VITVI	Putative leucoanthocyanidin reductase 2	lar2	Vitis vinifera	2	tr|D7SIV3|D7SIV3_VITVI;tr|Q4W2K6|Q4W2K6_VITVI;tr|Q3S9L6|Q3S9L6_VITVI	tr|D7SIV3|D7SIV3_VITVI;tr|Q4W2K6|Q4W2K6_VITVI;tr|Q3S9L6|Q3S9L6_VITVI	Uncharacterized protein OS=Vitis vinifera GN=VIT_17s0000g04150 PE=4 SV=1;Putative leucoanthocyanidin reductase 2 OS=Vitis vinifera GN=lar2 PE=2 SV=1;Leucoanthocyanidin reductase 2 OS=Vitis vinifera GN=LAR2 PE=2 SV=1	3	2	2	9.5	38.698	0	18.227			0	0	0	1	0	0	0	0	0	0	0	0	0	0	0	0	0	0	0	0	0	0	0	0	0	0	4	4	0	5	0
D7T475	D7T475_VITVI	CFI2_VITVI	Chalcone--flavonone isomerase 2 (Chalcone isomerase 2) (EC 5.5.1.6)	CHI2	Vitis vinifera	2	tr|D7T475|D7T475_VITVI;sp|A5ANT9|CFI2_VITVI;sp|P51117|CFI1_VITVI	tr|D7T475|D7T475_VITVI;sp|A5ANT9|CFI2_VITVI;sp|P51117|CFI1_VITVI	Chalcone-flavonone isomerase family protein OS=Vitis vinifera GN=VIT_13s0067g03820 PE=3 SV=1;Chalcone--flavonone isomerase 2 OS=Vitis vinifera GN=CHI2 PE=3 SV=1;Chalcone--flavonone isomerase 1 OS=Vitis vinifera GN=CHI1 PE=2 SV=1	3	25	25	93.6	25.082	0	323.31			7	7	7	7	7	7	3	3	3	3	3	2	1	3	1	1	3	3	3	3	2	3	3	3	3	3	7	7	7	7	7
D7T7R5	D7T7R5_VITVI	UFOG_VITVI	Anthocyanidin 3-O-glucosyltransferase 2 (EC 2.4.1.115) (Flavonol 3-O-glucosyltransferase) (UDP-glucose flavonoid 3-O-glucosyltransferase)	UFGT	Vitis vinifera	2	tr|D7T7R5|D7T7R5_VITVI;sp|P51094|UFOG_VITVI	tr|D7T7R5|D7T7R5_VITVI;sp|P51094|UFOG_VITVI	Glycosyltransferase OS=Vitis vinifera GN=VIT_16s0039g02230 PE=3 SV=1;Anthocyanidin 3-O-glucosyltransferase 2 OS=Vitis vinifera GN=UFGT PE=1 SV=2	2	2	1	10.7	50.03	0	21.114			0	0	0	0	0	0	0	0	0	0	0	0	0	0	0	0	0	0	0	0	0	0	0	0	0	0	0	4	4	3	4
D7U6G6	ANRPN_VITVI	ANRPN_VITVI	Anthocyanidin reductase ((2S)-flavan-3-ol-forming)	ANR	Vitis vinifera	2	sp|D7U6G6|ANRPN_VITVI	sp|D7U6G6|ANRPN_VITVI	Anthocyanidin reductase ((2S)-flavan-3-ol-forming) OS=Vitis vinifera GN=ANR PE=3 SV=1	1	21	2	70.7	36.725	0	323.31			7	7	7	3	7	5	3	2	2	2	3	0	0	3	2	1	3	3	3	3	1	3	3	3	3	3	7	7	7	5	7
E3TBM5	E3TBM5_VITVI	E3TBM5_VITVI	Flavanone 3-hydroxylase 2 (Fragment)	F3H2	Vitis vinifera	2	tr|E3TBM5|E3TBM5_VITVI	tr|E3TBM5|E3TBM5_VITVI	Flavanone 3-hydroxylase 2 (Fragment) OS=Vitis vinifera GN=F3H2 PE=2 SV=1	1	2	2	50	4.6523	0	27.854			3	4	3	1	3	1	0	0	0	0	0	0	0	0	0	0	2	0	0	0	0	0	0	1	0	0	7	7	4	0	0
F6H0T8	F6H0T8_VITVI	Q2PHJ7_VITVI	Flavonol synthase	FLS4	Vitis vinifera	2	tr|F6H0T8|F6H0T8_VITVI;tr|Q2PHJ7|Q2PHJ7_VITVI;tr|A5C292|A5C292_VITVI;tr|Q7XJ89|Q7XJ89_VITVI	tr|F6H0T8|F6H0T8_VITVI;tr|Q2PHJ7|Q2PHJ7_VITVI;tr|A5C292|A5C292_VITVI;tr|Q7XJ89|Q7XJ89_VITVI	Uncharacterized protein OS=Vitis vinifera GN=VIT_18s0001g03470 PE=3 SV=1;Flavonol synthase OS=Vitis vinifera GN=FLS4 PE=3 SV=1;Uncharacterized protein OS=Vitis vinifera GN=VITISV_019836 PE=3 SV=1;Flavonol synthase (Fragment) OS=Vitis vinifera PE=2 SV=1	4	2	2	18	36.547	0	16.346			0	0	0	0	0	0	0	0	0	0	0	0	0	0	0	0	0	0	0	0	0	0	0	0	0	0	0	2	3	1	0
G0YKW8	G0YKW8_VITVI	G0YKW8_VITVI	Anthocyanin O-methyltransferase	MT	Vitis vinifera	2	tr|G0YKW8|G0YKW8_VITVI;tr|F6HG97|F6HG97_VITVI	tr|G0YKW8|G0YKW8_VITVI	Anthocyanin O-methyltransferase OS=Vitis vinifera PE=2 SV=1	2	11	2	69.8	26.437	0	72.678			0	0	0	0	0	0	0	0	0	0	0	0	0	0	0	0	0	0	0	0	0	0	0	0	0	0	7	7	7	7	6
P93799	P93799_VITVI	DFRA_VITVI	Dihydroflavonol 4-reductase (DFR) (EC 1.1.1.219) (Dihydrokaempferol 4-reductase) (Flavanone 4-reductase) (FNR) (EC 1.1.1.234)	DFR	Vitis vinifera	2	tr|P93799|P93799_VITVI;tr|F6H060|F6H060_VITVI;tr|A5BGJ0|A5BGJ0_VITVI;sp|P51110|DFRA_VITVI;tr|A0A223HHE6|A0A223HHE6_VITVI;tr|A0A1L6C1I7|A0A1L6C1I7_VITVI;tr|A0A223HHE3|A0A223HHE3_VITVI;tr|Q8LLW0|Q8LLW0_VITVI	tr|P93799|P93799_VITVI;tr|F6H060|F6H060_VITVI;tr|A5BGJ0|A5BGJ0_VITVI;sp|P51110|DFRA_VITVI	Dihydroflavonol 4-reductase OS=Vitis vinifera GN=dfr1 PE=1 SV=1;Uncharacterized protein OS=Vitis vinifera GN=VIT_18s0001g12800 PE=4 SV=1;Uncharacterized protein OS=Vitis vinifera GN=VITISV_011895 PE=4 SV=1;Dihydroflavonol 4-reductase OS=Vitis vinifera GN=D	8	13	13	36.8	37.648	0	22.16			3	1	2	0	0	0	0	0	0	0	0	0	0	0	0	0	0	0	0	0	0	0	0	0	0	0	4	4	0	0	0
Q2UYU6	Q2UYU6_VITVI	Q2UYU6_VITVI	Flavonoid-3-hydroxylase	F3'H	Vitis vinifera	2	tr|Q2UYU6|Q2UYU6_VITVI;tr|Q3C212|Q3C212_VITVI;tr|Q3C211|Q3C211_VITVI;tr|A5BU46|A5BU46_VITVI;tr|Q3C214|Q3C214_VITVI	tr|Q2UYU6|Q2UYU6_VITVI;tr|Q3C212|Q3C212_VITVI;tr|Q3C211|Q3C211_VITVI;tr|A5BU46|A5BU46_VITVI	Flavonoid-3-hydroxylase OS=Vitis vinifera PE=2 SV=1;Flavonoid 3-hydroxylase OS=Vitis vinifera GN=VvF3h3 PE=3 SV=1;Flavonoid 3-hydroxylase OS=Vitis vinifera GN=VvF3h4 PE=2 SV=1;Uncharacterized protein OS=Vitis vinifera GN=VITISV_041731 PE=3 SV=1	5	12	0	40.5	56.073	0	43.015			7	7	7	4	4	2	1	0	0	0	0	0	0	0	0	0	2	0	2	3	0	1	0	0	3	1	4	6	4	0	0
Q2UYU7	Q2UYU7_VITVI	Q2UYU7_VITVI	Flavonoid-3,5-hydroxylase	F3'5'H	Vitis vinifera	2	tr|Q2UYU7|Q2UYU7_VITVI;tr|F6HA82|F6HA82_VITVI;tr|Q2L7J4|Q2L7J4_VITVI;tr|Q3C210|Q3C210_VITVI;tr|A6XHG1|A6XHG1_VITVI;tr|A5AUQ7|A5AUQ7_VITVI;tr|F6HA92|F6HA92_VITVI;tr|F6HA64|F6HA64_VITVI;tr|Q2I0B7|Q2I0B7_VITVI;tr|F6HA87|F6HA87_VITVI;tr|Q2PWV2|Q2PWV2_VITVI;tr|Q2PWV1|Q2PWV1_VITVI;tr|A5BVX3|A5BVX3_VITVI;tr|Q2PWV0|Q2PWV0_VITVI;tr|F6HA63|F6HA63_VITVI;tr|A5AKY7|A5AKY7_VITVI;tr|F6HA80|F6HA80_VITVI;tr|F6HA9…	tr|Q2UYU7|Q2UYU7_VITVI;tr|F6HA82|F6HA82_VITVI;tr|Q2L7J4|Q2L7J4_VITVI;tr|Q3C210|Q3C210_VITVI;tr|A6XHG1|A6XHG1_VITVI;tr|A5AUQ7|A5AUQ7_VITVI;tr|F6HA92|F6HA92_VITVI;tr|F6HA64|F6HA64_VITVI;tr|Q2I0B7|Q2I0B7_VITVI;tr|F6HA87|F6HA87_VITVI	Flavonoid-3,5-hydroxylase OS=Vitis vinifera PE=2 SV=1;Uncharacterized protein OS=Vitis vinifera GN=VIT_06s0009g02970 PE=3 SV=1;Flavonoid 3,5-hydroxylase (Fragment) OS=Vitis vinifera PE=3 SV=1;Flavonoid 3,5-hydroxylase OS=Vitis vinifera GN=VvF35h PE=	19	7	1	24.4	57.06	0	51.925			0	0	0	0	0	0	0	0	0	0	0	0	0	0	0	0	2	0	0	0	0	0	0	0	0	0	4	7	2	1	3
Q5FB34	ANRCS_VITVI	ANRCS_VITVI	Anthocyanidin reductase ((2S)-flavan-3-ol-forming)	ANR	Vitis vinifera	2	sp|Q5FB34|ANRCS_VITVI;sp|Q7PCC4|ANRCH_VITVI;tr|A5AER1|A5AER1_VITVI	sp|Q5FB34|ANRCS_VITVI;sp|Q7PCC4|ANRCH_VITVI	Anthocyanidin reductase ((2S)-flavan-3-ol-forming) OS=Vitis vinifera GN=ANR PE=1 SV=1;Anthocyanidin reductase ((2S)-flavan-3-ol-forming) OS=Vitis vinifera GN=ANR PE=1 SV=1	3	2	2	82.5	36.763	0	13.051			0	0	0	0	0	0	0	0	0	0	0	0	0	0	0	0	3	1	2	0	0	0	0	0	0	0	0	6	0	0	0
Q8W3P5	Q8W3P5_VITVI	Q8W3P5_VITVI	Chalcone synthase	CHS2	Vitis vinifera	2	tr|Q8W3P5|Q8W3P5_VITVI;tr|Q5UNS5|Q5UNS5_VITVI;tr|Q5UNS4|Q5UNS4_VITVI	tr|Q8W3P5|Q8W3P5_VITVI	Chalcone synthase OS=Vitis vinifera GN=CHS2 PE=3 SV=1	3	23	0	88	42.918	0	323.31			7	7	7	6	7	4	1	0	0	0	1	0	0	0	0	0	3	3	3	3	0	0	0	3	3	0	7	7	7	7	7
Q8W3P6	Q8W3P6_VITVI	Q8W3P6_VITVI	Chalcone synthase	CHS3	Vitis vinifera	2	tr|Q8W3P6|Q8W3P6_VITVI;tr|G4XGW2|G4XGW2_VITVI;tr|G4XGW3|G4XGW3_VITVI;tr|Q6BAW0|Q6BAW0_VITVI;tr|Q6BAV7|Q6BAV7_VITVI;tr|Q6BAU3|Q6BAU3_VITVI;tr|Q6BAH3|Q6BAH3_VITVI;tr|Q6BAH0|Q6BAH0_VITVI;tr|Q6BAE8|Q6BAE8_VITVI	tr|Q8W3P6|Q8W3P6_VITVI;tr|G4XGW2|G4XGW2_VITVI;tr|G4XGW3|G4XGW3_VITVI	Chalcone synthase OS=Vitis vinifera GN=CHS3 PE=3 SV=1;Chalcone synthase OS=Vitis vinifera PE=2 SV=1;Chalcone synthase 3 OS=Vitis vinifera PE=2 SV=1	9	10	9	57.3	42.597	0	149.75			3	0	0	0	0	0	0	0	0	0	0	0	0	0	0	0	2	0	2	0	0	0	0	1	0	0	7	7	5	2	2
ORF5	Q2HY91_9VIRU	Q2HY91_9VIRU	28 kDa coat protein	ORF5-GRSPV	Grapevine rupestris stem pitting-associated virus	3	ag|ORF5|Q2HY91_9VIRU	ag|ORF5|Q2HY91_9VIRU	28 kDa coat protein OS=Grapevine rupestris stem pitting-associated virus GN=ORF5-GRSPV PE=4 SV=1	1	9	9	45.6	28.246	0	141.8			0	0	0	0	0	0	0	0	0	0	0	0	0	0	0	0	0	0	0	0	0	0	0	0	0	0	1	7	7	4	0
A5BPY3	A5BPY3_VITVI	I9CU39_9RHIZ	Aliphatic sulfonates import ATP-binding protein SsuB (EC 3.6.3.-)	ssuB	Methylobacterium sp. GXF4	4	tr|A5BPY3|A5BPY3_VITVI;tr|F6I2B5|F6I2B5_VITVI;tr|F6I2B6|F6I2B6_VITVI;tr|I9CU39|I9CU39_9RHIZ	tr|A5BPY3|A5BPY3_VITVI;tr|F6I2B5|F6I2B5_VITVI	Uncharacterized protein OS=Vitis vinifera GN=VITISV_006012 PE=4 SV=1;Uncharacterized protein OS=Vitis vinifera GN=VIT_00s0480g00030 PE=4 SV=1	4	17	17	32.8	66.99	0	323.31			5	7	5	4	2	0	3	3	3	3	3	1	2	1	3	2	0	2	3	1	3	1	1	1	0	0	7	7	7	7	7
D7SGV3	D7SGV3_VITVI	I9X317_9RHIZ	Adenylate kinase (AK) (EC 2.7.4.3) (ATP-AMP transphosphorylase) (ATP:AMP phosphotransferase) (Adenylate monophosphate kinase)	adk	Methylobacterium sp. GXF4	4	tr|D7SGV3|D7SGV3_VITVI;tr|I9X317|I9X317_9RHIZ	tr|D7SGV3|D7SGV3_VITVI	Uncharacterized protein OS=Vitis vinifera GN=VIT_17s0000g01730 PE=3 SV=1	2	33	31	84.1	26.974	0	323.31			5	7	6	7	6	6	3	2	0	0	2	0	0	0	0	0	0	1	0	1	1	2	2	3	1	0	7	7	7	7	7
D7T2J7	D7T2J7_VITVI	I9CDI1_9RHIZ	50S ribosomal protein L2	rplB	Methylobacterium sp. GXF4	4	tr|D7T2J7|D7T2J7_VITVI;tr|I9CDI1|I9CDI1_9RHIZ	tr|D7T2J7|D7T2J7_VITVI;tr|I9CDI1|I9CDI1_9RHIZ	Uncharacterized protein OS=Vitis vinifera GN=VIT_05s0094g01100 PE=4 SV=1;50S ribosomal protein L2 OS=Methylobacterium sp. GXF4 GN=rplB PE=3 SV=1	2	2	2	16.7	21.919	0.0026473	2.6555			0	0	0	0	0	0	0	0	0	0	0	0	0	0	0	0	0	0	0	0	0	0	0	0	0	0	1	3	1	2	0
F6HQS3	F6HQS3_VITVI	I9CQP8_9RHIZ	Aerobic magnesium-protoporphyrin IX monomethyl ester [oxidative] cyclase (Aerobic Mg-protoporphyrin IX monomethyl ester oxidative cyclase) (EC 1.14.13.81)	acsF	Methylobacterium sp. GXF4	4	tr|F6HQS3|F6HQS3_VITVI;tr|A5BKI4|A5BKI4_VITVI	tr|F6HQS3|F6HQS3_VITVI;tr|A5BKI4|A5BKI4_VITVI	Uncharacterized protein OS=Vitis vinifera GN=VIT_08s0040g00390 PE=3 SV=1;Uncharacterized protein OS=Vitis vinifera GN=VITISV_043754 PE=3 SV=1	2	16	16	48	46.807	0	323.31			7	7	7	7	7	7	3	3	3	3	3	3	1	3	3	3	3	3	3	3	3	3	3	3	3	3	7	5	0	3	0
I9CR80	I9CR80_9RHIZ	I9CR80_9RHIZ	Chaperone protein DnaK	dnaK	Methylobacterium sp. GXF4	4	tr|I9CR80|I9CR80_9RHIZ	tr|I9CR80|I9CR80_9RHIZ	Chaperone protein DnaK OS=Methylobacterium sp. GXF4 GN=dnaK PE=2 SV=1	1	5	4	12.9	68.727	0	88.475			7	7	7	7	7	7	3	3	3	3	3	3	3	3	3	3	3	3	3	3	3	3	3	3	3	3	7	7	7	7	7
I9LHP3	I9LHP3_9RHIZ	I9LHP3_9RHIZ	Putative silver efflux pump	WYO_3190	Methylobacterium sp. GXF4	4	tr|I9LHP3|I9LHP3_9RHIZ	tr|I9LHP3|I9LHP3_9RHIZ	Putative silver efflux pump OS=Methylobacterium sp. GXF4 GN=WYO_3190 PE=3 SV=1	1	2	1	4.5	115.11	0.001777	2.8287			0	0	0	0	0	0	0	0	0	0	0	0	0	0	0	0	0	0	0	0	0	0	0	0	0	0	1	3	0	0	0
I9WV10	I9WV10_9RHIZ	I9WV10_9RHIZ	Uncharacterized protein	WYO_3159	Methylobacterium sp. GXF4	4	tr|I9WV10|I9WV10_9RHIZ	tr|I9WV10|I9WV10_9RHIZ	Uncharacterized protein OS=Methylobacterium sp. GXF4 GN=WYO_3159 PE=4 SV=1	1	2	2	31.2	10.092	0.0097623	1.9209			0	0	0	0	0	0	0	0	0	0	0	0	0	0	0	0	0	0	0	0	0	0	0	0	0	0	3	1	5	0	1
I9WYV4	I9WYV4_9RHIZ	I9WYV4_9RHIZ	GntR family transcriptional regulator	WYO_1571	Methylobacterium sp. GXF4	4	tr|I9WYV4|I9WYV4_9RHIZ	tr|I9WYV4|I9WYV4_9RHIZ	GntR family transcriptional regulator OS=Methylobacterium sp. GXF4 GN=WYO_1571 PE=4 SV=1	1	2	2	10.9	25.22	0.0091939	2.0176			0	0	0	0	0	0	0	0	0	0	0	0	0	0	0	1	0	0	0	0	0	0	0	0	0	0	0	1	0	0	0
I9X029	I9X029_9RHIZ	I9X029_9RHIZ	Signal peptide peptidase SppA, 36K type	WYO_1103	Methylobacterium sp. GXF4	4	tr|I9X029|I9X029_9RHIZ	tr|I9X029|I9X029_9RHIZ	Signal peptide peptidase SppA, 36K type OS=Methylobacterium sp. GXF4 GN=WYO_1103 PE=4 SV=1	1	2	2	12.2	33.625	0.00046328	3.8221			0	0	0	0	0	0	0	1	0	0	0	0	0	0	0	0	0	1	1	0	0	1	0	0	1	0	0	1	0	0	0
I9LJC4	I9LJC4_9RHIZ	I9LJC4_9RHIZ	Phosphate-specific transport system accessory protein PhoU	WYO_2332	Methylobacterium sp. GXF4	4	tr|I9LJC4|I9LJC4_9RHIZ	tr|I9LJC4|I9LJC4_9RHIZ	Phosphate-specific transport system accessory protein PhoU OS=Methylobacterium sp. GXF4 GN=WYO_2332 PE=3 SV=1	1	3	3	9.6	26.449	1	-2	+		1	1	0	0	0	0	0	0	0	1	0	0	0	0	1	1	0	0	1	0	0	2	0	0	0	0	0	0	0	0	0
I9WT15	I9WT15_9RHIZ	I9WT15_9RHIZ	Uncharacterized protein	WYO_3664	Methylobacterium sp. GXF4	4	tr|I9WT15|I9WT15_9RHIZ	tr|I9WT15|I9WT15_9RHIZ	Uncharacterized protein OS=Methylobacterium sp. GXF4 GN=WYO_3664 PE=4 SV=1	1	2	2	21.3	35.576	1	-2	+		0	0	0	0	0	0	0	0	0	0	0	0	0	0	1	0	0	0	0	0	0	0	0	0	0	0	0	1	0	0	0
D7TQ15	D7TQ15_VITVI	I9WJ35_9SPHN	NADH-quinone oxidoreductase subunit I (EC 1.6.5.11) (NADH dehydrogenase I subunit I) (NDH-1 subunit I)	nuoI	Novosphingobium sp. Rr 2-17	5	tr|D7TQ15|D7TQ15_VITVI;tr|I9WJ35|I9WJ35_9SPHN	tr|D7TQ15|D7TQ15_VITVI	Uncharacterized protein OS=Vitis vinifera GN=VIT_03s0063g02550 PE=3 SV=1	2	9	9	56.5	25.648	0	67.385			2	3	1	3	1	0	0	0	0	0	0	0	0	0	0	0	0	0	0	0	0	0	0	0	0	0	7	6	7	6	5
D7TZ79	D7TZ79_VITVI	I9WJU6_9SPHN	K(+)-insensitive pyrophosphate-energized proton pump (EC 3.6.1.1) (Membrane-bound proton-translocating pyrophosphatase) (Pyrophosphate-energized inorganic pyrophosphatase) (H(+)-PPase)	hppA	Novosphingobium sp. Rr 2-17	5	tr|D7TZ79|D7TZ79_VITVI;tr|D7TZ86|D7TZ86_VITVI;tr|F6HXJ1|F6HXJ1_VITVI;tr|F6HXJ8|F6HXJ8_VITVI;tr|I9WJU6|I9WJU6_9SPHN;tr|D7SS21|D7SS21_VITVI;tr|F6HVX5|F6HVX5_VITVI	tr|D7TZ79|D7TZ79_VITVI;tr|D7TZ86|D7TZ86_VITVI;tr|F6HXJ1|F6HXJ1_VITVI	Uncharacterized protein OS=Vitis vinifera GN=VIT_09s0002g07880 PE=3 SV=1;Uncharacterized protein OS=Vitis vinifera GN=VIT_09s0002g07940 PE=4 SV=1;Uncharacterized protein OS=Vitis vinifera GN=VIT_09s0002g07920 PE=4 SV=1	7	7	5	30.6	80.442	0	323.31			7	7	7	7	7	5	3	3	3	3	3	3	3	3	3	3	3	3	3	3	3	3	3	3	2	3	7	7	7	7	7
D7U762	D7U762_VITVI	I9L6Y6_9SPHN	Peptide methionine sulfoxide reductase MsrA (Protein-methionine-S-oxide reductase) (EC 1.8.4.11) (Peptide-methionine (S)-S-oxide reductase) (Peptide Met(O) reductase)	msrA	Novosphingobium sp. Rr 2-17	5	tr|D7U762|D7U762_VITVI;tr|I9L6Y6|I9L6Y6_9SPHN;tr|I9LCR8|I9LCR8_9RHIZ	tr|D7U762|D7U762_VITVI	Uncharacterized protein OS=Vitis vinifera GN=VIT_16s0013g00620 PE=3 SV=1	3	12	10	71.8	23.124	0	323.31			7	7	7	7	7	7	3	3	3	3	3	3	3	3	3	3	3	3	3	3	3	3	3	3	3	3	7	7	7	7	7
F6H727	F6H727_VITVI	I9L7P9_9SPHN	Sensor histidine kinase	WSK_1030	Novosphingobium sp. Rr 2-17	5	tr|F6H727|F6H727_VITVI;tr|I9L7P9|I9L7P9_9SPHN;tr|I9C353|I9C353_9SPHN	tr|F6H727|F6H727_VITVI	Uncharacterized protein OS=Vitis vinifera GN=VIT_05s0077g01070 PE=4 SV=1	3	16	16	95.2	18.056	0	323.31			4	5	5	7	6	7	3	3	1	1	3	2	2	0	1	3	3	2	1	3	3	3	2	1	1	2	7	7	7	7	7
I9C8N7	I9C8N7_9SPHN	I9C8N7_9SPHN	Citrate lyase subunit beta	WSK_1281	Novosphingobium sp. Rr 2-17	5	tr|I9C8N7|I9C8N7_9SPHN	tr|I9C8N7|I9C8N7_9SPHN	Citrate lyase subunit beta OS=Novosphingobium sp. Rr 2-17 GN=WSK_1281 PE=3 SV=1	1	2	2	18.9	30.524	0.0097685	1.927			0	0	1	0	1	0	0	0	0	2	0	0	0	0	0	0	0	0	0	0	0	1	0	0	0	0	1	0	0	1	0
I9WJP1	I9WJP1_9SPHN	I9WJP1_9SPHN	Protein translocase subunit SecA	secA	Novosphingobium sp. Rr 2-17	5	tr|I9WJP1|I9WJP1_9SPHN	tr|I9WJP1|I9WJP1_9SPHN	Protein translocase subunit SecA OS=Novosphingobium sp. Rr 2-17 GN=secA PE=3 SV=1	1	4	4	9	101.5	0.0028634	2.6305			0	0	0	0	1	0	1	1	0	0	2	0	0	0	0	1	0	0	0	1	0	1	0	0	1	0	1	1	0	0	0
I9WK83	I9WK83_9SPHN	I9WK83_9SPHN	Uncharacterized protein	WSK_0704	Novosphingobium sp. Rr 2-17	5	tr|I9WK83|I9WK83_9SPHN	tr|I9WK83|I9WK83_9SPHN	Uncharacterized protein OS=Novosphingobium sp. Rr 2-17 GN=WSK_0704 PE=4 SV=1	1	2	2	11.2	33.817	0	5.7169			2	0	2	1	1	1	0	1	3	1	0	0	0	1	0	0	2	0	1	1	1	1	3	2	1	2	0	0	0	0	0
I9CA40	I9CA40_9SPHN	I9CA40_9SPHN	5-methyltetrahydropteroyltriglutamate--homocysteine methyltransferase	metE	Novosphingobium sp. Rr 2-17	5	tr|I9CA40|I9CA40_9SPHN	tr|I9CA40|I9CA40_9SPHN	5-methyltetrahydropteroyltriglutamate--homocysteine methyltransferase OS=Novosphingobium sp. Rr 2-17 GN=metE PE=3 SV=1	1	2	2	5.1	85.104	1	-2	+		0	1	0	0	3	0	0	0	0	0	0	0	0	0	0	0	0	0	1	0	0	0	0	0	0	0	0	0	0	0	0
I9CAT3	I9CAT3_9SPHN	I9CAT3_9SPHN	Citrate transporter	WSK_0829	Novosphingobium sp. Rr 2-17	5	tr|I9CAT3|I9CAT3_9SPHN	tr|I9CAT3|I9CAT3_9SPHN	Citrate transporter OS=Novosphingobium sp. Rr 2-17 GN=WSK_0829 PE=4 SV=1	1	2	2	4.8	46.096	1	-2	+		0	0	0	0	0	0	0	0	0	0	0	0	0	0	0	0	1	0	0	0	1	0	1	0	0	0	0	1	0	0	0
I9WGH8	I9WGH8_9SPHN	I9WGH8_9SPHN	Ubiquinone biosynthesis O-methyltransferase	ubiG	Novosphingobium sp. Rr 2-17	5	tr|I9WGH8|I9WGH8_9SPHN	tr|I9WGH8|I9WGH8_9SPHN	Ubiquinone biosynthesis O-methyltransferase OS=Novosphingobium sp. Rr 2-17 GN=ubiG PE=3 SV=1	1	2	2	19.1	26.92	1	-2	+		0	0	0	1	0	0	0	1	0	0	0	0	0	0	0	0	0	0	0	0	0	0	0	0	0	0	0	0	0	0	0
A0A023PK93	A0A023PK93_VITVI	A0A023PK93_VITVI	Transcription factor HYH	HYH	Vitis vinifera		tr|A0A023PK93|A0A023PK93_VITVI	tr|A0A023PK93|A0A023PK93_VITVI	Transcription factor HYH OS=Vitis vinifera GN=HYH PE=2 SV=1	1	2	2	13.4	21.352	0	27.511			2	1	0	3	3	0	0	0	0	0	0	0	0	0	0	0	0	0	0	0	0	0	0	0	0	0	7	7	7	7	7
A0A097PL89	A0A097PL89_VITVI	A0A097PL89_VITVI	Nitrilase/cyanide hydratase and apolipoprotein N-acyltransferase family protein (Fragment)		Vitis vinifera		tr|A0A097PL89|A0A097PL89_VITVI;tr|F6H3R7|F6H3R7_VITVI	tr|A0A097PL89|A0A097PL89_VITVI;tr|F6H3R7|F6H3R7_VITVI	Nitrilase/cyanide hydratase and apolipoprotein N-acyltransferase family protein (Fragment) OS=Vitis vinifera PE=2 SV=1;Uncharacterized protein OS=Vitis vinifera GN=VIT_04s0008g01690 PE=4 SV=1	2	12	12	42.4	32.893	0	74.533			1	0	4	3	2	0	3	2	2	3	3	3	3	2	3	3	3	3	3	3	2	2	3	3	3	3	7	7	6	6	3
A0A097PNK0	A0A097PNK0_VITVI	A0A097PNK0_VITVI	Iron-sulfur cluster biosynthesis family protein (Fragment)		Vitis vinifera		tr|A0A097PNK0|A0A097PNK0_VITVI;tr|F6HKL2|F6HKL2_VITVI;tr|A5ASH3|A5ASH3_VITVI	tr|A0A097PNK0|A0A097PNK0_VITVI;tr|F6HKL2|F6HKL2_VITVI;tr|A5ASH3|A5ASH3_VITVI	Iron-sulfur cluster biosynthesis family protein (Fragment) OS=Vitis vinifera PE=2 SV=1;Uncharacterized protein OS=Vitis vinifera GN=VIT_08s0007g03300 PE=4 SV=1;Uncharacterized protein (Fragment) OS=Vitis vinifera GN=VITISV_021812 PE=4 SV=1	3	7	7	29.2	48.44	0	45.63			7	7	7	7	6	4	3	1	3	2	1	1	3	2	3	3	1	2	3	3	3	3	3	2	1	3	0	0	0	2	0
A0A097PQJ3	A0A097PQJ3_VITVI	A0A097PQJ3_VITVI	ABC1-like kinase (Fragment)		Vitis vinifera		tr|A0A097PQJ3|A0A097PQJ3_VITVI;tr|D7TUH7|D7TUH7_VITVI	tr|A0A097PQJ3|A0A097PQJ3_VITVI;tr|D7TUH7|D7TUH7_VITVI	ABC1-like kinase (Fragment) OS=Vitis vinifera PE=2 SV=1;Uncharacterized protein OS=Vitis vinifera GN=VIT_03s0017g02360 PE=4 SV=1	2	10	10	27.3	69.108	0	227.88			6	6	2	7	4	3	3	1	2	2	2	2	1	2	3	2	2	2	2	3	0	3	2	0	2	3	0	0	0	0	0
A0A0F7G9W3	A0A0F7G9W3_VITVI	A0A0F7G9W3_VITVI	Polyphenol oxidase	PPO	Vitis vinifera		tr|A0A0F7G9W3|A0A0F7G9W3_VITVI;tr|F6I2B8|F6I2B8_VITVI	tr|A0A0F7G9W3|A0A0F7G9W3_VITVI	Polyphenol oxidase OS=Vitis vinifera GN=PPO PE=2 SV=1	2	11	8	45.8	67.392	0	323.31			7	7	6	5	5	3	3	3	3	3	3	3	3	3	3	3	3	3	3	3	3	3	3	3	3	3	7	7	7	7	7
A0A0F7GA82	A0A0F7GA82_VITVI	A0A0F7GA82_VITVI	Superoxide dismutase	SOD	Vitis vinifera		tr|A0A0F7GA82|A0A0F7GA82_VITVI;tr|A5BR41|A5BR41_VITVI;tr|F6HC76|F6HC76_VITVI;tr|A9UFX9|A9UFX9_VITVI	tr|A0A0F7GA82|A0A0F7GA82_VITVI;tr|A5BR41|A5BR41_VITVI;tr|F6HC76|F6HC76_VITVI;tr|A9UFX9|A9UFX9_VITVI	Superoxide dismutase OS=Vitis vinifera GN=SOD PE=2 SV=1;Superoxide dismutase OS=Vitis vinifera GN=VITISV_024204 PE=3 SV=1;Uncharacterized protein OS=Vitis vinifera GN=VIT_13s0067g02990 PE=4 SV=1;Superoxide dismutase OS=Vitis vinifera GN=MnSOD PE=2 SV=1	4	20	20	74.1	25.314	0	323.31			7	7	7	7	7	7	3	3	3	3	3	3	3	3	3	3	3	3	3	3	3	3	3	3	3	3	7	7	7	7	7
A0A0K1R0X4	A0A0K1R0X4_VITVI	A0A0K1R0X4_VITVI	Phospholipase D	PLDdelta	Vitis vinifera		tr|A0A0K1R0X4|A0A0K1R0X4_VITVI;tr|F6HAH8|F6HAH8_VITVI	tr|A0A0K1R0X4|A0A0K1R0X4_VITVI;tr|F6HAH8|F6HAH8_VITVI	Phospholipase D OS=Vitis vinifera GN=PLDdelta PE=2 SV=1;Phospholipase D OS=Vitis vinifera GN=VIT_00s0264g00100 PE=3 SV=1	2	9	9	15.3	99.061	0	12.59			0	0	0	0	0	0	2	2	3	2	3	0	2	3	1	3	0	2	3	2	3	3	1	3	1	3	1	3	0	1	1
A0A168S2B8	A0A168S2B8_VITVI	A0A168S2B8_VITVI	Shikimate dehydrogenase 1	SDH1	Vitis vinifera		tr|A0A168S2B8|A0A168S2B8_VITVI;tr|F6HDI5|F6HDI5_VITVI;tr|D0VBC6|D0VBC6_VITVI;tr|D0VBC2|D0VBC2_VITVI	tr|A0A168S2B8|A0A168S2B8_VITVI;tr|F6HDI5|F6HDI5_VITVI	Shikimate dehydrogenase 1 OS=Vitis vinifera GN=SDH1 PE=2 SV=1;Uncharacterized protein OS=Vitis vinifera GN=VIT_05s0020g02030 PE=3 SV=1	4	20	20	55.1	56.54	0	282.9			7	7	7	7	7	7	3	3	3	2	2	2	3	3	3	2	3	2	3	3	3	3	3	3	3	3	7	7	6	7	1
A0A172Q383	A0A172Q383_VITVI	A0A172Q383_VITVI	Phospholipase D alpha 3 (Fragment)	PLDalpha3	Vitis vinifera		tr|A0A172Q383|A0A172Q383_VITVI;tr|F6H325|F6H325_VITVI	tr|A0A172Q383|A0A172Q383_VITVI;tr|F6H325|F6H325_VITVI	Phospholipase D alpha 3 (Fragment) OS=Vitis vinifera GN=PLDalpha3 PE=2 SV=1;Phospholipase D OS=Vitis vinifera GN=VIT_04s0008g05450 PE=3 SV=1	2	4	4	16.4	72.572	0	16.936			1	0	0	1	0	0	0	0	0	0	0	0	0	0	0	0	0	0	0	0	0	0	0	0	0	0	4	2	0	1	0
A0A1Z1CEN9	A0A1Z1CEN9_VITVI	IDND_VITVI	L-idonate 5-dehydrogenase (EC 1.1.1.366)	L-IDH1	Vitis vinifera		tr|A0A1Z1CEN9|A0A1Z1CEN9_VITVI;tr|A0A1Z1C5C9|A0A1Z1C5C9_VITVI;tr|A0A1Z1C5C6|A0A1Z1C5C6_VITVI;sp|Q1PSI9|IDND_VITVI;tr|A0A1Z1C5C7|A0A1Z1C5C7_VITVI	tr|A0A1Z1CEN9|A0A1Z1CEN9_VITVI;tr|A0A1Z1C5C9|A0A1Z1C5C9_VITVI;tr|A0A1Z1C5C6|A0A1Z1C5C6_VITVI;sp|Q1PSI9|IDND_VITVI;tr|A0A1Z1C5C7|A0A1Z1C5C7_VITVI	L-idonate dehydrogenase 1 OS=Vitis vinifera GN=L-IDH1 PE=2 SV=1;L-idonate dehydrogenase 1 OS=Vitis vinifera GN=L-IDH1 PE=3 SV=1;L-idonate dehydrogenase 1 OS=Vitis vinifera GN=L-IDH1 PE=3 SV=1;L-idonate 5-dehydrogenase OS=Vitis vinifera GN=VIT_16s0100g00290	5	15	1	53	39.493	0	136.2			6	5	7	6	7	5	3	2	1	2	3	3	3	2	3	3	3	3	2	3	1	3	3	2	3	3	7	7	6	4	4
A0T2X7	A0T2X7_VITVI	A0T2X7_VITVI	Glutathione S-transferase	GST2	Vitis vinifera		tr|A0T2X7|A0T2X7_VITVI;tr|Q6YEY4|Q6YEY4_VITVI	tr|A0T2X7|A0T2X7_VITVI	Glutathione S-transferase OS=Vitis vinifera GN=GST2 PE=3 SV=1	2	16	6	84.6	23.675	0	323.31			7	7	7	7	7	7	3	3	3	3	3	3	3	3	3	3	3	3	3	3	3	3	3	3	3	3	7	7	7	7	7
A1Y2Z2	A1Y2Z2_VITVI	A1Y2Z2_VITVI	GDP-D-mannose pyrophosphorylase (Fragment)		Vitis vinifera		tr|A1Y2Z2|A1Y2Z2_VITVI	tr|A1Y2Z2|A1Y2Z2_VITVI	GDP-D-mannose pyrophosphorylase (Fragment) OS=Vitis vinifera PE=2 SV=1	1	3	3	85.9	7.8852	0.0011221	3.0356			1	0	0	0	0	0	0	0	0	0	0	0	0	0	0	0	1	0	0	0	0	0	0	0	0	0	4	3	2	3	0
A2SXS2	A2SXS2_VITVI	A2SXS2_VITVI	Uricase		Vitis vinifera		tr|A2SXS2|A2SXS2_VITVI	tr|A2SXS2|A2SXS2_VITVI	Uricase OS=Vitis vinifera PE=2 SV=1	1	2	1	59.5	34.701	0	19.176			3	4	6	2	4	3	3	2	1	2	2	0	0	0	1	1	0	3	3	0	2	0	0	3	3	1	7	7	3	4	2
A5ACK4	A5ACK4_VITVI	A5ACK4_VITVI	2-methoxy-6-polyprenyl-1,4-benzoquinol methylase, mitochondrial	COQ5	Vitis vinifera		tr|A5ACK4|A5ACK4_VITVI;tr|D7T7K9|D7T7K9_VITVI	tr|A5ACK4|A5ACK4_VITVI;tr|D7T7K9|D7T7K9_VITVI	2-methoxy-6-polyprenyl-1,4-benzoquinol methylase, mitochondrial OS=Vitis vinifera GN=COQ5 PE=3 SV=1;2-methoxy-6-polyprenyl-1,4-benzoquinol methylase, mitochondrial OS=Vitis vinifera GN=COQ5 PE=3 SV=1	2	2	2	15.4	30.644	0	7.0339			0	0	0	0	0	0	0	0	0	0	0	0	0	0	0	0	0	0	0	0	0	0	0	0	0	0	0	2	0	3	1
A5ACP0	A5ACP0_VITVI	A5ACP0_VITVI	Clathrin heavy chain	VIT_13s0067g01290	Vitis vinifera		tr|A5ACP0|A5ACP0_VITVI;tr|F6H4R6|F6H4R6_VITVI	tr|A5ACP0|A5ACP0_VITVI	Clathrin heavy chain OS=Vitis vinifera GN=VIT_13s0067g01290 PE=3 SV=1	2	8	8	32.9	192.97	0	15.874			0	0	0	0	0	0	3	2	3	0	3	1	1	1	1	2	1	1	2	3	0	0	0	1	3	0	4	3	1	2	0
A5ACR7	A5ACR7_VITVI	A5ACR7_VITVI	V-type proton ATPase subunit	VIT_14s0108g00080	Vitis vinifera		tr|A5ACR7|A5ACR7_VITVI	tr|A5ACR7|A5ACR7_VITVI	V-type proton ATPase subunit OS=Vitis vinifera GN=VIT_14s0108g00080 PE=3 SV=1	1	7	7	32.5	40.671	0	60.061			0	2	0	2	1	1	3	3	0	3	3	2	1	3	3	2	2	2	3	2	2	3	3	3	3	2	7	7	3	7	5
A5AD40	A5AD40_VITVI	A5AD40_VITVI	Mitogen-activated protein kinase	VIT_15s0046g02010	Vitis vinifera		tr|A5AD40|A5AD40_VITVI	tr|A5AD40|A5AD40_VITVI	Mitogen-activated protein kinase OS=Vitis vinifera GN=VIT_15s0046g02010 PE=3 SV=1	1	9	6	31.2	43.272	0	36.721			0	3	1	2	0	0	0	1	1	2	3	0	2	2	0	0	3	2	2	3	1	2	2	3	2	1	5	4	4	7	6
A5ADV7	A5ADV7_VITVI	A5ADV7_VITVI	ATP-dependent Clp protease proteolytic subunit	VIT_02s0025g05140	Vitis vinifera		tr|A5ADV7|A5ADV7_VITVI	tr|A5ADV7|A5ADV7_VITVI	ATP-dependent Clp protease proteolytic subunit OS=Vitis vinifera GN=VIT_02s0025g05140 PE=3 SV=1	1	5	5	22.3	32.382	0	11.401			5	3	1	5	4	2	2	0	0	0	0	0	0	0	0	1	0	0	0	1	0	0	1	0	0	0	1	4	4	3	4
A5AE13	A5AE13_VITVI	D7U1C2_VITVI	Carboxypeptidase (EC 3.4.16.-)	VIT_11s0037g00320	Vitis vinifera		tr|A5AE13|A5AE13_VITVI;tr|D7U1C2|D7U1C2_VITVI	tr|A5AE13|A5AE13_VITVI;tr|D7U1C2|D7U1C2_VITVI	Uncharacterized protein OS=Vitis vinifera GN=VITISV_010072 PE=3 SV=1;Carboxypeptidase OS=Vitis vinifera GN=VIT_11s0037g00320 PE=3 SV=1	2	4	4	21.9	48.634	0	15.34			0	0	0	0	0	0	0	0	0	0	0	0	0	0	0	0	0	0	0	0	0	0	0	0	0	0	3	0	0	2	3
A5AE58	A5AE58_VITVI	A5AE58_VITVI	Protein transport protein Sec61 subunit beta	VIT_13s0019g04080	Vitis vinifera		tr|A5AE58|A5AE58_VITVI	tr|A5AE58|A5AE58_VITVI	Protein transport protein Sec61 subunit beta OS=Vitis vinifera GN=VIT_13s0019g04080 PE=3 SV=1	1	3	3	45.4	10.915	0	132.33			0	0	0	0	0	0	0	0	0	0	0	0	0	0	0	0	0	0	0	0	0	0	0	0	0	0	7	4	7	7	4
A5AE63	A5AE63_VITVI	A5AE63_VITVI	Chlorophyll a-b binding protein, chloroplastic	VIT_13s0019g04140	Vitis vinifera		tr|A5AE63|A5AE63_VITVI	tr|A5AE63|A5AE63_VITVI	Chlorophyll a-b binding protein, chloroplastic OS=Vitis vinifera GN=VIT_13s0019g04140 PE=3 SV=1	1	9	9	17.6	26.327	0	27.922			7	7	7	7	6	6	3	3	3	3	3	3	3	3	3	3	1	3	3	3	3	3	3	2	3	3	4	5	0	4	1
A5AEE8	A5AEE8_VITVI	D7SW97_VITVI	S-acyltransferase (EC 2.3.1.225) (Palmitoyltransferase)	VIT_07s0031g01960	Vitis vinifera		tr|A5AEE8|A5AEE8_VITVI;tr|D7SW97|D7SW97_VITVI;tr|D7SRF0|D7SRF0_VITVI;tr|F6GT02|F6GT02_VITVI;tr|F6H455|F6H455_VITVI;tr|A5BV41|A5BV41_VITVI;tr|A5AMX7|A5AMX7_VITVI	tr|A5AEE8|A5AEE8_VITVI	Uncharacterized protein OS=Vitis vinifera GN=VITISV_000885 PE=4 SV=1	7	2	2	19	104.4	0	10.04			0	0	0	0	0	0	0	0	0	0	0	0	0	0	0	0	0	0	1	0	0	0	0	1	0	0	5	2	4	3	0
A5AEI0	A5AEI0_VITVI	A5AEI0_VITVI	Chlorophyll a-b binding protein, chloroplastic	VIT_17s0000g06350	Vitis vinifera		tr|A5AEI0|A5AEI0_VITVI;tr|Q6XGX8|Q6XGX8_VITVI	tr|A5AEI0|A5AEI0_VITVI	Chlorophyll a-b binding protein, chloroplastic OS=Vitis vinifera GN=VIT_17s0000g06350 PE=3 SV=1	2	20	20	78.6	27.866	0	323.31			7	7	7	7	7	7	3	3	3	3	3	3	3	3	3	3	3	3	3	3	3	3	3	3	3	3	5	5	2	5	3
A5AEY1	A5AEY1_VITVI	A5AEY1_VITVI	Histone H3	VIT_04s0044g00560	Vitis vinifera		tr|A5AEY1|A5AEY1_VITVI	tr|A5AEY1|A5AEY1_VITVI	Histone H3 OS=Vitis vinifera GN=VIT_04s0044g00560 PE=3 SV=1	1	2	2	40.4	15.268	0	202.13			2	2	3	3	0	1	3	0	0	0	1	0	0	0	0	0	0	0	0	0	0	0	3	0	0	0	7	6	7	4	1
A5AFH5	A5AFH5_VITVI	A5AFH5_VITVI	Cysteine synthase	VITISV_033255	Vitis vinifera		tr|A5AFH5|A5AFH5_VITVI;tr|F6HTU8|F6HTU8_VITVI;tr|A5C056|A5C056_VITVI	tr|A5AFH5|A5AFH5_VITVI;tr|F6HTU8|F6HTU8_VITVI	Cysteine synthase OS=Vitis vinifera GN=VITISV_033255 PE=3 SV=1;Cysteine synthase OS=Vitis vinifera GN=VIT_14s0030g01560 PE=3 SV=1	3	35	30	93.2	34.369	0	323.31			7	7	7	7	7	7	3	3	3	3	3	3	3	3	3	3	3	3	3	3	3	3	3	3	3	3	7	7	7	7	7
A5AFQ8	A5AFQ8_VITVI	A5AFQ8_VITVI	40S ribosomal protein S7	VITISV_011364	Vitis vinifera		tr|A5AFQ8|A5AFQ8_VITVI;tr|F6HSS0|F6HSS0_VITVI	tr|A5AFQ8|A5AFQ8_VITVI;tr|F6HSS0|F6HSS0_VITVI	40S ribosomal protein S7 OS=Vitis vinifera GN=VITISV_011364 PE=3 SV=1;40S ribosomal protein S7 OS=Vitis vinifera GN=VIT_14s0006g02830 PE=3 SV=1	2	19	17	79.1	21.963	0	323.31			7	6	7	7	3	4	1	3	2	1	3	1	0	0	1	2	3	3	2	3	2	2	3	3	3	2	7	7	7	7	7
A5AFR3	A5AFR3_VITVI	A5AFR3_VITVI	Histone H2A	VIT_06s0004g04270	Vitis vinifera		tr|A5AFR3|A5AFR3_VITVI;tr|F6GZ06|F6GZ06_VITVI;tr|D7TP67|D7TP67_VITVI	tr|A5AFR3|A5AFR3_VITVI	Histone H2A OS=Vitis vinifera GN=VIT_06s0004g04270 PE=3 SV=1	3	2	2	65.1	15.811	0	11.305			2	1	3	2	0	0	1	0	0	0	0	1	0	0	0	0	0	0	0	1	0	0	0	0	0	0	2	3	3	0	4
A5AFS1	A5AFS1_VITVI	A5AFS1_VITVI	Elongation factor 1-alpha	VIT_06s0004g03240	Vitis vinifera		tr|A5AFS1|A5AFS1_VITVI;tr|F6GTY8|F6GTY8_VITVI;tr|F6GXP4|F6GXP4_VITVI;tr|F6HJW0|F6HJW0_VITVI	tr|A5AFS1|A5AFS1_VITVI;tr|F6GTY8|F6GTY8_VITVI	Elongation factor 1-alpha OS=Vitis vinifera GN=VIT_06s0004g03240 PE=3 SV=1;Uncharacterized protein OS=Vitis vinifera GN=VIT_06s0004g03220 PE=3 SV=1	4	38	7	72	49.337	0	323.31			7	7	7	7	7	7	3	3	3	3	3	3	3	3	3	3	3	3	3	3	3	3	3	3	3	3	7	7	7	7	7
A5AFS2	A5AFS2_VITVI	A5AFS2_VITVI	Vacuolar protein sorting-associated protein 35	VITISV_041912	Vitis vinifera		tr|A5AFS2|A5AFS2_VITVI;tr|F6GWK2|F6GWK2_VITVI;tr|F6H1M7|F6H1M7_VITVI	tr|A5AFS2|A5AFS2_VITVI;tr|F6GWK2|F6GWK2_VITVI	Vacuolar protein sorting-associated protein 35 OS=Vitis vinifera GN=VITISV_041912 PE=3 SV=1;Vacuolar protein sorting-associated protein 35 OS=Vitis vinifera GN=VIT_04s0023g03870 PE=3 SV=1	3	6	6	12.6	87.969	0	120.63			3	3	3	4	5	4	2	2	3	2	3	1	0	2	3	2	3	3	2	3	2	2	2	3	1	1	0	1	0	0	0
A5AGM9	A5AGM9_VITVI	A5AGM9_VITVI	Elongation factor 1-alpha	VITISV_018410	Vitis vinifera		tr|A5AGM9|A5AGM9_VITVI;tr|F6HNI6|F6HNI6_VITVI	tr|A5AGM9|A5AGM9_VITVI;tr|F6HNI6|F6HNI6_VITVI	Elongation factor 1-alpha OS=Vitis vinifera GN=VITISV_018410 PE=3 SV=1;Elongation factor 1-alpha OS=Vitis vinifera GN=VIT_13s0019g03920 PE=3 SV=1	2	7	7	69.8	49.376	0	170.11			3	7	5	7	4	6	3	3	3	2	3	3	0	3	2	3	0	3	3	1	3	1	2	3	1	1	7	7	7	7	6
A5AGN5	A5AGN5_VITVI	A5AGN5_VITVI	Ketol-acid reductoisomerase	VIT_12s0028g02340	Vitis vinifera		tr|A5AGN5|A5AGN5_VITVI;tr|A5ARF9|A5ARF9_VITVI;tr|F6HM93|F6HM93_VITVI;tr|D7TJK5|D7TJK5_VITVI	tr|A5AGN5|A5AGN5_VITVI	Ketol-acid reductoisomerase OS=Vitis vinifera GN=VIT_12s0028g02340 PE=3 SV=1	4	31	31	69	63.486	0	323.31			7	7	7	7	7	7	3	3	3	3	3	3	3	3	3	3	3	3	3	3	3	3	3	3	3	3	7	7	7	7	7
A5AGY5	A5AGY5_VITVI	A5AGY5_VITVI	Peroxidase	VIT_10s0116g01780	Vitis vinifera		tr|A5AGY5|A5AGY5_VITVI	tr|A5AGY5|A5AGY5_VITVI	Peroxidase OS=Vitis vinifera GN=VIT_10s0116g01780 PE=3 SV=1	1	9	9	30.2	37.793	0	16.899			0	0	0	0	0	0	0	0	0	0	0	0	0	0	0	0	0	0	0	0	0	0	0	0	0	0	3	6	3	3	3
A5AH05	A5AH05_VITVI	A5AH05_VITVI	Mitochondrial pyruvate carrier	VIT_17s0000g01780	Vitis vinifera		tr|A5AH05|A5AH05_VITVI	tr|A5AH05|A5AH05_VITVI	Mitochondrial pyruvate carrier OS=Vitis vinifera GN=VIT_17s0000g01780 PE=3 SV=1	1	2	2	23.4	11.952	0	8.9521			3	3	0	2	2	1	2	1	1	1	0	0	0	0	1	0	0	0	0	0	0	0	0	0	1	0	3	0	0	4	0
A5AHP0	A5AHP0_VITVI	A5AHP0_VITVI	Coatomer subunit beta	VIT_04s0008g02320	Vitis vinifera		tr|A5AHP0|A5AHP0_VITVI;tr|F6HBV4|F6HBV4_VITVI	tr|A5AHP0|A5AHP0_VITVI	Coatomer subunit beta OS=Vitis vinifera GN=VIT_04s0008g02320 PE=4 SV=1	2	26	26	36.5	105.92	0	323.31			7	7	7	7	7	4	3	2	1	1	2	2	1	3	0	2	3	3	2	3	1	0	3	3	3	1	7	7	6	4	4
A5AHY0	A5AHY0_VITVI	A9UFY0_VITVI	Dehydroascorbate reductase	DHAR	Vitis vinifera		tr|A5AHY0|A5AHY0_VITVI;tr|A9UFY0|A9UFY0_VITVI	tr|A5AHY0|A5AHY0_VITVI;tr|A9UFY0|A9UFY0_VITVI	Uncharacterized protein OS=Vitis vinifera GN=VIT_00s0317g00050 PE=4 SV=1;Dehydroascorbate reductase OS=Vitis vinifera GN=DHAR PE=2 SV=1	2	11	11	79.2	23.689	0	178.65			5	6	6	4	7	6	1	0	0	0	0	0	0	0	0	0	0	0	0	0	0	0	1	0	0	0	7	7	7	7	7
A5AIS9	A5AIS9_VITVI	D7TB93_VITVI	1-aminocyclopropane-1-carboxylic acid oxidase 3	ACO3	Vitis vinifera		tr|A5AIS9|A5AIS9_VITVI;tr|D7TB93|D7TB93_VITVI	tr|A5AIS9|A5AIS9_VITVI;tr|D7TB93|D7TB93_VITVI	Uncharacterized protein OS=Vitis vinifera GN=VITISV_010647 PE=3 SV=1;1-aminocyclopropane-1-carboxylic acid oxidase 3 OS=Vitis vinifera GN=ACO3 PE=2 SV=1	2	3	3	15.9	33.614	0	6.6851			0	0	0	0	0	0	0	0	0	0	0	0	0	0	0	0	0	0	0	0	0	0	0	0	0	0	2	4	1	0	0
A5AJB3	A5AJB3_VITVI	Q7XB39_VITVI	Class IV chitinase	Chi4C	Vitis vinifera		tr|A5AJB3|A5AJB3_VITVI;tr|Q7XB39|Q7XB39_VITVI	tr|A5AJB3|A5AJB3_VITVI;tr|Q7XB39|Q7XB39_VITVI	Uncharacterized protein OS=Vitis vinifera GN=VIT_05s0094g00360 PE=4 SV=1;Class IV chitinase OS=Vitis vinifera GN=Chi4C PE=2 SV=1	2	3	3	19.9	28.553	0	245.42			0	0	0	0	0	0	0	0	0	0	0	0	0	0	0	0	0	0	0	0	0	0	0	0	0	0	3	5	3	7	5
A5AJI2	A5AJI2_VITVI	A0A0K1R0A7_VITVI	Phospholipase D Z	PLDZ	Vitis vinifera		tr|A5AJI2|A5AJI2_VITVI;tr|D7SV41|D7SV41_VITVI;tr|D7SV42|D7SV42_VITVI;tr|A0A0K1R0A7|A0A0K1R0A7_VITVI	tr|A5AJI2|A5AJI2_VITVI;tr|D7SV41|D7SV41_VITVI;tr|D7SV42|D7SV42_VITVI;tr|A0A0K1R0A7|A0A0K1R0A7_VITVI	Uncharacterized protein OS=Vitis vinifera GN=VITISV_036490 PE=4 SV=1;Uncharacterized protein OS=Vitis vinifera GN=VIT_04s0008g06610 PE=3 SV=1;Uncharacterized protein OS=Vitis vinifera GN=VIT_04s0008g06620 PE=4 SV=1;Phospholipase D Z OS=Vitis vinifera GN=PL	4	2	2	5.9	96.637	0.00023975	4.8365			0	0	0	1	0	0	0	0	0	0	0	0	0	0	0	0	0	0	0	0	0	0	0	0	0	0	1	0	0	0	0
A5AJY9	A5AJY9_VITVI	F6H0D1_VITVI	tRNA pseudouridine synthase (EC 5.4.99.-)	VIT_18s0001g00580	Vitis vinifera		tr|A5AJY9|A5AJY9_VITVI;tr|F6H0D1|F6H0D1_VITVI	tr|A5AJY9|A5AJY9_VITVI;tr|F6H0D1|F6H0D1_VITVI	Uncharacterized protein OS=Vitis vinifera GN=VITISV_031845 PE=4 SV=1;tRNA pseudouridine synthase OS=Vitis vinifera GN=VIT_18s0001g00580 PE=3 SV=1	2	2	2	9.3	61.995	0.00047226	4.3841			1	0	0	2	0	0	0	0	0	0	0	0	0	0	0	0	0	0	0	0	0	0	0	0	0	0	2	0	0	0	0
A5AKD8	A5AKD8_VITVI	A5AKD8_VITVI	Peptidyl-prolyl cis-trans isomerase	VIT_18s0001g14400	Vitis vinifera		tr|A5AKD8|A5AKD8_VITVI	tr|A5AKD8|A5AKD8_VITVI	Peptidyl-prolyl cis-trans isomerase OS=Vitis vinifera GN=VIT_18s0001g14400 PE=3 SV=1	1	24	23	93	17.938	0	323.31			7	7	7	7	7	7	3	3	3	3	3	3	3	3	3	3	3	3	3	3	3	3	3	3	3	3	7	7	7	7	7
A5AKG7	A5AKG7_VITVI	A5AKG7_VITVI	Histone H2A	VITISV_002812	Vitis vinifera		tr|A5AKG7|A5AKG7_VITVI;tr|F6HX79|F6HX79_VITVI	tr|A5AKG7|A5AKG7_VITVI;tr|F6HX79|F6HX79_VITVI	Histone H2A OS=Vitis vinifera GN=VITISV_002812 PE=3 SV=1;Histone H2A OS=Vitis vinifera GN=VIT_09s0002g05770 PE=3 SV=1	2	7	3	57.4	14.493	0	323.31			3	3	0	3	1	3	1	1	0	1	1	2	0	2	0	2	1	1	0	0	1	1	1	0	0	1	7	7	7	7	7
A5AKZ5	A5AKZ5_VITVI	RR2_VITVI	30S ribosomal protein S2, chloroplastic	rps2	Vitis vinifera		tr|A5AKZ5|A5AKZ5_VITVI;sp|Q0ZJ31|RR2_VITVI	tr|A5AKZ5|A5AKZ5_VITVI;sp|Q0ZJ31|RR2_VITVI	Uncharacterized protein OS=Vitis vinifera GN=VITISV_036349 PE=3 SV=1;30S ribosomal protein S2, chloroplastic OS=Vitis vinifera GN=rps2 PE=3 SV=1	2	3	3	15.5	22.245	0.0047764	2.3465			0	2	1	1	0	0	1	0	0	0	0	0	0	0	0	0	0	0	0	0	0	0	0	0	0	0	0	0	0	0	0
A5AL04	A5AL04_VITVI	A5AL04_VITVI	Eukaryotic translation initiation factor 3 subunit I	VIT_01s0011g06630	Vitis vinifera		tr|A5AL04|A5AL04_VITVI	tr|A5AL04|A5AL04_VITVI	Eukaryotic translation initiation factor 3 subunit I OS=Vitis vinifera GN=VIT_01s0011g06630 PE=3 SV=1	1	31	31	88.3	36.02	0	323.31			7	7	7	7	7	7	3	3	1	3	3	3	0	2	0	0	3	1	2	3	1	3	3	3	3	2	7	7	7	7	7
A5AL82	A5AL82_VITVI	A5AL82_VITVI	ATP-dependent Clp protease proteolytic subunit	VITISV_024612	Vitis vinifera		tr|A5AL82|A5AL82_VITVI;tr|F6HF49|F6HF49_VITVI	tr|A5AL82|A5AL82_VITVI;tr|F6HF49|F6HF49_VITVI	ATP-dependent Clp protease proteolytic subunit OS=Vitis vinifera GN=VITISV_024612 PE=3 SV=1;ATP-dependent Clp protease proteolytic subunit OS=Vitis vinifera GN=VIT_01s0011g02100 PE=3 SV=1	2	6	6	36.7	24.224	0	170.31			6	6	7	6	7	6	0	0	0	0	0	0	0	0	0	0	0	0	0	0	0	0	0	0	1	0	7	7	7	7	7
A5ALB2	A5ALB2_VITVI	A5ALB2_VITVI	Proteasome subunit alpha type	VIT_09s0002g00980	Vitis vinifera		tr|A5ALB2|A5ALB2_VITVI	tr|A5ALB2|A5ALB2_VITVI	Proteasome subunit alpha type OS=Vitis vinifera GN=VIT_09s0002g00980 PE=3 SV=1	1	21	21	90.7	27.325	0	323.31			7	7	7	7	7	7	3	3	3	2	3	2	0	3	3	2	3	3	3	3	3	3	2	3	3	3	7	7	7	7	7
A5ALU5	A5ALU5_VITVI	A5ALU5_VITVI	Methionine aminopeptidase	VITISV_005133	Vitis vinifera		tr|A5ALU5|A5ALU5_VITVI	tr|A5ALU5|A5ALU5_VITVI	Methionine aminopeptidase OS=Vitis vinifera GN=VITISV_005133 PE=3 SV=1	1	3	3	6.5	81.6	0.00023815	4.627			0	0	0	0	0	0	0	0	0	0	0	0	0	0	0	0	0	0	0	0	0	0	0	0	0	0	4	4	2	0	0
A5ALV4	A5ALV4_VITVI	RR7_VITVI	30S ribosomal protein S7, chloroplastic	rps7-A	Vitis vinifera		tr|A5ALV4|A5ALV4_VITVI;sp|Q0ZIV9|RR7_VITVI;tr|A5BW04|A5BW04_VITVI;tr|F6HD03|F6HD03_VITVI;tr|A5BRQ6|A5BRQ6_VITVI;tr|A5BGI7|A5BGI7_VITVI	tr|A5ALV4|A5ALV4_VITVI;sp|Q0ZIV9|RR7_VITVI	Ribosomal protein S7 OS=Vitis vinifera GN=VITISV_009277 PE=3 SV=1;30S ribosomal protein S7, chloroplastic OS=Vitis vinifera GN=rps7-A PE=3 SV=1	6	8	8	41.9	17.359	0	192.7			4	3	3	3	2	3	3	3	2	3	3	0	1	1	3	3	3	3	3	3	3	3	2	0	3	2	7	5	7	6	7
A5ALY9	A5ALY9_VITVI	A5ALY9_VITVI	Plasma membrane ATPase	VITISV_027896	Vitis vinifera		tr|A5ALY9|A5ALY9_VITVI;tr|A5AWR6|A5AWR6_VITVI;tr|F6I3A9|F6I3A9_VITVI;tr|F6I3A8|F6I3A8_VITVI;tr|A5B8R1|A5B8R1_VITVI;tr|A5AX82|A5AX82_VITVI	tr|A5ALY9|A5ALY9_VITVI	Plasma membrane ATPase OS=Vitis vinifera GN=VITISV_027896 PE=3 SV=1	6	2	2	53.9	103.37	0	9.4852			3	3	0	1	0	0	0	0	0	0	0	1	0	0	0	0	0	0	0	0	0	0	0	0	0	0	4	2	4	3	4
A5AML5	A5AML5_VITVI	A5AML5_VITVI	Thioredoxin	VIT_18s0001g13250	Vitis vinifera		tr|A5AML5|A5AML5_VITVI;tr|E2GMW4|E2GMW4_VITVI;tr|F6H1K5|F6H1K5_VITVI;tr|E0AD93|E0AD93_VITVI	tr|A5AML5|A5AML5_VITVI;tr|E2GMW4|E2GMW4_VITVI;tr|F6H1K5|F6H1K5_VITVI	Thioredoxin OS=Vitis vinifera GN=VIT_18s0001g13250 PE=3 SV=1;Thioredoxin OS=Vitis vinifera GN=Trxh PE=2 SV=1;Uncharacterized protein OS=Vitis vinifera GN=VIT_18s0001g13240 PE=4 SV=1	4	14	2	95.6	12.804	0	176.35			4	7	6	6	4	5	3	0	2	3	0	0	0	0	0	0	2	2	3	2	0	3	3	3	1	0	7	7	7	7	7
A5ANE5	A5ANE5_VITVI	CYF_VITVI	Cytochrome f	petA	Vitis vinifera		tr|A5ANE5|A5ANE5_VITVI;tr|C5MTM3|C5MTM3_VITVI;sp|Q0ZJ07|CYF_VITVI;tr|B6VJU2|B6VJU2_VITVI;tr|D7TB61|D7TB61_VITVI	tr|A5ANE5|A5ANE5_VITVI;tr|C5MTM3|C5MTM3_VITVI;sp|Q0ZJ07|CYF_VITVI;tr|B6VJU2|B6VJU2_VITVI	Uncharacterized protein OS=Vitis vinifera GN=VITISV_017654 PE=3 SV=1;Cytochrome f OS=Vitis vinifera GN=petA PE=3 SV=1;Cytochrome f OS=Vitis vinifera GN=petA PE=3 SV=1;Cytochrome f OS=Vitis vinifera GN=petA PE=3 SV=1	5	35	35	78.7	31.557	0	323.31			7	7	7	7	7	7	3	3	3	3	3	3	3	3	3	3	3	3	3	3	3	3	3	3	3	3	7	7	7	7	7
A5ANN4	A5ANN4_VITVI	E0CUX3_VITVI	Protein DETOXIFICATION (Multidrug and toxic compound extrusion protein)	VIT_16s0050g00930	Vitis vinifera		tr|A5ANN4|A5ANN4_VITVI;tr|E0CUX3|E0CUX3_VITVI	tr|A5ANN4|A5ANN4_VITVI;tr|E0CUX3|E0CUX3_VITVI	Uncharacterized protein OS=Vitis vinifera GN=VITISV_014413 PE=4 SV=1;Protein DETOXIFICATION OS=Vitis vinifera GN=VIT_16s0050g00930 PE=3 SV=1	2	2	2	7.8	20.995	0	8.769			4	6	5	6	3	0	2	0	0	0	2	1	0	0	0	0	0	0	0	0	0	0	0	0	0	0	0	0	0	1	0
A5ANS5	A5ANS5_VITVI	A5ANS5_VITVI	V-type proton ATPase proteolipid subunit	VIT_18s0001g13630	Vitis vinifera		tr|A5ANS5|A5ANS5_VITVI	tr|A5ANS5|A5ANS5_VITVI	V-type proton ATPase proteolipid subunit OS=Vitis vinifera GN=VIT_18s0001g13630 PE=3 SV=1	1	3	1	49.4	16.586	0	161.73			3	3	2	3	2	1	0	1	3	2	1	0	1	0	0	0	1	0	1	0	1	0	1	1	0	2	7	7	5	7	5
A5ANU2	A5ANU2_VITVI	M1R2W2_VITVI	Thioredoxin	Trxh5	Vitis vinifera		tr|A5ANU2|A5ANU2_VITVI;tr|M1R2W2|M1R2W2_VITVI;tr|D7TQ82|D7TQ82_VITVI	tr|A5ANU2|A5ANU2_VITVI;tr|M1R2W2|M1R2W2_VITVI;tr|D7TQ82|D7TQ82_VITVI	Uncharacterized protein OS=Vitis vinifera GN=VITISV_042254 PE=4 SV=1;Thioredoxin OS=Vitis vinifera GN=Trxh5 PE=3 SV=1;Thioredoxin OS=Vitis vinifera GN=VIT_08s0040g00020 PE=3 SV=1	3	4	4	24.3	25.138	0.0026525	2.696			0	0	0	0	0	0	0	0	0	0	0	0	1	0	0	0	0	0	0	0	0	0	0	0	0	0	0	2	0	3	0
A5ANX3	A5ANX3_VITVI	A5ANX3_VITVI	Cysteine proteinase inhibitor	VIT_06s0009g02230	Vitis vinifera		tr|A5ANX3|A5ANX3_VITVI	tr|A5ANX3|A5ANX3_VITVI	Cysteine proteinase inhibitor OS=Vitis vinifera GN=VIT_06s0009g02230 PE=3 SV=1	1	5	5	82.2	11.222	0	236.48			5	7	6	7	6	7	3	3	3	3	3	3	3	3	3	3	1	3	3	2	3	3	3	3	3	2	3	2	5	3	5
A5ANZ2	A5ANZ2_VITVI	A5ANZ2_VITVI	Glycosyltransferase	VITISV_032467	Vitis vinifera		tr|A5ANZ2|A5ANZ2_VITVI;tr|F6HTJ5|F6HTJ5_VITVI	tr|A5ANZ2|A5ANZ2_VITVI;tr|F6HTJ5|F6HTJ5_VITVI	Glycosyltransferase OS=Vitis vinifera GN=VITISV_032467 PE=3 SV=1;Glycosyltransferase OS=Vitis vinifera GN=VvUGTGT020 PE=2 SV=1	2	2	2	6.4	51.721	0.0026449	2.6372			0	0	0	0	1	0	3	0	0	0	0	0	0	0	0	0	1	0	0	0	0	0	2	0	0	0	0	0	0	0	0
A5AP38	A5AP38_VITVI	A5AP38_VITVI	Glutamine synthetase	VIT_01s0011g02200	Vitis vinifera		tr|A5AP38|A5AP38_VITVI;tr|Q93XJ6|Q93XJ6_VITVI	tr|A5AP38|A5AP38_VITVI;tr|Q93XJ6|Q93XJ6_VITVI	Glutamine synthetase OS=Vitis vinifera GN=VIT_01s0011g02200 PE=3 SV=1;Glutamine synthetase OS=Vitis vinifera GN=gs PE=2 SV=1	2	22	22	78.1	39.023	0	323.31			7	7	7	7	7	7	3	3	3	3	3	3	3	3	3	3	3	3	3	3	3	3	3	3	3	3	7	7	7	7	7
A5APT3	A5APT3_VITVI	A5APT3_VITVI	Peptidyl-prolyl cis-trans isomerase	VITISV_040459	Vitis vinifera		tr|A5APT3|A5APT3_VITVI;tr|D7U5Y4|D7U5Y4_VITVI	tr|A5APT3|A5APT3_VITVI;tr|D7U5Y4|D7U5Y4_VITVI	Peptidyl-prolyl cis-trans isomerase OS=Vitis vinifera GN=VITISV_040459 PE=3 SV=1;Peptidyl-prolyl cis-trans isomerase OS=Vitis vinifera GN=VIT_01s0146g00110 PE=3 SV=1	2	11	11	75.6	19.689	0	323.31			7	7	7	7	7	7	3	3	2	3	3	3	3	3	3	3	3	3	3	3	3	3	3	3	3	3	7	7	7	7	7
A5APU3	A5APU3_VITVI	A5APU3_VITVI	40S ribosomal protein S27	VITISV_040920	Vitis vinifera		tr|A5APU3|A5APU3_VITVI;tr|F6H418|F6H418_VITVI	tr|A5APU3|A5APU3_VITVI;tr|F6H418|F6H418_VITVI	40S ribosomal protein S27 OS=Vitis vinifera GN=VITISV_040920 PE=3 SV=1;40S ribosomal protein S27 OS=Vitis vinifera GN=VIT_14s0068g00880 PE=3 SV=1	2	7	3	50	9.6111	0	52.525			7	7	6	6	6	6	3	3	3	3	2	3	1	3	3	0	3	1	3	3	1	1	3	3	3	3	7	7	7	7	7
A5AQ11	A5AQ11_VITVI	A5AQ11_VITVI	Xyloglucan endotransglucosylase/hydrolase	VITISV_037683	Vitis vinifera		tr|A5AQ11|A5AQ11_VITVI;tr|F6I7H7|F6I7H7_VITVI	tr|A5AQ11|A5AQ11_VITVI	Xyloglucan endotransglucosylase/hydrolase OS=Vitis vinifera GN=VITISV_037683 PE=3 SV=1	2	23	23	66.7	33.18	0	323.31			0	0	0	0	0	0	1	0	0	0	0	3	1	2	2	1	1	0	0	2	3	1	3	2	0	0	7	7	7	7	7
A5AQ13	A5AQ13_VITVI	A5AQ13_VITVI	Aldehyde dehydrogenase	VITISV_044129	Vitis vinifera		tr|A5AQ13|A5AQ13_VITVI;tr|D7SWG5|D7SWG5_VITVI	tr|A5AQ13|A5AQ13_VITVI;tr|D7SWG5|D7SWG5_VITVI	Aldehyde dehydrogenase OS=Vitis vinifera GN=VITISV_044129 PE=3 SV=1;Aldehyde dehydrogenase OS=Vitis vinifera GN=VIT_07s0031g02630 PE=3 SV=1	2	29	29	50.1	59.085	0	323.31			7	7	7	7	7	7	3	3	3	3	3	3	3	3	3	3	3	3	3	3	3	3	3	3	3	3	3	2	3	1	4
A5AQ47	A5AQ47_VITVI	D1MIX6_VITVI	Small heat shock protein 17.3 kDa		Vitis vinifera		tr|A5AQ47|A5AQ47_VITVI;tr|D1MIX6|D1MIX6_VITVI;tr|A5BGB8|A5BGB8_VITVI;tr|A5BGB5|A5BGB5_VITVI;tr|A5C6A9|A5C6A9_VITVI	tr|A5AQ47|A5AQ47_VITVI;tr|D1MIX6|D1MIX6_VITVI	Uncharacterized protein OS=Vitis vinifera GN=VIT_04s0008g01490 PE=3 SV=1;Small heat shock protein 17.3 kDa OS=Vitis vinifera PE=2 SV=1	5	5	5	71.8	17.34	0	144.96			0	0	0	0	0	0	0	0	0	0	0	0	0	0	0	0	0	0	0	0	0	0	0	0	0	0	7	7	6	7	6
A5AQ52	A5AQ52_VITVI	A5AQ52_VITVI	Aminopeptidase	VITISV_012143	Vitis vinifera		tr|A5AQ52|A5AQ52_VITVI	tr|A5AQ52|A5AQ52_VITVI	Aminopeptidase OS=Vitis vinifera GN=VITISV_012143 PE=3 SV=1	1	39	4	59.4	98.809	0	323.31			7	7	7	7	7	7	3	3	3	3	3	3	3	3	3	3	3	3	3	3	3	3	3	3	3	3	7	7	7	7	7
A5AQ89	A5AQ89_VITVI	A5AQ89_VITVI	Profilin	VIT_04s0008g00490	Vitis vinifera		tr|A5AQ89|A5AQ89_VITVI	tr|A5AQ89|A5AQ89_VITVI	Profilin OS=Vitis vinifera GN=VIT_04s0008g00490 PE=3 SV=1	1	3	3	37.4	14.063	0	51.303			1	0	3	1	0	2	2	3	3	3	3	0	0	0	3	1	3	1	3	1	2	0	2	1	1	2	7	7	7	7	6
A5AR13	A5AR13_VITVI	A5AR13_VITVI	Glycosyltransferase	VITISV_003084	Vitis vinifera		tr|A5AR13|A5AR13_VITVI;tr|D7UCJ0|D7UCJ0_VITVI	tr|A5AR13|A5AR13_VITVI;tr|D7UCJ0|D7UCJ0_VITVI	Glycosyltransferase OS=Vitis vinifera GN=VITISV_003084 PE=3 SV=1;Glycosyltransferase OS=Vitis vinifera GN=VIT_15s0046g01630 PE=3 SV=1	2	2	2	14.2	35.204	0.00046393	3.8496			0	0	0	0	0	0	0	0	0	0	0	0	0	0	0	0	0	0	0	0	0	0	0	0	0	0	2	0	1	0	0
A5AR21	A5AR21_VITVI	I7FM98_VITVI	Lycopene beta-cyclase 2	LBCY2	Vitis vinifera		tr|A5AR21|A5AR21_VITVI;tr|I7FM98|I7FM98_VITVI;tr|F6HLP6|F6HLP6_VITVI	tr|A5AR21|A5AR21_VITVI;tr|I7FM98|I7FM98_VITVI;tr|F6HLP6|F6HLP6_VITVI	Uncharacterized protein OS=Vitis vinifera GN=VITISV_011073 PE=4 SV=1;Lycopene beta-cyclase 2 OS=Vitis vinifera GN=LBCY2 PE=2 SV=1;Uncharacterized protein OS=Vitis vinifera GN=VIT_08s0007g05690 PE=4 SV=1	3	6	6	20.6	56.972	0	33.35			4	6	2	7	1	2	0	0	0	0	0	0	0	0	0	0	2	0	0	2	0	0	0	1	0	0	0	0	0	0	0
A5ARC5	A5ARC5_VITVI	A5ARC5_VITVI	Importin subunit alpha	VIT_07s0005g01100	Vitis vinifera		tr|A5ARC5|A5ARC5_VITVI	tr|A5ARC5|A5ARC5_VITVI	Importin subunit alpha OS=Vitis vinifera GN=VIT_07s0005g01100 PE=3 SV=1	1	9	9	42.7	58.593	0	323.31			3	4	3	4	5	5	3	2	2	1	3	1	0	0	2	0	3	2	3	3	0	3	2	1	3	2	4	4	4	3	2
A5ARJ3	A5ARJ3_VITVI	F6HB13_VITVI	Acyl-[acyl-carrier-protein] desaturase (EC 1.14.19.-)	VIT_05s0094g00550	Vitis vinifera		tr|A5ARJ3|A5ARJ3_VITVI;tr|F6HB24|F6HB24_VITVI;tr|F6HB23|F6HB23_VITVI;tr|F6H988|F6H988_VITVI;tr|F6HB13|F6HB13_VITVI;tr|A5BA18|A5BA18_VITVI;tr|D7T2F1|D7T2F1_VITVI;tr|A5AYL1|A5AYL1_VITVI;tr|F6HB20|F6HB20_VITVI	tr|A5ARJ3|A5ARJ3_VITVI	Uncharacterized protein OS=Vitis vinifera GN=VITISV_032127 PE=4 SV=1	9	9	1	34.3	40.693	0	20.452			4	6	2	6	5	1	0	0	1	1	0	0	0	0	0	0	3	0	0	3	0	0	0	0	0	0	7	4	5	7	2
A5AS18	A5AS18_VITVI	Q6YCG4_VITVI	Putative quinone reductase (Fragment)	Qor	Vitis vinifera		tr|A5AS18|A5AS18_VITVI;tr|Q6YCG4|Q6YCG4_VITVI;tr|D7TSB9|D7TSB9_VITVI	tr|A5AS18|A5AS18_VITVI;tr|Q6YCG4|Q6YCG4_VITVI	Uncharacterized protein OS=Vitis vinifera GN=VIT_19s0014g04660 PE=4 SV=1;Putative quinone reductase (Fragment) OS=Vitis vinifera GN=Qor PE=2 SV=1	3	22	21	70	21.74	0	323.31			7	7	7	7	7	7	3	3	3	3	3	3	3	3	3	3	3	3	3	3	3	3	3	3	3	3	7	7	7	7	7
A5ASF9	A5ASF9_VITVI	A5ASF9_VITVI	Profilin	VIT_09s0002g03250	Vitis vinifera		tr|A5ASF9|A5ASF9_VITVI	tr|A5ASF9|A5ASF9_VITVI	Profilin OS=Vitis vinifera GN=VIT_09s0002g03250 PE=3 SV=1	1	5	4	44.3	14.228	0	38.445			4	3	3	4	5	2	1	2	1	0	1	1	0	2	1	1	3	3	3	1	0	2	3	1	3	2	7	7	7	7	7
A5ASG6	A5ASG6_VITVI	A5ASG6_VITVI	Chlorophyll a-b binding protein, chloroplastic	VIT_12s0057g00630	Vitis vinifera		tr|A5ASG6|A5ASG6_VITVI	tr|A5ASG6|A5ASG6_VITVI	Chlorophyll a-b binding protein, chloroplastic OS=Vitis vinifera GN=VIT_12s0057g00630 PE=3 SV=1	1	9	9	84.2	28.467	0	323.31			7	7	7	7	7	7	3	3	3	3	3	3	3	3	3	3	3	3	3	3	3	3	3	3	3	3	7	7	7	7	7
A5ASW8	A5ASW8_VITVI	A5ASW8_VITVI	Chlorophyll a-b binding protein, chloroplastic	VIT_12s0055g01110	Vitis vinifera		tr|A5ASW8|A5ASW8_VITVI	tr|A5ASW8|A5ASW8_VITVI	Chlorophyll a-b binding protein, chloroplastic OS=Vitis vinifera GN=VIT_12s0055g01110 PE=3 SV=1	1	21	21	55.3	27.216	0	323.31			7	7	7	7	7	7	3	3	3	3	3	3	3	3	3	3	3	3	3	3	3	3	3	3	3	3	7	7	7	7	7
A5AT05	A5AT05_VITVI	A5AT05_VITVI	Serine/threonine-protein phosphatase	VIT_06s0004g00830	Vitis vinifera		tr|A5AT05|A5AT05_VITVI;tr|F6HPS0|F6HPS0_VITVI;tr|A5BN94|A5BN94_VITVI;tr|D7T847|D7T847_VITVI	tr|A5AT05|A5AT05_VITVI;tr|F6HPS0|F6HPS0_VITVI	Serine/threonine-protein phosphatase OS=Vitis vinifera GN=VIT_06s0004g00830 PE=3 SV=1;Serine/threonine-protein phosphatase OS=Vitis vinifera GN=VIT_13s0156g00060 PE=3 SV=1	4	5	4	31.2	35.968	0	95.608			3	5	3	3	3	0	0	0	0	0	0	0	0	0	0	0	3	0	0	0	0	1	1	2	0	0	7	7	7	6	3
A5ATB7	A5ATB7_VITVI	A5ATB7_VITVI	Methylenetetrahydrofolate reductase	VITISV_016119	Vitis vinifera		tr|A5ATB7|A5ATB7_VITVI;tr|F6I5I7|F6I5I7_VITVI	tr|A5ATB7|A5ATB7_VITVI;tr|F6I5I7|F6I5I7_VITVI	Methylenetetrahydrofolate reductase OS=Vitis vinifera GN=VITISV_016119 PE=3 SV=1;Methylenetetrahydrofolate reductase OS=Vitis vinifera GN=VIT_15s0024g00070 PE=3 SV=1	2	24	24	64.3	66.899	0	323.31			5	6	6	3	4	0	3	3	3	3	2	2	0	1	0	2	3	3	3	3	3	3	3	3	3	3	7	7	7	7	7
A5ATQ7	A5ATQ7_VITVI	A5ATQ7_VITVI	Peptidylprolyl isomerase	VITISV_002168	Vitis vinifera		tr|A5ATQ7|A5ATQ7_VITVI;tr|D7SJ95|D7SJ95_VITVI	tr|A5ATQ7|A5ATQ7_VITVI;tr|D7SJ95|D7SJ95_VITVI	Peptidylprolyl isomerase OS=Vitis vinifera GN=VITISV_002168 PE=4 SV=1;Peptidylprolyl isomerase OS=Vitis vinifera GN=VIT_17s0000g02530 PE=4 SV=1	2	5	5	26.8	27.144	0	13.317			2	3	1	2	1	3	0	0	0	0	0	0	0	0	0	0	0	0	0	0	0	0	0	0	0	0	0	0	0	0	0
A5AU19	A5AU19_VITVI	A5AU19_VITVI	Trafficking protein particle complex subunit	VIT_19s0177g00360	Vitis vinifera		tr|A5AU19|A5AU19_VITVI	tr|A5AU19|A5AU19_VITVI	Trafficking protein particle complex subunit OS=Vitis vinifera GN=VIT_19s0177g00360 PE=3 SV=1	1	6	6	40.3	20.804	0	20.184			0	0	0	0	0	0	0	0	0	0	0	0	0	0	0	0	0	0	0	0	0	0	0	0	0	0	6	7	3	7	4
A5AU65	A5AU65_VITVI	A5AU65_VITVI	Ubiquitin carboxyl-terminal hydrolase	VIT_04s0044g02040	Vitis vinifera		tr|A5AU65|A5AU65_VITVI	tr|A5AU65|A5AU65_VITVI	Ubiquitin carboxyl-terminal hydrolase OS=Vitis vinifera GN=VIT_04s0044g02040 PE=3 SV=1	1	2	2	9.9	38.428	0.00046019	3.5883			0	0	0	0	0	0	0	0	0	0	0	0	0	0	0	0	0	0	0	0	0	0	0	0	0	0	4	2	0	5	3
A5AUQ2	A5AUQ2_VITVI	A5AUQ2_VITVI	Patatin (Fragment)	VITISV_001725	Vitis vinifera		tr|A5AUQ2|A5AUQ2_VITVI;tr|F6H012|F6H012_VITVI;tr|E0CP89|E0CP89_VITVI;tr|E0CP91|E0CP91_VITVI;tr|A5ATV8|A5ATV8_VITVI;tr|F6H011|F6H011_VITVI;tr|D7SVZ4|D7SVZ4_VITVI	tr|A5AUQ2|A5AUQ2_VITVI;tr|F6H012|F6H012_VITVI;tr|E0CP89|E0CP89_VITVI;tr|E0CP91|E0CP91_VITVI;tr|A5ATV8|A5ATV8_VITVI	Patatin (Fragment) OS=Vitis vinifera GN=VITISV_001725 PE=3 SV=1;Patatin OS=Vitis vinifera GN=VIT_18s0001g10910 PE=3 SV=1;Patatin OS=Vitis vinifera GN=VIT_18s0001g10850 PE=3 SV=1;Patatin OS=Vitis vinifera GN=VIT_18s0001g10870 PE=3 SV=1;Patatin OS=Vitis vini	7	2	1	46.5	45.078	0	48.038			3	3	3	3	3	3	0	0	0	0	0	0	0	0	0	0	1	0	0	0	0	0	0	0	0	0	4	3	0	0	0
A5AUZ0	A5AUZ0_VITVI	A5AUZ0_VITVI	40S ribosomal protein S8	VIT_05s0062g00120	Vitis vinifera		tr|A5AUZ0|A5AUZ0_VITVI	tr|A5AUZ0|A5AUZ0_VITVI	40S ribosomal protein S8 OS=Vitis vinifera GN=VIT_05s0062g00120 PE=3 SV=1	1	12	12	65.6	25.068	0	186.61			4	3	1	3	0	0	0	0	0	0	0	0	0	0	0	0	0	0	0	2	0	0	0	0	0	0	7	7	7	7	7
A5AV92	A5AV92_VITVI	A5AV92_VITVI	Cysteine proteinase inhibitor	VIT_18s0041g00390	Vitis vinifera		tr|A5AV92|A5AV92_VITVI;tr|F6I413|F6I413_VITVI	tr|A5AV92|A5AV92_VITVI;tr|F6I413|F6I413_VITVI	Cysteine proteinase inhibitor OS=Vitis vinifera GN=VIT_18s0041g00390 PE=3 SV=1;Cysteine proteinase inhibitor OS=Vitis vinifera GN=VIT_18s0041g00370 PE=3 SV=1	2	5	5	62	10.863	0	29.958			0	0	0	1	0	2	1	1	0	0	1	0	0	0	1	1	0	0	0	0	0	0	0	0	0	0	1	1	0	3	4
A5AVX9	A5AVX9_VITVI	A5AVX9_VITVI	UDP-glucose 6-dehydrogenase	VITISV_020300	Vitis vinifera		tr|A5AVX9|A5AVX9_VITVI;tr|A5BDX4|A5BDX4_VITVI;tr|F6GT25|F6GT25_VITVI;tr|F6H5M9|F6H5M9_VITVI	tr|A5AVX9|A5AVX9_VITVI	UDP-glucose 6-dehydrogenase OS=Vitis vinifera GN=VITISV_020300 PE=3 SV=1	4	16	16	80.4	52.961	0	170.49			7	7	6	4	7	2	3	3	2	1	1	0	0	0	0	0	3	3	3	3	0	3	2	3	3	0	7	7	7	5	6
A5AWN5	A5AWN5_VITVI	A5AWN5_VITVI	40S ribosomal protein S7	VITISV_000603	Vitis vinifera		tr|A5AWN5|A5AWN5_VITVI;tr|F6GTN2|F6GTN2_VITVI	tr|A5AWN5|A5AWN5_VITVI;tr|F6GTN2|F6GTN2_VITVI	40S ribosomal protein S7 OS=Vitis vinifera GN=VITISV_000603 PE=3 SV=1;40S ribosomal protein S7 OS=Vitis vinifera GN=VIT_17s0000g03530 PE=3 SV=1	2	29	23	82.7	22.109	0	323.31			7	7	7	7	7	7	3	3	3	2	3	3	3	3	3	3	3	3	3	3	3	3	3	3	3	3	7	7	7	7	7
A5AWP2	A5AWP2_VITVI	A5AWP2_VITVI	Coatomer subunit beta	VITISV_004513	Vitis vinifera		tr|A5AWP2|A5AWP2_VITVI;tr|F6HX23|F6HX23_VITVI	tr|A5AWP2|A5AWP2_VITVI;tr|F6HX23|F6HX23_VITVI	Coatomer subunit beta OS=Vitis vinifera GN=VITISV_004513 PE=3 SV=1;Coatomer subunit beta OS=Vitis vinifera GN=VIT_09s0002g04810 PE=3 SV=1	2	13	11	20.3	101.74	0	74.149			6	5	4	4	2	0	2	3	2	0	1	0	2	3	0	3	3	2	3	3	0	3	3	3	3	3	4	0	0	0	3
A5AWV8	A5AWV8_VITVI	A5AWV8_VITVI	Transmembrane 9 superfamily member	VITISV_004804	Vitis vinifera		tr|A5AWV8|A5AWV8_VITVI;tr|F6HHG3|F6HHG3_VITVI	tr|A5AWV8|A5AWV8_VITVI	Transmembrane 9 superfamily member OS=Vitis vinifera GN=VITISV_004804 PE=3 SV=1	2	6	2	11.3	104.23	0	59.643			3	3	3	2	0	1	2	0	2	0	1	0	0	0	0	0	0	1	0	0	0	1	0	0	0	0	6	6	7	5	5
A5AWW2	A5AWW2_VITVI	I7EUP9_VITVI	Violaxanthin de-epoxidase 1	VDE1	Vitis vinifera		tr|A5AWW2|A5AWW2_VITVI;tr|D7TDW3|D7TDW3_VITVI;tr|I7EUP9|I7EUP9_VITVI	tr|A5AWW2|A5AWW2_VITVI;tr|D7TDW3|D7TDW3_VITVI;tr|I7EUP9|I7EUP9_VITVI	Uncharacterized protein OS=Vitis vinifera GN=VITISV_032678 PE=3 SV=1;Uncharacterized protein OS=Vitis vinifera GN=VIT_04s0043g01010 PE=3 SV=1;Violaxanthin de-epoxidase 1 OS=Vitis vinifera GN=VDE1 PE=2 SV=1	3	20	20	55.4	42.319	0	323.31			7	7	7	7	7	7	3	3	3	3	3	3	3	3	3	3	3	3	3	3	3	3	3	3	3	3	7	6	7	6	0
A5AX75	A5AX75_VITVI	C1KG73_VITVI	14-3-3 protein		Vitis vinifera		tr|A5AX75|A5AX75_VITVI;tr|C1KG73|C1KG73_VITVI	tr|A5AX75|A5AX75_VITVI;tr|C1KG73|C1KG73_VITVI	Uncharacterized protein OS=Vitis vinifera GN=VIT_18s0001g07240 PE=3 SV=1;14-3-3 protein OS=Vitis vinifera PE=2 SV=1	2	21	21	82.5	28.649	0	323.31			7	7	6	7	7	7	3	3	3	3	3	3	3	3	3	3	0	3	3	3	3	3	3	3	2	2	7	7	7	7	7
A5AX89	A5AX89_VITVI	A5AX89_VITVI	Beta-hexosaminidase	VITISV_034316	Vitis vinifera		tr|A5AX89|A5AX89_VITVI;tr|F6GZ26|F6GZ26_VITVI	tr|A5AX89|A5AX89_VITVI;tr|F6GZ26|F6GZ26_VITVI	Beta-hexosaminidase OS=Vitis vinifera GN=VITISV_034316 PE=3 SV=1;Beta-hexosaminidase OS=Vitis vinifera GN=VIT_13s0320g00040 PE=3 SV=1	2	4	4	10.4	61.399	0	5.6916			0	0	0	0	0	0	0	0	0	0	0	0	0	0	0	0	0	0	0	0	0	0	0	0	0	0	1	1	1	3	3
A5AX91	A5AX91_VITVI	A5AX91_VITVI	60S ribosomal protein L18a	VIT_10s0003g03150	Vitis vinifera		tr|A5AX91|A5AX91_VITVI	tr|A5AX91|A5AX91_VITVI	60S ribosomal protein L18a OS=Vitis vinifera GN=VIT_10s0003g03150 PE=3 SV=1	1	23	2	76.4	21.272	0	323.31			5	7	7	6	5	5	3	3	3	2	3	1	3	2	3	2	3	3	2	3	3	2	3	3	3	3	7	7	7	7	7
A5AXB8	A5AXB8_VITVI	A5AXB8_VITVI	Inositol-1-monophosphatase	VITISV_020873	Vitis vinifera		tr|A5AXB8|A5AXB8_VITVI	tr|A5AXB8|A5AXB8_VITVI	Inositol-1-monophosphatase OS=Vitis vinifera GN=VITISV_020873 PE=3 SV=1	1	2	2	30.6	42.75	0.0060449	2.2266			2	1	0	0	0	0	0	0	0	0	0	0	0	0	0	0	0	0	0	0	0	0	0	0	0	0	0	2	0	2	0
A5AXI5	A5AXI5_VITVI	A5AXI5_VITVI	Proteasome subunit alpha type	VIT_08s0040g00410	Vitis vinifera		tr|A5AXI5|A5AXI5_VITVI	tr|A5AXI5|A5AXI5_VITVI	Proteasome subunit alpha type OS=Vitis vinifera GN=VIT_08s0040g00410 PE=3 SV=1	1	19	19	69.1	27.191	0	323.31			7	7	7	7	7	7	3	3	3	3	3	3	3	3	3	3	3	3	3	3	3	3	3	3	3	3	7	7	7	7	7
A5AXI6	A5AXI6_VITVI	A5AXI6_VITVI	60S acidic ribosomal protein P0	VITISV_003812	Vitis vinifera		tr|A5AXI6|A5AXI6_VITVI;tr|F6HNI3|F6HNI3_VITVI	tr|A5AXI6|A5AXI6_VITVI;tr|F6HNI3|F6HNI3_VITVI	60S acidic ribosomal protein P0 OS=Vitis vinifera GN=VITISV_003812 PE=3 SV=1;60S acidic ribosomal protein P0 OS=Vitis vinifera GN=VIT_13s0019g03970 PE=3 SV=1	2	26	15	75	34.289	0	323.31			7	7	7	7	7	7	3	3	3	3	3	3	3	3	3	3	3	3	3	3	3	3	3	3	3	3	7	7	7	7	7
A5AY42	A5AY42_VITVI	A5AY42_VITVI	ATP synthase subunit d, mitochondrial	VIT_13s0019g03860	Vitis vinifera		tr|A5AY42|A5AY42_VITVI	tr|A5AY42|A5AY42_VITVI	ATP synthase subunit d, mitochondrial OS=Vitis vinifera GN=VIT_13s0019g03860 PE=3 SV=1	1	33	33	88.1	19.768	0	323.31			7	7	7	7	7	7	3	0	0	0	3	3	1	1	1	2	0	1	0	0	1	1	2	2	0	0	7	7	7	7	7
A5AYA5	A5AYA5_VITVI	A5AYA5_VITVI	Uroporphyrinogen decarboxylase	VITISV_026490	Vitis vinifera		tr|A5AYA5|A5AYA5_VITVI	tr|A5AYA5|A5AYA5_VITVI	Uroporphyrinogen decarboxylase OS=Vitis vinifera GN=VITISV_026490 PE=3 SV=1	1	2	2	26	45.456	0	33.614			4	3	4	3	0	0	1	0	0	1	0	0	0	0	0	0	2	0	0	3	0	0	0	0	3	1	0	0	0	0	0
A5AYZ9	A5AYZ9_VITVI	A5AYZ9_VITVI	Protein DETOXIFICATION	VITISV_038292	Vitis vinifera		tr|A5AYZ9|A5AYZ9_VITVI	tr|A5AYZ9|A5AYZ9_VITVI	Protein DETOXIFICATION OS=Vitis vinifera GN=VITISV_038292 PE=3 SV=1	1	2	2	2.7	56.526	0.00068182	3.3319			0	1	0	2	0	4	2	0	0	0	0	0	0	0	0	0	3	0	0	1	0	2	0	0	0	1	2	6	0	4	3
A5AZG2	A5AZG2_VITVI	A5AZG2_VITVI	60S ribosomal protein L18a	VIT_10s0003g03130	Vitis vinifera		tr|A5AZG2|A5AZG2_VITVI	tr|A5AZG2|A5AZG2_VITVI	60S ribosomal protein L18a OS=Vitis vinifera GN=VIT_10s0003g03130 PE=3 SV=1	1	2	2	76.4	21.258	0.0011216	3.0271			0	0	0	0	0	0	0	0	1	1	0	0	0	0	1	0	0	1	0	0	0	0	0	1	1	0	7	6	3	5	3
A5B050	A5B050_VITVI	A5B050_VITVI	Adenylosuccinate synthetase, chloroplastic	PURA	Vitis vinifera		tr|A5B050|A5B050_VITVI	tr|A5B050|A5B050_VITVI	Adenylosuccinate synthetase, chloroplastic OS=Vitis vinifera GN=PURA PE=3 SV=1	1	3	3	15.1	152.02	0	12.066			6	6	7	5	7	7	3	1	2	3	3	3	3	1	3	2	2	3	3	2	3	3	3	2	3	2	2	3	0	2	1
A5B0J1	A5B0J1_VITVI	A5B0J1_VITVI	3-ketoacyl-CoA synthase	VIT_13s0067g03890	Vitis vinifera		tr|A5B0J1|A5B0J1_VITVI	tr|A5B0J1|A5B0J1_VITVI	3-ketoacyl-CoA synthase OS=Vitis vinifera GN=VIT_13s0067g03890 PE=3 SV=1	1	5	5	19.1	51.509	0	77.223			0	0	0	0	0	0	0	0	0	0	0	0	0	0	0	0	3	0	0	3	0	0	0	0	0	0	0	0	0	0	0
A5B0L2	A5B0L2_VITVI	I7DK63_VITVI	Actin (Fragment)		Vitis vinifera		tr|A5B0L2|A5B0L2_VITVI;tr|I7DK63|I7DK63_VITVI;tr|E3TBN5|E3TBN5_VITVI;tr|D7U7E7|D7U7E7_VITVI	tr|A5B0L2|A5B0L2_VITVI	Uncharacterized protein OS=Vitis vinifera GN=VIT_08s0007g06520 PE=3 SV=1	4	8	2	98.7	41.716	0	139.22			7	5	7	5	7	5	3	2	3	0	2	3	0	3	2	3	3	3	1	3	3	3	2	3	3	3	7	7	7	7	7
A5B0X9	A5B0X9_VITVI	A5B0X9_VITVI	Delta-aminolevulinic acid dehydratase	VIT_18s0001g02550	Vitis vinifera		tr|A5B0X9|A5B0X9_VITVI;tr|I9WTL5|I9WTL5_9RHIZ;tr|I9CB09|I9CB09_9SPHN	tr|A5B0X9|A5B0X9_VITVI	Delta-aminolevulinic acid dehydratase OS=Vitis vinifera GN=VIT_18s0001g02550 PE=3 SV=1	3	15	15	38.6	47.334	0	323.31			7	7	7	7	7	7	3	3	3	3	2	0	0	1	3	3	3	2	2	3	3	3	3	2	3	3	4	4	0	2	0
A5B0Z2	A5B0Z2_VITVI	A5B0Z2_VITVI	40S ribosomal protein S21	VITISV_033219	Vitis vinifera		tr|A5B0Z2|A5B0Z2_VITVI;tr|F6I4M8|F6I4M8_VITVI	tr|A5B0Z2|A5B0Z2_VITVI;tr|F6I4M8|F6I4M8_VITVI	40S ribosomal protein S21 OS=Vitis vinifera GN=VITISV_033219 PE=3 SV=1;Uncharacterized protein OS=Vitis vinifera GN=VIT_14s0060g02110 PE=4 SV=1	2	5	3	78	9.2192	0	312.99			6	5	7	5	6	3	3	3	2	2	3	2	2	0	0	3	3	3	2	3	3	3	3	0	3	1	7	7	7	7	7
A5B118	A5B118_VITVI	A5B118_VITVI	Fructose-bisphosphate aldolase	VIT_08s0007g03830	Vitis vinifera		tr|A5B118|A5B118_VITVI	tr|A5B118|A5B118_VITVI	Fructose-bisphosphate aldolase OS=Vitis vinifera GN=VIT_08s0007g03830 PE=3 SV=1	1	53	50	90.8	38.63	0	323.31			7	7	7	7	7	7	3	3	3	3	3	3	3	3	3	3	3	3	3	3	3	3	3	3	3	3	7	7	7	7	7
A5B155	A5B155_VITVI	A8QK92_VITVI	Germin-like protein 6	GER6	Vitis vinifera		tr|A5B155|A5B155_VITVI;tr|A8QK92|A8QK92_VITVI	tr|A5B155|A5B155_VITVI;tr|A8QK92|A8QK92_VITVI	Uncharacterized protein OS=Vitis vinifera GN=VITISV_017918 PE=3 SV=1;Germin-like protein 6 OS=Vitis vinifera GN=GER6 PE=2 SV=1	2	3	3	38.3	19.96	0	171.06			5	5	3	5	3	3	3	3	3	3	3	3	3	3	3	3	3	3	3	3	3	3	3	3	3	3	7	7	6	7	5
A5B1B3	A5B1B3_VITVI	A5B1B3_VITVI	Purple acid phosphatase	VIT_18s0001g13340	Vitis vinifera		tr|A5B1B3|A5B1B3_VITVI;tr|E0CPG2|E0CPG2_VITVI	tr|A5B1B3|A5B1B3_VITVI	Purple acid phosphatase OS=Vitis vinifera GN=VIT_18s0001g13340 PE=3 SV=1	2	3	3	12.8	53.122	0	231.34			6	1	3	1	0	0	1	0	1	2	0	2	1	0	0	0	0	0	0	0	0	0	0	1	0	0	4	4	5	4	1
A5B1D3	A5B1D3_VITVI	Q6XNL9_VITVI	Probable oxygen-evolving enhancer protein 2 (Fragment)	psbP1	Vitis vinifera		tr|A5B1D3|A5B1D3_VITVI;tr|Q6XNL9|Q6XNL9_VITVI	tr|A5B1D3|A5B1D3_VITVI	Uncharacterized protein OS=Vitis vinifera GN=VIT_12s0028g01080 PE=4 SV=1	2	28	28	64.1	27.794	0	323.31			7	7	7	7	7	7	3	3	3	3	3	3	3	3	3	3	3	3	3	3	3	3	3	3	3	3	7	7	7	7	7
A5B1J7	A5B1J7_VITVI	A5B1J7_VITVI	Pectate lyase	VITISV_007917	Vitis vinifera		tr|A5B1J7|A5B1J7_VITVI	tr|A5B1J7|A5B1J7_VITVI	Pectate lyase OS=Vitis vinifera GN=VITISV_007917 PE=3 SV=1	1	2	2	46.8	42.882	0	323.31			0	0	0	0	0	0	0	0	0	0	0	0	0	0	0	0	0	0	0	0	0	0	0	0	0	0	4	5	4	3	3
A5B238	A5B238_VITVI	A5B238_VITVI	Tubulin-specific chaperone A	VITISV_011414	Vitis vinifera		tr|A5B238|A5B238_VITVI;tr|F6GVC5|F6GVC5_VITVI	tr|A5B238|A5B238_VITVI;tr|F6GVC5|F6GVC5_VITVI	Tubulin-specific chaperone A OS=Vitis vinifera GN=VITISV_011414 PE=3 SV=1;Tubulin-specific chaperone A OS=Vitis vinifera GN=VIT_15s0021g01180 PE=3 SV=1	2	7	7	52.2	12.87	0	95.253			2	0	0	2	0	0	0	0	0	0	0	0	0	0	0	0	0	0	0	0	0	0	0	0	0	0	3	2	3	6	7
A5B2U7	A5B2U7_VITVI	A5B2U7_VITVI	Glycine cleavage system P protein	VITISV_032016	Vitis vinifera		tr|A5B2U7|A5B2U7_VITVI;tr|F6H3P2|F6H3P2_VITVI	tr|A5B2U7|A5B2U7_VITVI;tr|F6H3P2|F6H3P2_VITVI	Glycine cleavage system P protein OS=Vitis vinifera GN=VITISV_032016 PE=3 SV=1;Glycine cleavage system P protein OS=Vitis vinifera GN=VIT_04s0008g01300 PE=3 SV=1	2	81	71	79.2	112.81	0	323.31			7	7	7	7	7	7	3	3	3	3	3	3	3	3	3	3	3	3	3	3	3	3	3	3	3	3	5	4	4	5	4
A5B2Z7	A5B2Z7_VITVI	A5B2Z7_VITVI	Pyruvate dehydrogenase E1 component subunit alpha	VIT_09s0018g01940	Vitis vinifera		tr|A5B2Z7|A5B2Z7_VITVI	tr|A5B2Z7|A5B2Z7_VITVI	Pyruvate dehydrogenase E1 component subunit alpha OS=Vitis vinifera GN=VIT_09s0018g01940 PE=4 SV=1	1	5	5	42.5	43.933	0	104.77			5	5	6	5	4	4	1	1	3	3	1	0	0	0	1	0	0	2	3	0	0	0	0	2	0	0	6	4	4	4	2
A5B349	A5B349_VITVI	A5B349_VITVI	Glycosyltransferase	GT3	Vitis vinifera		tr|A5B349|A5B349_VITVI	tr|A5B349|A5B349_VITVI	Glycosyltransferase OS=Vitis vinifera GN=GT3 PE=2 SV=1	1	7	1	25.9	53.645	0	35.683			3	4	7	3	1	1	2	2	3	3	2	3	1	3	3	3	3	3	3	1	2	2	2	3	2	3	2	4	0	0	0
A5B3A6	A5B3A6_VITVI	Q3KN72_VITVI	Isoflavone reductase-like protein 1	ifrl1	Vitis vinifera		tr|A5B3A6|A5B3A6_VITVI;tr|Q3KN72|Q3KN72_VITVI	tr|A5B3A6|A5B3A6_VITVI;tr|Q3KN72|Q3KN72_VITVI	Uncharacterized protein OS=Vitis vinifera GN=VIT_02s0033g00260 PE=4 SV=1;Isoflavone reductase-like protein 1 OS=Vitis vinifera GN=ifrl1 PE=2 SV=1	2	5	2	24.7	35.012	0	6.7603			0	0	0	0	0	0	0	0	0	0	0	0	0	0	0	0	0	0	0	0	0	0	0	0	0	0	7	5	3	2	3
A5B3C7	A5B3C7_VITVI	A5B3C7_VITVI	Ferredoxin	VITISV_038770	Vitis vinifera		tr|A5B3C7|A5B3C7_VITVI;tr|F6HHG1|F6HHG1_VITVI	tr|A5B3C7|A5B3C7_VITVI;tr|F6HHG1|F6HHG1_VITVI	Ferredoxin OS=Vitis vinifera GN=VITISV_038770 PE=3 SV=1;Ferredoxin OS=Vitis vinifera GN=VIT_06s0080g00410 PE=3 SV=1	2	4	4	61.6	16.079	0	294.83			0	1	2	0	1	0	0	0	0	0	0	0	0	0	0	0	0	0	0	0	0	0	0	0	0	0	7	7	7	7	7
A5B3G3	A5B3G3_VITVI	H33_VITVI	Histone H3.3	VIT_04s0023g03120	Vitis vinifera		tr|A5B3G3|A5B3G3_VITVI;sp|Q71H73|H33_VITVI;tr|A5BX39|A5BX39_VITVI;tr|D7SZ96|D7SZ96_VITVI;tr|F6HRP4|F6HRP4_VITVI	tr|A5B3G3|A5B3G3_VITVI;sp|Q71H73|H33_VITVI;tr|A5BX39|A5BX39_VITVI;tr|D7SZ96|D7SZ96_VITVI;tr|F6HRP4|F6HRP4_VITVI	Histone H3 OS=Vitis vinifera GN=VIT_04s0023g03120 PE=3 SV=1;Histone H3.3 OS=Vitis vinifera PE=2 SV=3;Histone H3 OS=Vitis vinifera GN=VITISV_010022 PE=3 SV=1;Histone H3 (Fragment) OS=Vitis vinifera GN=VIT_00s2837g00010 PE=3 SV=1;Uncharacterized protein OS=V	5	9	3	57.4	15.406	0	141.26			3	5	4	3	4	3	2	2	3	3	1	1	2	3	3	1	1	2	2	0	1	2	1	2	2	3	7	7	7	7	7
A5B440	A5B440_VITVI	A5B440_VITVI	FRIGIDA-like protein	VITISV_014605	Vitis vinifera		tr|A5B440|A5B440_VITVI;tr|F6H7U7|F6H7U7_VITVI	tr|A5B440|A5B440_VITVI;tr|F6H7U7|F6H7U7_VITVI	FRIGIDA-like protein OS=Vitis vinifera GN=VITISV_014605 PE=3 SV=1;FRIGIDA-like protein OS=Vitis vinifera GN=VIT_07s0151g00650 PE=3 SV=1	2	2	2	3.1	61.083	0.00090212	3.1759			1	0	0	0	0	0	0	0	0	0	0	0	0	0	0	0	0	0	0	0	0	0	0	0	0	0	4	5	4	4	0
A5B473	A5B473_VITVI	Q8VYQ2_VITVI	Calmodulin		Vitis vinifera		tr|A5B473|A5B473_VITVI;tr|D7T1F3|D7T1F3_VITVI;tr|Q8VYQ2|Q8VYQ2_VITVI	tr|A5B473|A5B473_VITVI;tr|D7T1F3|D7T1F3_VITVI;tr|Q8VYQ2|Q8VYQ2_VITVI	Uncharacterized protein OS=Vitis vinifera GN=VIT_08s0040g00470 PE=4 SV=1;Uncharacterized protein OS=Vitis vinifera GN=VIT_06s0009g01910 PE=4 SV=1;Calmodulin OS=Vitis vinifera PE=2 SV=1	3	7	5	71.8	16.848	0	266.2			1	3	3	3	2	5	3	2	1	3	3	0	0	1	1	0	3	3	1	3	0	0	3	2	2	1	6	6	6	3	7
A5B479	A5B479_VITVI	A5B479_VITVI	Annexin	VITISV_030870	Vitis vinifera		tr|A5B479|A5B479_VITVI	tr|A5B479|A5B479_VITVI	Annexin OS=Vitis vinifera GN=VITISV_030870 PE=3 SV=1	1	17	17	52.5	35.619	0	46.065			0	0	0	0	0	0	0	0	0	0	0	0	0	0	0	0	0	0	0	0	0	0	0	0	0	0	7	7	7	7	7
A5B4G2	A5B4G2_VITVI	A5B4G2_VITVI	Sucrose synthase	VITISV_024563	Vitis vinifera		tr|A5B4G2|A5B4G2_VITVI	tr|A5B4G2|A5B4G2_VITVI	Sucrose synthase OS=Vitis vinifera GN=VITISV_024563 PE=3 SV=1	1	47	1	58.3	92.313	0	323.31			7	7	5	4	6	2	3	0	1	0	2	0	0	0	0	0	3	3	2	3	0	0	3	0	3	0	7	7	7	7	7
A5B4J3	A5B4J3_VITVI	A5B4J3_VITVI	Histone H4	VIT_06s0004g03890	Vitis vinifera		tr|A5B4J3|A5B4J3_VITVI;tr|A5BEW0|A5BEW0_VITVI	tr|A5B4J3|A5B4J3_VITVI;tr|A5BEW0|A5BEW0_VITVI	Histone H4 OS=Vitis vinifera GN=VIT_06s0004g03890 PE=3 SV=1;Histone H4 OS=Vitis vinifera GN=VITISV_023523 PE=3 SV=1	2	23	23	66	11.409	0	273.74			7	7	7	7	7	7	3	3	3	3	3	3	3	3	3	3	3	3	3	3	3	3	3	3	3	3	7	7	7	7	7
A5B523	A5B523_VITVI	A5B523_VITVI	Chlorophyll a-b binding protein, chloroplastic	VITISV_023565	Vitis vinifera		tr|A5B523|A5B523_VITVI;tr|F6GVX0|F6GVX0_VITVI	tr|A5B523|A5B523_VITVI;tr|F6GVX0|F6GVX0_VITVI	Chlorophyll a-b binding protein, chloroplastic OS=Vitis vinifera GN=VITISV_023565 PE=3 SV=1;Chlorophyll a-b binding protein, chloroplastic OS=Vitis vinifera GN=VIT_18s0089g01170 PE=3 SV=1	2	25	25	80.7	30.824	0	323.31			7	7	7	7	7	7	3	3	3	3	3	3	3	3	3	3	3	3	3	3	3	3	3	3	3	3	7	7	7	7	7
A5B542	A5B542_VITVI	A5B542_VITVI	Coatomer subunit delta	VITISV_008875	Vitis vinifera		tr|A5B542|A5B542_VITVI;tr|D7T9L8|D7T9L8_VITVI	tr|A5B542|A5B542_VITVI;tr|D7T9L8|D7T9L8_VITVI	Coatomer subunit delta OS=Vitis vinifera GN=VITISV_008875 PE=3 SV=1;Uncharacterized protein OS=Vitis vinifera GN=VIT_01s0011g01570 PE=3 SV=1	2	31	31	65.2	58.282	0	323.31			7	6	6	6	4	6	3	3	1	0	2	2	0	3	2	2	3	2	3	3	1	3	3	3	3	2	7	7	7	7	7
A5B5N0	A5B5N0_VITVI	A5B5N0_VITVI	Polyadenylate-binding protein	VIT_18s0001g10170	Vitis vinifera		tr|A5B5N0|A5B5N0_VITVI;tr|A5APP6|A5APP6_VITVI;tr|F6H1B3|F6H1B3_VITVI	tr|A5B5N0|A5B5N0_VITVI	Polyadenylate-binding protein OS=Vitis vinifera GN=VIT_18s0001g10170 PE=3 SV=1	3	27	17	64.8	70.144	0	323.31			5	5	7	7	4	2	3	3	3	3	3	3	3	3	3	3	3	3	3	3	3	3	3	2	3	2	7	7	7	7	7
A5B5W6	A5B5W6_VITVI	A5B5W6_VITVI	1,2-dihydroxy-3-keto-5-methylthiopentene dioxygenase	VITISV_012500	Vitis vinifera		tr|A5B5W6|A5B5W6_VITVI	tr|A5B5W6|A5B5W6_VITVI	1,2-dihydroxy-3-keto-5-methylthiopentene dioxygenase OS=Vitis vinifera GN=VITISV_012500 PE=3 SV=1	1	14	2	71.8	23.011	0	323.31			7	7	7	7	7	7	3	3	3	3	3	1	2	2	3	3	0	3	3	2	3	2	3	3	1	1	7	7	7	7	7
A5B5X9	A5B5X9_VITVI	A5B5X9_VITVI	RuvB-like helicase	VITISV_015453	Vitis vinifera		tr|A5B5X9|A5B5X9_VITVI;tr|F6H8A6|F6H8A6_VITVI;tr|F6H8A7|F6H8A7_VITVI;tr|F6HD47|F6HD47_VITVI	tr|A5B5X9|A5B5X9_VITVI	RuvB-like helicase OS=Vitis vinifera GN=VITISV_015453 PE=3 SV=1	4	13	13	38.1	51.428	0	27.776			3	4	3	5	3	3	1	0	0	0	2	0	0	0	1	1	2	3	0	0	0	1	1	2	1	0	7	7	7	7	7
A5B605	A5B605_VITVI	A5B605_VITVI	Eukaryotic translation initiation factor 5A	VIT_17s0000g06670	Vitis vinifera		tr|A5B605|A5B605_VITVI	tr|A5B605|A5B605_VITVI	Eukaryotic translation initiation factor 5A OS=Vitis vinifera GN=VIT_17s0000g06670 PE=3 SV=1	1	25	14	94.3	17.413	0	323.31			7	7	7	7	7	6	3	3	3	3	3	3	3	3	3	3	3	3	3	3	3	3	3	3	3	3	7	7	7	7	7
A5B6F8	A5B6F8_VITVI	A5B6F8_VITVI	Pectinesterase	VITISV_034303	Vitis vinifera		tr|A5B6F8|A5B6F8_VITVI;tr|F6HXK9|F6HXK9_VITVI;tr|Q9XGT4|Q9XGT4_VITVI	tr|A5B6F8|A5B6F8_VITVI;tr|F6HXK9|F6HXK9_VITVI;tr|Q9XGT4|Q9XGT4_VITVI	Pectinesterase OS=Vitis vinifera GN=VITISV_034303 PE=4 SV=1;Pectinesterase OS=Vitis vinifera GN=VIT_09s0002g00330 PE=4 SV=1;Pectinesterase (Fragment) OS=Vitis vinifera PE=2 SV=1	3	8	8	45.8	31.873	0	125.39			0	0	0	0	0	0	1	0	1	0	0	0	0	0	1	0	2	0	0	1	0	1	0	0	0	0	7	7	7	3	3
A5B6U5	A5B6U5_VITVI	A5B6U5_VITVI	Proliferating cell nuclear antigen	VIT_06s0004g05920	Vitis vinifera		tr|A5B6U5|A5B6U5_VITVI;tr|F6GUV3|F6GUV3_VITVI	tr|A5B6U5|A5B6U5_VITVI	Proliferating cell nuclear antigen OS=Vitis vinifera GN=VIT_06s0004g05920 PE=3 SV=1	2	12	12	60.5	29.575	0	50.04			6	6	6	3	4	4	3	2	2	1	3	0	0	0	0	2	3	3	3	3	3	3	3	3	3	3	7	7	7	7	7
A5B702	A5B702_VITVI	A5B702_VITVI	Dirigent protein	VITISV_029647	Vitis vinifera		tr|A5B702|A5B702_VITVI;tr|D7SLF7|D7SLF7_VITVI	tr|A5B702|A5B702_VITVI;tr|D7SLF7|D7SLF7_VITVI	Dirigent protein OS=Vitis vinifera GN=VITISV_029647 PE=3 SV=1;Dirigent protein OS=Vitis vinifera GN=VIT_06s0004g00990 PE=3 SV=1	2	4	4	22.8	21.808	0	32.439			0	0	0	0	0	0	0	0	0	0	0	0	0	0	0	0	0	0	0	0	0	0	0	0	0	0	7	7	6	7	7
A5B709	A5B709_VITVI	A5B709_VITVI	Peptidyl-prolyl cis-trans isomerase	VIT_14s0081g00700	Vitis vinifera		tr|A5B709|A5B709_VITVI	tr|A5B709|A5B709_VITVI	Peptidyl-prolyl cis-trans isomerase OS=Vitis vinifera GN=VIT_14s0081g00700 PE=3 SV=1	1	14	14	85.6	18.773	0	220.76			2	3	3	1	3	3	2	0	0	0	2	0	0	0	0	2	0	1	2	0	0	0	0	1	0	1	7	7	7	7	6
A5B722	A5B722_VITVI	A5B722_VITVI	Dirigent protein (Fragment)	VITISV_000433	Vitis vinifera		tr|A5B722|A5B722_VITVI;tr|F6HLF9|F6HLF9_VITVI;tr|A5BDJ0|A5BDJ0_VITVI	tr|A5B722|A5B722_VITVI;tr|F6HLF9|F6HLF9_VITVI	Dirigent protein (Fragment) OS=Vitis vinifera GN=VITISV_000433 PE=3 SV=1;Dirigent protein OS=Vitis vinifera GN=VIT_08s0007g06950 PE=3 SV=1	3	7	6	52.9	16.808	0	183.69			0	0	0	0	0	0	0	0	0	0	0	0	0	0	0	0	0	0	0	0	0	0	0	0	0	0	7	7	7	6	6
A5B744	A5B744_VITVI	A5B744_VITVI	Ferredoxin	VITISV_022060	Vitis vinifera		tr|A5B744|A5B744_VITVI;tr|F6HDQ5|F6HDQ5_VITVI	tr|A5B744|A5B744_VITVI;tr|F6HDQ5|F6HDQ5_VITVI	Ferredoxin OS=Vitis vinifera GN=VITISV_022060 PE=3 SV=1;Ferredoxin OS=Vitis vinifera GN=VIT_05s0020g03490 PE=3 SV=1	2	4	4	56.6	11.538	0	249.56			7	7	6	7	6	7	3	0	0	0	0	0	0	0	0	0	2	0	0	1	0	1	3	0	0	0	0	0	3	0	0
A5B878	A5B878_VITVI	A5B878_VITVI	Nucleoside diphosphate kinase	VIT_15s0021g01330	Vitis vinifera		tr|A5B878|A5B878_VITVI;tr|Q6Y0E7|Q6Y0E7_VITVI	tr|A5B878|A5B878_VITVI	Nucleoside diphosphate kinase OS=Vitis vinifera GN=VIT_15s0021g01330 PE=3 SV=1	2	28	28	94.6	16.309	0	323.31			7	7	7	7	7	7	3	3	3	3	3	3	3	3	3	3	3	3	3	3	3	3	3	3	3	3	7	7	7	7	7
A5B8H7	A5B8H7_VITVI	A5B8H7_VITVI	Calcium-transporting ATPase	VITISV_024946	Vitis vinifera		tr|A5B8H7|A5B8H7_VITVI;tr|D7THS9|D7THS9_VITVI	tr|A5B8H7|A5B8H7_VITVI;tr|D7THS9|D7THS9_VITVI	Calcium-transporting ATPase OS=Vitis vinifera GN=VITISV_024946 PE=3 SV=1;Calcium-transporting ATPase OS=Vitis vinifera GN=VIT_08s0007g08960 PE=3 SV=1	2	22	20	24.2	111.11	0	121.34			7	7	6	7	6	4	3	3	2	3	3	3	2	3	3	3	3	3	3	3	3	3	3	3	3	2	4	4	0	4	1
A5B8K7	A5B8K7_VITVI	A5B8K7_VITVI	Sulfurtransferase	VIT_19s0085g00260	Vitis vinifera		tr|A5B8K7|A5B8K7_VITVI	tr|A5B8K7|A5B8K7_VITVI	Sulfurtransferase OS=Vitis vinifera GN=VIT_19s0085g00260 PE=4 SV=1	1	12	12	48.2	41.822	0	323.31			7	7	7	7	7	7	3	3	2	3	3	3	2	3	3	2	3	3	3	3	3	3	2	3	3	2	7	7	7	7	7
A5B8T6	A5B8T6_VITVI	A5B8T6_VITVI	Histone H2A	VIT_14s0060g02360	Vitis vinifera		tr|A5B8T6|A5B8T6_VITVI	tr|A5B8T6|A5B8T6_VITVI	Histone H2A OS=Vitis vinifera GN=VIT_14s0060g02360 PE=3 SV=1	1	15	11	70.8	14.652	0	323.31			7	4	6	5	5	2	3	1	3	3	3	1	1	3	3	3	3	2	3	1	3	3	3	0	3	3	7	7	7	7	7
A5B8Y3	A5B8Y3_VITVI	D1MIX7_VITVI	Small heat shock protein 17.4 kDa	VITISV_023445	Vitis vinifera		tr|A5B8Y3|A5B8Y3_VITVI;tr|A5B8Y1|A5B8Y1_VITVI;tr|A5B8Y2|A5B8Y2_VITVI;tr|F6H3Q6|F6H3Q6_VITVI;tr|D1MIX7|D1MIX7_VITVI;tr|F6H3Q8|F6H3Q8_VITVI;tr|A5B3K6|A5B3K6_VITVI;tr|A5BGB6|A5BGB6_VITVI;tr|F6H3Q2|F6H3Q2_VITVI	tr|A5B8Y3|A5B8Y3_VITVI;tr|A5B8Y1|A5B8Y1_VITVI;tr|A5B8Y2|A5B8Y2_VITVI;tr|F6H3Q6|F6H3Q6_VITVI;tr|D1MIX7|D1MIX7_VITVI;tr|F6H3Q8|F6H3Q8_VITVI;tr|A5B3K6|A5B3K6_VITVI;tr|A5BGB6|A5BGB6_VITVI;tr|F6H3Q2|F6H3Q2_VITVI	Uncharacterized protein (Fragment) OS=Vitis vinifera GN=VITISV_023445 PE=3 SV=1;Uncharacterized protein (Fragment) OS=Vitis vinifera GN=VITISV_023443 PE=3 SV=1;Uncharacterized protein (Fragment) OS=Vitis vinifera GN=VITISV_023444 PE=3 SV=1;Uncharacterized	9	2	2	62.4	16.624	0	26.134			0	0	0	0	0	0	0	0	0	0	0	0	0	0	0	0	0	0	0	0	0	0	0	0	0	0	7	7	5	6	2
A5BA00	A5BA00_VITVI	A5BA00_VITVI	Glycine cleavage system H protein	VITISV_038357	Vitis vinifera		tr|A5BA00|A5BA00_VITVI	tr|A5BA00|A5BA00_VITVI	Glycine cleavage system H protein OS=Vitis vinifera GN=VITISV_038357 PE=3 SV=1	1	10	7	67.9	17.553	0	323.31			7	7	7	7	7	7	3	3	3	3	3	3	3	3	3	3	3	3	3	3	3	3	3	3	3	3	7	7	7	7	7
A5BAI4	A5BAI4_VITVI	A5BAI4_VITVI	Chlorophyll a-b binding protein, chloroplastic	VIT_10s0003g02890	Vitis vinifera		tr|A5BAI4|A5BAI4_VITVI;tr|F6HMH7|F6HMH7_VITVI;tr|A5B5I4|A5B5I4_VITVI	tr|A5BAI4|A5BAI4_VITVI;tr|F6HMH7|F6HMH7_VITVI;tr|A5B5I4|A5B5I4_VITVI	Chlorophyll a-b binding protein, chloroplastic OS=Vitis vinifera GN=VIT_10s0003g02890 PE=3 SV=1;Chlorophyll a-b binding protein, chloroplastic OS=Vitis vinifera GN=VIT_10s0003g02900 PE=3 SV=1;Chlorophyll a-b binding protein, chloroplastic OS=Vitis vinifera	3	6	6	90.9	27.89	0	305.84			7	7	7	7	7	7	3	3	3	3	3	3	3	3	3	3	3	3	3	3	3	3	3	3	3	3	7	7	7	7	7
A5BBH9	A5BBH9_VITVI	A5BBH9_VITVI	Secretory carrier-associated membrane protein	VITISV_018472	Vitis vinifera		tr|A5BBH9|A5BBH9_VITVI	tr|A5BBH9|A5BBH9_VITVI	Secretory carrier-associated membrane protein OS=Vitis vinifera GN=VITISV_018472 PE=3 SV=1	1	5	5	12.1	58.681	0	160.49			1	2	1	1	0	0	0	0	0	0	0	0	0	1	1	1	2	1	1	1	0	2	1	2	1	1	4	7	7	4	7
A5BBI4	A5BBI4_VITVI	D7T8G2_VITVI	Purple acid phosphatase (EC 3.1.3.2)	VIT_01s0011g06290	Vitis vinifera		tr|A5BBI4|A5BBI4_VITVI;tr|D7T8G2|D7T8G2_VITVI	tr|A5BBI4|A5BBI4_VITVI;tr|D7T8G2|D7T8G2_VITVI	Uncharacterized protein OS=Vitis vinifera GN=VITISV_002197 PE=4 SV=1;Purple acid phosphatase OS=Vitis vinifera GN=VIT_01s0011g06290 PE=4 SV=1	2	4	4	23.6	32.483	0	16.79			1	0	1	0	0	0	0	0	0	0	0	0	0	0	0	0	0	0	0	0	0	0	0	0	0	0	7	7	3	5	0
A5BCC0	A5BCC0_VITVI	A5BCC0_VITVI	Histone H2B	VIT_06s0004g04300	Vitis vinifera		tr|A5BCC0|A5BCC0_VITVI	tr|A5BCC0|A5BCC0_VITVI	Histone H2B OS=Vitis vinifera GN=VIT_06s0004g04300 PE=3 SV=1	1	24	9	82.9	16.704	0	323.31			7	7	7	7	7	7	3	3	3	3	3	3	3	3	3	3	3	3	3	3	3	3	3	3	3	3	7	7	7	7	7
A5BCM7	A5BCM7_VITVI	A5BCM7_VITVI	Mitochondrial pyruvate carrier	VITISV_018795	Vitis vinifera		tr|A5BCM7|A5BCM7_VITVI;tr|D7T834|D7T834_VITVI	tr|A5BCM7|A5BCM7_VITVI	Mitochondrial pyruvate carrier OS=Vitis vinifera GN=VITISV_018795 PE=3 SV=1	2	2	1	33.4	45.834	0.00067889	3.2709			6	5	6	5	4	3	0	0	0	0	0	0	0	0	0	0	0	0	0	0	0	0	0	0	0	0	7	7	6	7	4
A5BCX3	A5BCX3_VITVI	A5BCX3_VITVI	Histone H2A	VIT_14s0030g00450	Vitis vinifera		tr|A5BCX3|A5BCX3_VITVI	tr|A5BCX3|A5BCX3_VITVI	Histone H2A OS=Vitis vinifera GN=VIT_14s0030g00450 PE=3 SV=1	1	4	2	70.5	14.638	0	98.964			0	0	1	2	0	0	0	0	0	0	0	0	0	0	0	0	0	0	0	0	0	0	0	0	0	1	7	7	7	7	7
A5BD80	A5BD80_VITVI	A5BD80_VITVI	Thioredoxin	Trxh4	Vitis vinifera		tr|A5BD80|A5BD80_VITVI	tr|A5BD80|A5BD80_VITVI	Thioredoxin OS=Vitis vinifera GN=Trxh4 PE=3 SV=1	1	6	6	33.8	14.807	0	74.515			3	1	3	3	2	2	0	1	1	0	2	0	0	0	1	1	3	0	2	3	2	2	2	0	2	1	3	7	7	7	4
A5BDH7	A5BDH7_VITVI	A5BDH7_VITVI	Fructose-bisphosphate aldolase	VIT_03s0038g00670	Vitis vinifera		tr|A5BDH7|A5BDH7_VITVI	tr|A5BDH7|A5BDH7_VITVI	Fructose-bisphosphate aldolase OS=Vitis vinifera GN=VIT_03s0038g00670 PE=3 SV=1	1	52	28	85.2	42.948	0	323.31			7	7	7	7	7	7	3	3	3	3	3	3	3	3	3	3	3	3	3	3	3	3	3	3	3	3	7	7	7	7	7
A5BDQ0	A5BDQ0_VITVI	A0A097PMM1_VITVI	ARC6 (Fragment)		Vitis vinifera		tr|A5BDQ0|A5BDQ0_VITVI;tr|F6I050|F6I050_VITVI;tr|A0A097PMM1|A0A097PMM1_VITVI	tr|A5BDQ0|A5BDQ0_VITVI;tr|F6I050|F6I050_VITVI	Uncharacterized protein OS=Vitis vinifera GN=VITISV_009566 PE=4 SV=1;Uncharacterized protein OS=Vitis vinifera GN=VIT_02s0033g00060 PE=4 SV=1	3	4	4	9.1	86.246	0.00045988	3.5793			3	1	0	1	1	0	0	0	0	0	0	0	0	0	0	0	1	0	0	3	0	0	1	0	0	0	1	0	1	0	0
A5BE97	A5BE97_VITVI	A5BE97_VITVI	Histone H2A	VIT_08s0040g03300	Vitis vinifera		tr|A5BE97|A5BE97_VITVI	tr|A5BE97|A5BE97_VITVI	Histone H2A OS=Vitis vinifera GN=VIT_08s0040g03300 PE=3 SV=1	1	8	0	59.1	15.763	0	323.31			5	2	5	5	4	1	3	2	3	2	3	3	2	2	3	2	3	2	1	0	1	3	2	0	1	1	7	7	7	7	7
A5BEH3	A5BEH3_VITVI	A5BEH3_VITVI	Auxin-repressed protein	ARP1	Vitis vinifera		tr|A5BEH3|A5BEH3_VITVI	tr|A5BEH3|A5BEH3_VITVI	Auxin-repressed protein OS=Vitis vinifera GN=ARP1 PE=2 SV=1	1	17	17	89.3	13.461	0	225.83			3	1	0	3	3	3	0	0	0	0	0	0	0	0	0	0	0	0	0	0	0	0	0	0	0	0	7	7	7	7	7
A5BEJ8	A5BEJ8_VITVI	A5BEJ8_VITVI	Malate dehydrogenase	VIT_03s0088g01190	Vitis vinifera		tr|A5BEJ8|A5BEJ8_VITVI;tr|Q6Y0E9|Q6Y0E9_VITVI	tr|A5BEJ8|A5BEJ8_VITVI	Malate dehydrogenase OS=Vitis vinifera GN=VIT_03s0088g01190 PE=3 SV=1	2	23	13	77.5	37.651	0	323.31			7	7	7	7	7	7	3	3	3	3	3	3	3	3	3	3	3	3	3	3	3	3	3	3	3	3	7	7	7	7	7
A5BEL8	A5BEL8_VITVI	A5BEL8_VITVI	Vacuolar protein sorting-associated protein 28 homolog	VIT_00s0404g00080	Vitis vinifera		tr|A5BEL8|A5BEL8_VITVI	tr|A5BEL8|A5BEL8_VITVI	Vacuolar protein sorting-associated protein 28 homolog OS=Vitis vinifera GN=VIT_00s0404g00080 PE=3 SV=1	1	2	2	12.9	23.272	0	21.405			0	0	0	0	0	0	0	0	0	0	0	0	0	0	0	0	0	0	0	0	0	0	0	0	0	0	6	7	5	5	5
A5BF93	A5BF93_VITVI	A5BF93_VITVI	Succinate--CoA ligase [ADP-forming] subunit beta, mitochondrial	VIT_07s0005g03790	Vitis vinifera		tr|A5BF93|A5BF93_VITVI	tr|A5BF93|A5BF93_VITVI	Succinate--CoA ligase [ADP-forming] subunit beta, mitochondrial OS=Vitis vinifera GN=VIT_07s0005g03790 PE=3 SV=1	1	43	43	83.5	45.401	0	323.31			7	7	7	7	7	7	3	3	3	3	3	3	3	3	3	3	3	3	3	3	3	3	3	3	3	3	7	7	7	7	7
A5BG91	A5BG91_VITVI	A5BG91_VITVI	Signal recognition particle subunit SRP68	VIT_17s0000g00300	Vitis vinifera		tr|A5BG91|A5BG91_VITVI	tr|A5BG91|A5BG91_VITVI	Signal recognition particle subunit SRP68 OS=Vitis vinifera GN=VIT_17s0000g00300 PE=3 SV=1	1	5	5	14.6	67.613	0	74.287			1	3	3	2	2	3	0	0	0	0	0	0	0	0	0	0	0	0	0	0	0	0	1	0	0	0	5	4	5	6	2
A5BGC8	A5BGC8_VITVI	A5BGC8_VITVI	Purple acid phosphatase	VITISV_032086	Vitis vinifera		tr|A5BGC8|A5BGC8_VITVI;tr|F6HF85|F6HF85_VITVI	tr|A5BGC8|A5BGC8_VITVI;tr|F6HF85|F6HF85_VITVI	Purple acid phosphatase OS=Vitis vinifera GN=VITISV_032086 PE=3 SV=1;Purple acid phosphatase OS=Vitis vinifera GN=VIT_01s0011g00650 PE=3 SV=1	2	10	10	25.9	70.916	0	31.029			1	4	4	3	1	4	0	0	0	0	0	1	0	1	1	0	3	0	0	0	0	0	3	3	0	0	7	7	6	7	6
A5BGW2	A5BGW2_VITVI	A5BGW2_VITVI	3-oxoacyl-[acyl-carrier-protein] synthase	VITISV_030014	Vitis vinifera		tr|A5BGW2|A5BGW2_VITVI;tr|F6HMJ0|F6HMJ0_VITVI	tr|A5BGW2|A5BGW2_VITVI;tr|F6HMJ0|F6HMJ0_VITVI	3-oxoacyl-[acyl-carrier-protein] synthase OS=Vitis vinifera GN=VITISV_030014 PE=3 SV=1;3-oxoacyl-[acyl-carrier-protein] synthase OS=Vitis vinifera GN=VIT_10s0003g03070 PE=3 SV=1	2	25	25	72.3	46.929	0	323.31			7	7	7	7	7	7	3	3	3	3	3	3	3	3	3	3	3	3	3	3	3	3	3	3	3	3	7	7	7	7	7
A5BH65	A5BH65_VITVI	A5BH65_VITVI	40S ribosomal protein S24	VIT_14s0030g01620	Vitis vinifera		tr|A5BH65|A5BH65_VITVI	tr|A5BH65|A5BH65_VITVI	40S ribosomal protein S24 OS=Vitis vinifera GN=VIT_14s0030g01620 PE=3 SV=1	1	19	9	65	15.707	0	323.31			5	5	2	5	0	0	3	3	3	2	3	3	1	3	3	3	3	3	3	3	3	3	3	2	3	3	7	7	7	7	7
A5BH88	A5BH88_VITVI	A5BH88_VITVI	Peptidylprolyl isomerase	VITISV_024651	Vitis vinifera		tr|A5BH88|A5BH88_VITVI	tr|A5BH88|A5BH88_VITVI	Peptidylprolyl isomerase OS=Vitis vinifera GN=VITISV_024651 PE=4 SV=1	1	5	0	37.7	75.745	0	149.84			5	6	5	3	3	3	0	1	0	0	0	1	0	1	1	3	0	1	0	0	0	0	0	0	0	0	0	0	0	0	0
A5BHQ2	A5BHQ2_VITVI	A5BHQ2_VITVI	Phosphotransferase	VITISV_003476	Vitis vinifera		tr|A5BHQ2|A5BHQ2_VITVI;tr|D7SNG5|D7SNG5_VITVI	tr|A5BHQ2|A5BHQ2_VITVI;tr|D7SNG5|D7SNG5_VITVI	Phosphotransferase OS=Vitis vinifera GN=VITISV_003476 PE=3 SV=1;Phosphotransferase OS=Vitis vinifera GN=VIT_06s0061g00040 PE=3 SV=1	2	2	2	6.6	52.42	0	7.9651			1	1	0	0	0	0	0	0	0	0	0	0	0	0	0	0	0	0	0	0	0	0	0	0	0	0	1	1	0	0	0
A5BHW6	A5BHW6_VITVI	A5BHW6_VITVI	HVA22-like protein	VIT_17s0000g05990	Vitis vinifera		tr|A5BHW6|A5BHW6_VITVI	tr|A5BHW6|A5BHW6_VITVI	HVA22-like protein OS=Vitis vinifera GN=VIT_17s0000g05990 PE=3 SV=1	1	3	3	22.8	19.243	0.0015562	2.8475			0	0	0	0	0	0	0	0	0	0	0	0	0	0	0	0	0	0	0	0	0	0	0	0	0	0	2	2	3	3	3
A5BIH9	A5BIH9_VITVI	A5BIH9_VITVI	Glycosyltransferase (Fragment)	VITISV_029146	Vitis vinifera		tr|A5BIH9|A5BIH9_VITVI;tr|G9FKG6|G9FKG6_VITVI;tr|F6H660|F6H660_VITVI	tr|A5BIH9|A5BIH9_VITVI;tr|G9FKG6|G9FKG6_VITVI;tr|F6H660|F6H660_VITVI	Glycosyltransferase (Fragment) OS=Vitis vinifera GN=VITISV_029146 PE=3 SV=1;Glycosyltransferase OS=Vitis vinifera GN=GT1 PE=2 SV=1;Glycosyltransferase OS=Vitis vinifera GN=VIT_03s0091g00040 PE=3 SV=1	3	3	2	24	51.954	0	18.44			0	0	0	0	0	0	0	0	0	0	0	0	0	0	0	0	3	0	0	0	0	0	0	0	0	0	0	1	0	0	0
A5BJ69	A5BJ69_VITVI	A5BJ69_VITVI	Calcium-transporting ATPase	VITISV_007276	Vitis vinifera		tr|A5BJ69|A5BJ69_VITVI;tr|F6HHY6|F6HHY6_VITVI	tr|A5BJ69|A5BJ69_VITVI;tr|F6HHY6|F6HHY6_VITVI	Calcium-transporting ATPase OS=Vitis vinifera GN=VITISV_007276 PE=3 SV=1;Calcium-transporting ATPase OS=Vitis vinifera GN=VIT_13s0158g00360 PE=3 SV=1	2	3	3	8.4	109.06	0.0011208	3.008			0	0	0	0	0	0	0	0	0	0	0	0	0	0	0	0	0	0	0	0	0	0	0	0	1	0	0	1	1	0	0
A5BKK3	A5BKK3_VITVI	A5BKK3_VITVI	Peptidyl-prolyl cis-trans isomerase	VIT_13s0084g00620	Vitis vinifera		tr|A5BKK3|A5BKK3_VITVI;tr|A5BNQ0|A5BNQ0_VITVI	tr|A5BKK3|A5BKK3_VITVI	Peptidyl-prolyl cis-trans isomerase OS=Vitis vinifera GN=VIT_13s0084g00620 PE=3 SV=1	2	5	5	28.6	20.491	0	139.59			4	4	3	5	4	4	1	3	3	2	3	1	2	0	3	3	3	3	3	3	3	3	2	2	3	3	7	7	6	7	3
A5BL32	A5BL32_VITVI	A5BL32_VITVI	S-(hydroxymethyl)glutathione dehydrogenase	VITISV_011731	Vitis vinifera		tr|A5BL32|A5BL32_VITVI;tr|F6HZS7|F6HZS7_VITVI	tr|A5BL32|A5BL32_VITVI	S-(hydroxymethyl)glutathione dehydrogenase OS=Vitis vinifera GN=VITISV_011731 PE=3 SV=1	2	19	9	81.7	40.485	0	300.35			7	7	7	7	5	7	3	3	3	3	3	3	3	3	3	3	3	2	3	3	3	3	3	3	3	3	7	7	7	7	7
A5BL72	A5BL72_VITVI	RR11_VITVI	30S ribosomal protein S11, chloroplastic	rps11	Vitis vinifera		tr|A5BL72|A5BL72_VITVI;sp|Q0ZIY6|RR11_VITVI	tr|A5BL72|A5BL72_VITVI;sp|Q0ZIY6|RR11_VITVI	Ribosomal protein S11 OS=Vitis vinifera GN=rps11 PE=3 SV=1;30S ribosomal protein S11, chloroplastic OS=Vitis vinifera GN=rps11 PE=3 SV=1	2	5	5	34.1	14.953	0	7.5729			4	3	1	3	1	0	2	2	0	0	0	0	0	0	0	0	2	2	0	3	0	0	2	2	2	2	2	1	2	1	1
A5BLR3	A5BLR3_VITVI	A5BLR3_VITVI	Acyl carrier protein	VIT_14s0030g00740	Vitis vinifera		tr|A5BLR3|A5BLR3_VITVI	tr|A5BLR3|A5BLR3_VITVI	Acyl carrier protein OS=Vitis vinifera GN=VIT_14s0030g00740 PE=3 SV=1	1	2	2	11.5	14.888	0	42.644			3	3	3	3	2	3	0	0	0	0	0	0	0	0	0	0	0	0	0	0	0	0	0	0	0	0	7	7	6	7	6
A5BMG1	A5BMG1_VITVI	A5BMG1_VITVI	3-ketoacyl-CoA synthase	VITISV_038240	Vitis vinifera		tr|A5BMG1|A5BMG1_VITVI;tr|F6I2X3|F6I2X3_VITVI	tr|A5BMG1|A5BMG1_VITVI;tr|F6I2X3|F6I2X3_VITVI	3-ketoacyl-CoA synthase OS=Vitis vinifera GN=VITISV_038240 PE=3 SV=1;3-ketoacyl-CoA synthase OS=Vitis vinifera GN=VIT_15s0048g02720 PE=3 SV=1	2	3	3	17.5	53.378	0.0049859	2.3229			0	1	0	0	0	0	0	0	0	0	0	0	0	1	1	0	1	1	0	0	0	0	0	0	0	0	1	0	0	0	0
A5BMJ0	A5BMJ0_VITVI	A5BMJ0_VITVI	Adenylosuccinate lyase	VITISV_004401	Vitis vinifera		tr|A5BMJ0|A5BMJ0_VITVI;tr|D7TMH4|D7TMH4_VITVI	tr|A5BMJ0|A5BMJ0_VITVI;tr|D7TMH4|D7TMH4_VITVI	Adenylosuccinate lyase OS=Vitis vinifera GN=VITISV_004401 PE=3 SV=1;Adenylosuccinate lyase OS=Vitis vinifera GN=VIT_13s0019g03330 PE=3 SV=1	2	13	13	29.1	59.866	0	88.744			7	7	7	7	5	6	2	1	1	0	2	0	1	0	0	1	0	0	0	2	2	1	2	1	2	1	4	4	4	2	0
A5BN09	A5BN09_VITVI	Q6B4V2_VITVI	Actin 1 (Fragment)	act1	Vitis vinifera		tr|A5BN09|A5BN09_VITVI;tr|F6I0I5|F6I0I5_VITVI;tr|Q6B4V2|Q6B4V2_VITVI;tr|Q94KC1|Q94KC1_VITVI;tr|Q94KC0|Q94KC0_VITVI;tr|A5AY28|A5AY28_VITVI	tr|A5BN09|A5BN09_VITVI;tr|F6I0I5|F6I0I5_VITVI	Uncharacterized protein OS=Vitis vinifera GN=VITISV_043951 PE=3 SV=1;Uncharacterized protein OS=Vitis vinifera GN=VIT_04s0044g00580 PE=3 SV=1	6	58	11	99.5	41.725	0	323.31			7	7	7	7	7	7	3	3	3	3	3	3	3	3	3	3	3	3	3	3	3	3	3	3	3	3	7	7	7	7	7
A5BNS7	A5BNS7_VITVI	A5BNS7_VITVI	T-complex protein 1 subunit gamma	VITISV_000290	Vitis vinifera		tr|A5BNS7|A5BNS7_VITVI;tr|D7TB48|D7TB48_VITVI	tr|A5BNS7|A5BNS7_VITVI;tr|D7TB48|D7TB48_VITVI	T-complex protein 1 subunit gamma OS=Vitis vinifera GN=VITISV_000290 PE=3 SV=1;T-complex protein 1 subunit gamma OS=Vitis vinifera GN=VIT_07s0130g00410 PE=3 SV=1	2	8	8	49.6	60.474	0	143.89			1	3	2	1	1	2	0	0	0	0	0	0	0	0	0	0	0	0	0	0	0	0	0	1	0	0	0	3	3	0	0
A5BNW5	A5BNW5_VITVI	Q7Y043_VITVI	Pathogenesis-related protein (Fragment)	PR1	Vitis vinifera		tr|A5BNW5|A5BNW5_VITVI;tr|Q7Y043|Q7Y043_VITVI;tr|Q7XAJ6|Q7XAJ6_VITVI	tr|A5BNW5|A5BNW5_VITVI	Uncharacterized protein OS=Vitis vinifera GN=VIT_03s0088g00810 PE=3 SV=1	3	5	4	70.6	17.336	0	323.31			0	0	0	0	0	0	0	3	1	0	0	0	0	0	0	0	0	0	1	0	0	0	0	0	0	0	7	7	7	7	7
A5BPB2	A5BPB2_VITVI	A5BPB2_VITVI	Chlorophyll a-b binding protein, chloroplastic	VIT_12s0028g00320	Vitis vinifera		tr|A5BPB2|A5BPB2_VITVI	tr|A5BPB2|A5BPB2_VITVI	Chlorophyll a-b binding protein, chloroplastic OS=Vitis vinifera GN=VIT_12s0028g00320 PE=3 SV=1	1	24	5	83.7	28.692	0	323.31			7	7	7	7	7	7	3	3	3	3	3	3	3	3	3	3	3	3	3	3	3	3	3	3	3	3	7	7	7	7	7
A5BPE1	A5BPE1_VITVI	A5BPE1_VITVI	ATP-dependent 6-phosphofructokinase	PFK	Vitis vinifera		tr|A5BPE1|A5BPE1_VITVI	tr|A5BPE1|A5BPE1_VITVI	ATP-dependent 6-phosphofructokinase OS=Vitis vinifera GN=PFK PE=3 SV=1	1	23	4	60.7	53.475	0	287.88			6	5	5	5	5	4	3	3	3	2	3	3	2	3	3	2	3	3	3	2	3	3	3	3	3	1	7	7	7	7	7
A5BPH7	A5BPH7_VITVI	A5BPH7_VITVI	Glutamine synthetase	VITISV_015673	Vitis vinifera		tr|A5BPH7|A5BPH7_VITVI	tr|A5BPH7|A5BPH7_VITVI	Glutamine synthetase OS=Vitis vinifera GN=VITISV_015673 PE=3 SV=1	1	23	4	78.1	39.266	0	323.31			7	7	7	7	6	4	3	3	3	3	3	3	3	3	3	3	3	3	3	3	3	3	3	3	3	3	7	7	7	7	7
A5BPT8	A5BPT8_VITVI	A5BPT8_VITVI	Phenylalanine ammonia-lyase	VIT_06s0004g02620	Vitis vinifera		tr|A5BPT8|A5BPT8_VITVI;tr|A0A160F0M8|A0A160F0M8_VITVI;tr|A5BCG8|A5BCG8_VITVI;tr|A5BDI5|A5BDI5_VITVI;tr|A5C6N0|A5C6N0_VITVI;tr|A0A167SVT3|A0A167SVT3_VITVI;tr|F6HGU6|F6HGU6_VITVI	tr|A5BPT8|A5BPT8_VITVI;tr|A0A160F0M8|A0A160F0M8_VITVI	Phenylalanine ammonia-lyase OS=Vitis vinifera GN=VIT_06s0004g02620 PE=3 SV=1;Phenylalanine ammonia-lyase OS=Vitis vinifera GN=PAL1 PE=2 SV=1	7	13	11	34	77.965	0	55.482			6	7	6	1	7	0	0	0	0	0	0	0	0	0	0	0	3	3	2	0	0	0	0	2	1	0	1	2	0	0	1
A5BPW0	A5BPW0_VITVI	A5BPW0_VITVI	Carboxypeptidase	VITISV_028701	Vitis vinifera		tr|A5BPW0|A5BPW0_VITVI	tr|A5BPW0|A5BPW0_VITVI	Carboxypeptidase OS=Vitis vinifera GN=VITISV_028701 PE=3 SV=1	1	8	1	34.7	51.211	0	127.57			0	0	0	0	0	0	0	0	0	0	0	0	0	0	0	0	0	0	0	0	0	0	0	0	0	0	3	4	3	4	3
A5BQ27	A5BQ27_VITVI	A5BQ27_VITVI	alpha-1,2-Mannosidase	VITISV_013675	Vitis vinifera		tr|A5BQ27|A5BQ27_VITVI;tr|D7SHX4|D7SHX4_VITVI	tr|A5BQ27|A5BQ27_VITVI;tr|D7SHX4|D7SHX4_VITVI	alpha-1,2-Mannosidase OS=Vitis vinifera GN=VITISV_013675 PE=3 SV=1;alpha-1,2-Mannosidase OS=Vitis vinifera GN=VIT_17s0000g07760 PE=3 SV=1	2	2	2	6.4	60.801	0	112.95			0	0	0	0	0	0	0	0	0	0	0	0	0	0	0	0	0	0	0	0	0	0	0	0	0	0	1	2	1	4	3
A5BQL5	A5BQL5_VITVI	A5BQL5_VITVI	Carbonic anhydrase	VITISV_037833	Vitis vinifera		tr|A5BQL5|A5BQL5_VITVI	tr|A5BQL5|A5BQL5_VITVI	Carbonic anhydrase OS=Vitis vinifera GN=VITISV_037833 PE=3 SV=1	1	4	4	68.6	36.385	0	323.31			6	7	6	6	4	3	3	3	2	2	3	3	3	3	3	3	3	3	3	3	3	3	3	2	3	3	1	3	1	1	0
A5BQN6	A5BQN6_VITVI	A5BQN6_VITVI	Peptidyl-prolyl cis-trans isomerase	VIT_03s0038g01930	Vitis vinifera		tr|A5BQN6|A5BQN6_VITVI	tr|A5BQN6|A5BQN6_VITVI	Peptidyl-prolyl cis-trans isomerase OS=Vitis vinifera GN=VIT_03s0038g01930 PE=3 SV=1	1	15	15	73.3	18.313	0	217.86			0	0	0	0	2	0	0	0	1	0	0	0	0	0	0	0	3	0	1	1	0	0	1	1	0	0	7	7	7	7	7
A5BR49	A5BR49_VITVI	A5BR49_VITVI	Eukaryotic translation initiation factor 6	EIF6	Vitis vinifera		tr|A5BR49|A5BR49_VITVI	tr|A5BR49|A5BR49_VITVI	Eukaryotic translation initiation factor 6 OS=Vitis vinifera GN=EIF6 PE=3 SV=1	1	11	11	73.5	26.49	0	108.64			7	6	7	6	6	4	3	3	3	3	3	1	1	1	2	1	3	2	3	3	1	3	3	1	2	1	7	7	7	7	6
A5BR79	A5BR79_VITVI	A5BR79_VITVI	Glycosyltransferase	VIT_03s0063g00050	Vitis vinifera		tr|A5BR79|A5BR79_VITVI	tr|A5BR79|A5BR79_VITVI	Glycosyltransferase OS=Vitis vinifera GN=VIT_03s0063g00050 PE=3 SV=1	1	9	9	30.8	52.745	0	28.479			0	0	0	0	0	0	0	0	1	0	1	0	0	0	1	0	0	0	0	0	0	0	0	0	0	0	4	4	4	3	0
A5BR81	A5BR81_VITVI	A5BR81_VITVI	Polyadenylate-binding protein	VITISV_004873	Vitis vinifera		tr|A5BR81|A5BR81_VITVI;tr|F6HQ88|F6HQ88_VITVI;tr|A5BA85|A5BA85_VITVI	tr|A5BR81|A5BR81_VITVI;tr|F6HQ88|F6HQ88_VITVI	Polyadenylate-binding protein OS=Vitis vinifera GN=VITISV_004873 PE=3 SV=1;Polyadenylate-binding protein OS=Vitis vinifera GN=VIT_03s0063g00070 PE=3 SV=1	3	17	15	44	70.682	0	166.17			4	2	2	1	2	0	3	1	2	3	1	1	3	2	3	2	3	3	2	3	2	1	3	1	3	0	7	7	7	7	7
A5BRN5	A5BRN5_VITVI	A5BRN5_VITVI	Small nuclear ribonucleoprotein-associated protein	VIT_13s0073g00580	Vitis vinifera		tr|A5BRN5|A5BRN5_VITVI	tr|A5BRN5|A5BRN5_VITVI	Small nuclear ribonucleoprotein-associated protein OS=Vitis vinifera GN=VIT_13s0073g00580 PE=3 SV=1	1	2	2	9.8	29.066	0.0006812	3.3172			0	0	0	0	0	0	1	1	0	0	0	1	2	1	0	1	0	0	0	0	0	0	0	0	0	0	0	0	0	4	0
A5BS04	A5BS04_VITVI	A5BS04_VITVI	Peroxidase	VITISV_035943	Vitis vinifera		tr|A5BS04|A5BS04_VITVI;tr|D7TPP1|D7TPP1_VITVI	tr|A5BS04|A5BS04_VITVI	Peroxidase OS=Vitis vinifera GN=VITISV_035943 PE=3 SV=1	2	6	2	18	104.19	0	126.68			0	0	0	0	0	0	0	0	0	0	0	0	0	0	0	0	1	0	0	0	0	0	0	0	0	0	2	6	4	7	3
A5BS33	A5BS33_VITVI	A5BS33_VITVI	CTP synthase	VITISV_002058	Vitis vinifera		tr|A5BS33|A5BS33_VITVI;tr|D7U2F5|D7U2F5_VITVI	tr|A5BS33|A5BS33_VITVI;tr|D7U2F5|D7U2F5_VITVI	CTP synthase OS=Vitis vinifera GN=VITISV_002058 PE=3 SV=1;CTP synthase OS=Vitis vinifera GN=VIT_07s0005g01150 PE=3 SV=1	2	2	2	4.3	61.264	0.00024073	4.9815			0	4	0	4	0	0	0	0	0	0	0	0	0	0	0	0	0	0	0	0	0	0	0	0	0	0	0	1	0	2	0
A5BSH9	A5BSH9_VITVI	A5BSH9_VITVI	Phosphate transporter	VITISV_008965	Vitis vinifera		tr|A5BSH9|A5BSH9_VITVI;tr|F6GZ13|F6GZ13_VITVI	tr|A5BSH9|A5BSH9_VITVI;tr|F6GZ13|F6GZ13_VITVI	Phosphate transporter OS=Vitis vinifera GN=VITISV_008965 PE=3 SV=1;Phosphate transporter OS=Vitis vinifera GN=VIT_00s0291g00060 PE=3 SV=1	2	2	2	4.9	59.291	0	283.45			7	6	7	6	5	4	3	1	0	0	3	3	2	2	2	3	3	0	0	3	2	2	3	3	1	3	2	3	0	5	0
A5BSR0	A5BSR0_VITVI	A5BSR0_VITVI	Proteasome subunit alpha type	VIT_10s0042g00070	Vitis vinifera		tr|A5BSR0|A5BSR0_VITVI	tr|A5BSR0|A5BSR0_VITVI	Proteasome subunit alpha type OS=Vitis vinifera GN=VIT_10s0042g00070 PE=3 SV=1	1	21	21	90	27.262	0	323.31			7	7	7	7	7	7	3	3	3	3	3	3	3	3	3	3	3	3	3	3	3	3	3	3	3	3	7	7	7	7	7
A5BTJ4	A5BTJ4_VITVI	A5BTJ4_VITVI	Glycosyltransferase	VIT_05s0094g00990	Vitis vinifera		tr|A5BTJ4|A5BTJ4_VITVI	tr|A5BTJ4|A5BTJ4_VITVI	Glycosyltransferase OS=Vitis vinifera GN=VIT_05s0094g00990 PE=3 SV=1	1	8	8	20.1	51.309	0	230.87			7	6	5	7	4	4	2	0	1	0	0	2	0	3	1	0	3	3	1	3	0	2	3	3	3	3	0	0	0	0	0
A5BTJ5	A5BTJ5_VITVI	D7T2I8_VITVI	Glycosyltransferase (EC 2.4.1.-)	VIT_05s0094g01000	Vitis vinifera		tr|A5BTJ5|A5BTJ5_VITVI;tr|D7T2I8|D7T2I8_VITVI	tr|A5BTJ5|A5BTJ5_VITVI;tr|D7T2I8|D7T2I8_VITVI	Uncharacterized protein OS=Vitis vinifera GN=VITISV_017017 PE=3 SV=1;Glycosyltransferase OS=Vitis vinifera GN=VIT_05s0094g01000 PE=3 SV=1	2	2	2	6.1	121.73	0	17.417			0	0	0	3	0	0	0	0	0	0	1	0	0	0	0	0	0	0	0	0	0	0	0	0	0	0	0	1	0	0	0
A5BTM9	A5BTM9_VITVI	A5BTM9_VITVI	RuBisCo large subunit	rbcL	Vitis vinifera		tr|A5BTM9|A5BTM9_VITVI;tr|Q8MFP6|Q8MFP6_VITVI	tr|A5BTM9|A5BTM9_VITVI	RuBisCo large subunit OS=Vitis vinifera GN=rbcL PE=3 SV=1	2	3	2	77.9	52.56	0.0002405	4.9524			0	0	1	1	1	0	0	0	0	0	0	0	0	0	0	0	0	0	0	0	1	0	1	0	0	0	0	0	0	0	0
A5BTZ8	A5BTZ8_VITVI	A5BTZ8_VITVI	Annexin	VIT_18s0001g05530	Vitis vinifera		tr|A5BTZ8|A5BTZ8_VITVI	tr|A5BTZ8|A5BTZ8_VITVI	Annexin OS=Vitis vinifera GN=VIT_18s0001g05530 PE=3 SV=1	1	49	46	79.3	35.188	0	323.31			3	5	2	1	0	2	3	3	0	2	3	0	0	0	0	0	0	0	0	0	0	0	0	0	0	0	7	7	7	7	7
A5BU26	A5BU26_VITVI	A5BU26_VITVI	Translocase of chloroplast	VITISV_028305	Vitis vinifera		tr|A5BU26|A5BU26_VITVI;tr|D7SYM8|D7SYM8_VITVI	tr|A5BU26|A5BU26_VITVI;tr|D7SYM8|D7SYM8_VITVI	Translocase of chloroplast OS=Vitis vinifera GN=VITISV_028305 PE=3 SV=1;Translocase of chloroplast OS=Vitis vinifera GN=VIT_02s0109g00360 PE=3 SV=1	2	17	14	60	34.643	0	323.31			7	7	6	7	6	6	3	1	1	0	2	0	2	1	0	0	2	0	2	3	0	2	2	3	3	2	6	4	3	7	4
A5BUA6	A5BUA6_VITVI	A5BUA6_VITVI	40S ribosomal protein S21	VIT_05s0020g01480	Vitis vinifera		tr|A5BUA6|A5BUA6_VITVI	tr|A5BUA6|A5BUA6_VITVI	40S ribosomal protein S21 OS=Vitis vinifera GN=VIT_05s0020g01480 PE=3 SV=1	1	2	2	39	9.2102	0	32.469			1	1	2	2	3	3	0	0	0	0	0	0	0	0	0	0	0	0	0	0	0	0	0	0	0	0	5	3	6	5	3
A5BUX9	A5BUX9_VITVI	A5BUX9_VITVI	Endoglucanase	VITISV_025978	Vitis vinifera		tr|A5BUX9|A5BUX9_VITVI;tr|F6HJY1|F6HJY1_VITVI	tr|A5BUX9|A5BUX9_VITVI;tr|F6HJY1|F6HJY1_VITVI	Endoglucanase OS=Vitis vinifera GN=VITISV_025978 PE=3 SV=1;Endoglucanase OS=Vitis vinifera GN=VIT_12s0035g02180 PE=3 SV=1	2	8	8	21.3	67.918	0	15.749			0	0	0	0	0	0	0	0	0	0	0	0	0	0	0	0	0	0	0	0	0	0	0	0	0	0	3	0	0	3	2
A5BV56	A5BV56_VITVI	A5BV56_VITVI	Elongation factor Tu	VIT_07s0104g00600	Vitis vinifera		tr|A5BV56|A5BV56_VITVI;tr|I9X0J3|I9X0J3_9RHIZ;tr|K7W8S3|K7W8S3_9MOLU;tr|F6GSH7|F6GSH7_VITVI	tr|A5BV56|A5BV56_VITVI	Elongation factor Tu OS=Vitis vinifera GN=VIT_07s0104g00600 PE=3 SV=1	4	30	28	70.4	48.931	0	323.31			7	7	7	7	7	7	3	3	3	2	3	2	2	0	1	0	3	1	3	2	3	2	3	3	1	1	7	7	7	7	7
A5BV91	A5BV91_VITVI	A5BV91_VITVI	Transmembrane 9 superfamily member	VIT_09s0002g02140	Vitis vinifera		tr|A5BV91|A5BV91_VITVI	tr|A5BV91|A5BV91_VITVI	Transmembrane 9 superfamily member OS=Vitis vinifera GN=VIT_09s0002g02140 PE=3 SV=1	1	18	18	33	73.166	0	317.61			5	6	1	3	2	0	2	0	0	1	0	0	0	0	0	0	2	0	1	3	0	0	3	2	2	0	7	7	7	7	7
A5BVL1	A5BVL1_VITVI	A0A172ZA69_VITVI	Gamma vacuolar processing protein		Vitis vinifera		tr|A5BVL1|A5BVL1_VITVI;tr|D7STL5|D7STL5_VITVI;tr|A0A172ZA69|A0A172ZA69_VITVI;tr|A0A172ZA77|A0A172ZA77_VITVI	tr|A5BVL1|A5BVL1_VITVI;tr|D7STL5|D7STL5_VITVI;tr|A0A172ZA69|A0A172ZA69_VITVI;tr|A0A172ZA77|A0A172ZA77_VITVI	Uncharacterized protein OS=Vitis vinifera GN=VITISV_040193 PE=4 SV=1;Uncharacterized protein OS=Vitis vinifera GN=VIT_04s0008g00720 PE=4 SV=1;Gamma vacuolar processing protein OS=Vitis vinifera PE=2 SV=1;Gamma vacuolar processing protein OS=Vitis vinifera	4	11	11	32	53.979	0	206.64			1	2	3	0	3	2	0	0	0	0	0	0	0	0	0	0	0	0	0	0	0	0	0	0	0	0	7	7	6	7	7
A5BVN4	A5BVN4_VITVI	A5BVN4_VITVI	Nucleoside diphosphate kinase	VIT_02s0025g01500	Vitis vinifera		tr|A5BVN4|A5BVN4_VITVI	tr|A5BVN4|A5BVN4_VITVI	Nucleoside diphosphate kinase OS=Vitis vinifera GN=VIT_02s0025g01500 PE=3 SV=1	1	15	15	41.7	25.562	0	323.31			7	7	7	7	7	7	3	3	3	3	3	3	3	3	3	3	3	3	3	3	3	3	3	3	3	3	7	7	7	7	7
A5BVR2	A5BVR2_VITVI	A5BVR2_VITVI	ADP,ATP carrier protein	VITISV_019239	Vitis vinifera		tr|A5BVR2|A5BVR2_VITVI;tr|F6HX76|F6HX76_VITVI;tr|H9BYK6|H9BYK6_VITVI	tr|A5BVR2|A5BVR2_VITVI;tr|F6HX76|F6HX76_VITVI;tr|H9BYK6|H9BYK6_VITVI	ADP,ATP carrier protein OS=Vitis vinifera GN=VITISV_019239 PE=3 SV=1;ADP,ATP carrier protein OS=Vitis vinifera GN=VIT_09s0002g05710 PE=3 SV=1;ADP,ATP carrier protein (Fragment) OS=Vitis vinifera PE=2 SV=1	3	3	3	9.9	67.651	0	192.65			6	6	4	6	3	4	1	0	0	0	1	0	0	1	0	0	0	0	0	0	0	1	0	0	0	0	1	2	1	0	0
A5BWD1	A5BWD1_VITVI	A5BWD1_VITVI	Type II peroxiredoxin 1	VITISV_040398	Vitis vinifera		tr|A5BWD1|A5BWD1_VITVI;tr|D7TS18|D7TS18_VITVI;tr|F6I7I6|F6I7I6_VITVI;tr|F6HS01|F6HS01_VITVI	tr|A5BWD1|A5BWD1_VITVI;tr|D7TS18|D7TS18_VITVI	Type II peroxiredoxin 1 OS=Vitis vinifera GN=VITISV_040398 PE=2 SV=1;Uncharacterized protein OS=Vitis vinifera GN=VIT_00s1308g00010 PE=4 SV=1	4	7	1	43	28.109	0	11.94			7	6	7	7	7	5	0	0	0	0	0	0	1	0	0	0	0	0	0	0	0	0	0	0	0	0	3	7	3	6	3
A5BWG3	A5BWG3_VITVI	A5BWG3_VITVI	Arogenate dehydratase	VIT_06s0061g01300	Vitis vinifera		tr|A5BWG3|A5BWG3_VITVI	tr|A5BWG3|A5BWG3_VITVI	Arogenate dehydratase OS=Vitis vinifera GN=VIT_06s0061g01300 PE=4 SV=1	1	5	5	19.7	45.109	0	6.2507			0	0	1	0	0	0	1	0	0	0	0	0	0	0	0	0	3	2	1	2	0	0	0	0	1	0	6	4	1	0	3
A5BWI0	A5BWI0_VITVI	A5BWI0_VITVI	T-complex protein 1 subunit delta	VITISV_008621	Vitis vinifera		tr|A5BWI0|A5BWI0_VITVI;tr|A5B989|A5B989_VITVI;tr|F6GTS3|F6GTS3_VITVI	tr|A5BWI0|A5BWI0_VITVI;tr|A5B989|A5B989_VITVI;tr|F6GTS3|F6GTS3_VITVI	T-complex protein 1 subunit delta OS=Vitis vinifera GN=VITISV_008621 PE=3 SV=1;T-complex protein 1 subunit delta OS=Vitis vinifera GN=VITISV_038363 PE=3 SV=1;T-complex protein 1 subunit delta OS=Vitis vinifera GN=VIT_17s0000g03040 PE=3 SV=1	3	17	17	51	57.575	0	323.31			7	7	7	7	7	5	3	3	3	3	3	3	1	3	2	3	3	3	3	3	2	3	3	3	3	2	7	7	7	6	1
A5BX41	A5BX41_VITVI	A5BX41_VITVI	Cytochrome b6-f complex iron-sulfur subunit	VIT_19s0014g03850	Vitis vinifera		tr|A5BX41|A5BX41_VITVI	tr|A5BX41|A5BX41_VITVI	Cytochrome b6-f complex iron-sulfur subunit OS=Vitis vinifera GN=VIT_19s0014g03850 PE=3 SV=1	1	17	10	71.1	24.075	0	323.31			7	7	7	7	7	7	3	3	3	3	3	3	3	3	3	3	3	3	3	3	3	3	3	3	3	3	7	7	7	7	7
A5BX54	A5BX54_VITVI	A5BX54_VITVI	Isocitrate dehydrogenase [NADP]	VIT_04s0079g00530	Vitis vinifera		tr|A5BX54|A5BX54_VITVI	tr|A5BX54|A5BX54_VITVI	Isocitrate dehydrogenase [NADP] OS=Vitis vinifera GN=VIT_04s0079g00530 PE=3 SV=1	1	33	24	69.9	46.283	0	323.31			7	7	7	7	7	7	3	3	3	3	3	3	3	3	3	3	3	3	3	3	3	3	3	3	3	3	7	7	7	7	7
A5BX87	A5BX87_VITVI	F6GUS3_VITVI	Ammonium transporter	VIT_06s0004g06520	Vitis vinifera		tr|A5BX87|A5BX87_VITVI;tr|F6GUS3|F6GUS3_VITVI	tr|A5BX87|A5BX87_VITVI;tr|F6GUS3|F6GUS3_VITVI	Uncharacterized protein OS=Vitis vinifera GN=VITISV_028790 PE=4 SV=1;Ammonium transporter OS=Vitis vinifera GN=VIT_06s0004g06520 PE=3 SV=1	2	3	3	3.1	201.44	0	11.492			4	5	4	5	4	2	2	1	1	0	0	0	1	2	0	1	0	0	1	0	0	0	3	0	0	0	0	0	0	0	0
A5BX88	A5BX88_VITVI	A5BX88_VITVI	Alkyl transferase	VITISV_028791	Vitis vinifera		tr|A5BX88|A5BX88_VITVI;tr|D7SJY4|D7SJY4_VITVI	tr|A5BX88|A5BX88_VITVI;tr|D7SJY4|D7SJY4_VITVI	Alkyl transferase OS=Vitis vinifera GN=VITISV_028791 PE=3 SV=1;Alkyl transferase OS=Vitis vinifera GN=VIT_06s0004g06540 PE=3 SV=1	2	20	20	27.9	68.139	0	323.31			7	7	7	7	7	7	3	3	3	3	3	3	3	3	3	3	0	3	3	1	2	3	2	3	3	3	0	0	0	1	0
A5BXK3	A5BXK3_VITVI	NDHJ_VITVI	NAD(P)H-quinone oxidoreductase subunit J, chloroplastic (EC 1.6.5.-) (NAD(P)H dehydrogenase subunit J) (NADH-plastoquinone oxidoreductase subunit J)	ndhJ	Vitis vinifera		tr|A5BXK3|A5BXK3_VITVI;sp|Q0ZJ17|NDHJ_VITVI	tr|A5BXK3|A5BXK3_VITVI;sp|Q0ZJ17|NDHJ_VITVI	NAD(P)H-quinone oxidoreductase subunit J, chloroplastic OS=Vitis vinifera GN=VITISV_037504 PE=3 SV=1;NAD(P)H-quinone oxidoreductase subunit J, chloroplastic OS=Vitis vinifera GN=ndhJ PE=3 SV=1	2	4	4	35.1	17.482	0	13.048			7	7	7	7	7	7	2	0	0	0	0	3	2	3	3	3	1	1	0	3	3	3	2	1	0	2	0	0	0	0	0
A5BXR2	A5BXR2_VITVI	A5BXR2_VITVI	Acyl-coenzyme A oxidase	VITISV_000871	Vitis vinifera		tr|A5BXR2|A5BXR2_VITVI;tr|F6HRJ2|F6HRJ2_VITVI	tr|A5BXR2|A5BXR2_VITVI;tr|F6HRJ2|F6HRJ2_VITVI	Acyl-coenzyme A oxidase OS=Vitis vinifera GN=VITISV_000871 PE=3 SV=1;Uncharacterized protein OS=Vitis vinifera GN=VIT_00s0389g00020 PE=4 SV=1	2	15	15	34.3	74.183	0	93.718			7	7	4	7	6	3	3	2	3	2	1	1	0	1	1	1	3	2	2	3	1	3	3	3	3	2	4	5	2	3	0
A5BXT5	A5BXT5_VITVI	A5BXT5_VITVI	Guanosine nucleotide diphosphate dissociation inhibitor	VIT_05s0094g01550	Vitis vinifera		tr|A5BXT5|A5BXT5_VITVI;tr|D7TGH1|D7TGH1_VITVI	tr|A5BXT5|A5BXT5_VITVI	Guanosine nucleotide diphosphate dissociation inhibitor OS=Vitis vinifera GN=VIT_05s0094g01550 PE=3 SV=1	2	35	28	88.7	49.809	0	323.31			7	7	7	7	5	5	3	3	3	1	3	2	2	1	1	2	3	2	3	1	3	2	3	3	3	2	7	7	7	7	7
A5BYS8	A5BYS8_VITVI	A5BYS8_VITVI	Calcineurin B-like protein 02	CBL02	Vitis vinifera		tr|A5BYS8|A5BYS8_VITVI;tr|A5AHA7|A5AHA7_VITVI;tr|D7ST51|D7ST51_VITVI	tr|A5BYS8|A5BYS8_VITVI;tr|A5AHA7|A5AHA7_VITVI;tr|D7ST51|D7ST51_VITVI	Calcineurin B-like protein 02 OS=Vitis vinifera GN=CBL02 PE=2 SV=1;Calcineurin B-like protein 03 OS=Vitis vinifera GN=CBL03 PE=2 SV=1;Uncharacterized protein (Fragment) OS=Vitis vinifera GN=VIT_00s1569g00020 PE=4 SV=1	3	8	8	55.8	26.009	0	35.046			0	0	0	0	0	0	0	0	0	0	0	0	0	0	0	0	0	0	0	0	0	0	0	0	0	0	7	7	3	6	3
A5BYS9	A5BYS9_VITVI	A5BYS9_VITVI	Proteasome subunit alpha type	VITISV_007438	Vitis vinifera		tr|A5BYS9|A5BYS9_VITVI;tr|F6HXL1|F6HXL1_VITVI	tr|A5BYS9|A5BYS9_VITVI;tr|F6HXL1|F6HXL1_VITVI	Proteasome subunit alpha type OS=Vitis vinifera GN=VITISV_007438 PE=3 SV=1;Proteasome subunit alpha type OS=Vitis vinifera GN=VIT_09s0002g00350 PE=3 SV=1	2	19	19	94.9	25.978	0	323.31			7	7	7	7	6	7	3	2	2	3	3	3	2	1	3	2	3	3	3	2	3	2	3	2	3	1	7	7	7	7	7
A5BZF5	A5BZF5_VITVI	A5BZF5_VITVI	Tubulin alpha chain	VIT_18s0001g08250	Vitis vinifera		tr|A5BZF5|A5BZF5_VITVI	tr|A5BZF5|A5BZF5_VITVI	Tubulin alpha chain OS=Vitis vinifera GN=VIT_18s0001g08250 PE=3 SV=1	1	34	6	84.3	49.59	0	323.31			7	7	7	7	7	7	3	3	3	3	3	3	3	3	3	3	3	3	3	3	3	3	3	3	3	3	7	7	7	7	7
A5BZP4	A5BZP4_VITVI	A5BZP4_VITVI	Eukaryotic translation initiation factor 5A	VIT_11s0016g00020	Vitis vinifera		tr|A5BZP4|A5BZP4_VITVI	tr|A5BZP4|A5BZP4_VITVI	Eukaryotic translation initiation factor 5A OS=Vitis vinifera GN=VIT_11s0016g00020 PE=3 SV=1	1	17	13	94.4	17.467	0	323.31			7	7	6	6	5	7	0	0	1	2	2	0	0	2	2	3	1	2	3	3	3	3	1	3	2	3	7	7	7	7	7
A5BZU9	A5BZU9_VITVI	A5BZU9_VITVI	ER membrane protein complex subunit 3	VIT_00s0187g00170	Vitis vinifera		tr|A5BZU9|A5BZU9_VITVI	tr|A5BZU9|A5BZU9_VITVI	ER membrane protein complex subunit 3 OS=Vitis vinifera GN=VIT_00s0187g00170 PE=3 SV=1	1	13	13	60.2	27.881	0	323.31			0	1	0	0	0	0	0	0	0	0	0	0	0	0	0	0	0	0	0	1	0	0	0	2	0	0	7	7	7	7	7
A5C015	A5C015_VITVI	A5C015_VITVI	H/ACA ribonucleoprotein complex subunit (Fragment)	VITISV_003913	Vitis vinifera		tr|A5C015|A5C015_VITVI;tr|D7TI65|D7TI65_VITVI	tr|A5C015|A5C015_VITVI;tr|D7TI65|D7TI65_VITVI	H/ACA ribonucleoprotein complex subunit (Fragment) OS=Vitis vinifera GN=VITISV_003913 PE=3 SV=1;H/ACA ribonucleoprotein complex subunit OS=Vitis vinifera GN=VIT_08s0007g07410 PE=3 SV=1	2	3	3	23.9	15.151	0	14.477			0	0	0	0	0	0	0	0	0	0	0	0	0	0	0	0	0	0	0	0	0	0	0	0	0	0	5	1	0	4	2
A5C0H0	A5C0H0_VITVI	A5C0H0_VITVI	V-type proton ATPase subunit G	VIT_13s0019g04230	Vitis vinifera		tr|A5C0H0|A5C0H0_VITVI	tr|A5C0H0|A5C0H0_VITVI	V-type proton ATPase subunit G OS=Vitis vinifera GN=VIT_13s0019g04230 PE=3 SV=1	1	3	3	43.6	12.458	0	260.04			1	1	0	1	0	0	0	0	0	0	0	0	0	0	0	0	0	0	0	0	0	0	0	0	0	0	7	7	6	6	7
A5C0I8	A5C0I8_VITVI	Q9FZ01_VITVI	Alcohol dehydrogenase 2 (EC 1.1.1.1)	ADH2	Vitis vinifera		tr|A5C0I8|A5C0I8_VITVI;tr|Q9FZ01|Q9FZ01_VITVI	tr|A5C0I8|A5C0I8_VITVI;tr|Q9FZ01|Q9FZ01_VITVI	Uncharacterized protein OS=Vitis vinifera GN=VIT_04s0044g01110 PE=3 SV=1;Alcohol dehydrogenase 2 OS=Vitis vinifera GN=ADH2 PE=2 SV=1	2	31	4	95	41.122	0	323.31			1	4	0	0	0	0	2	0	0	0	1	0	0	0	0	0	0	0	0	0	0	0	1	3	0	0	7	7	7	7	7
A5C0R5	A5C0R5_VITVI	A5C0R5_VITVI	Phosphoinositide phospholipase C	VIT_13s0067g00900	Vitis vinifera		tr|A5C0R5|A5C0R5_VITVI;tr|F6GUR2|F6GUR2_VITVI;tr|F6GUR3|F6GUR3_VITVI;tr|D7T4P6|D7T4P6_VITVI	tr|A5C0R5|A5C0R5_VITVI	Phosphoinositide phospholipase C OS=Vitis vinifera GN=VIT_13s0067g00900 PE=4 SV=1	4	16	16	34.7	67.767	0	149.51			5	5	7	3	2	3	3	2	3	3	2	2	3	3	2	3	3	3	2	2	2	3	3	2	2	3	7	7	5	7	7
A5C138	A5C138_VITVI	A5C138_VITVI	Phospho-2-dehydro-3-deoxyheptonate aldolase	VITISV_002672	Vitis vinifera		tr|A5C138|A5C138_VITVI;tr|D0VBC1|D0VBC1_VITVI;tr|F6HD71|F6HD71_VITVI;tr|D7U6Y1|D7U6Y1_VITVI	tr|A5C138|A5C138_VITVI;tr|D0VBC1|D0VBC1_VITVI	Phospho-2-dehydro-3-deoxyheptonate aldolase OS=Vitis vinifera GN=VITISV_002672 PE=3 SV=1;Phospho-2-dehydro-3-deoxyheptonate aldolase OS=Vitis vinifera GN=VIT_00s1217g00010 PE=2 SV=2	4	9	7	16.2	91.453	0	17.007			3	7	7	6	6	4	1	1	0	0	0	0	0	0	0	0	2	1	0	2	0	0	1	0	0	0	2	1	0	0	0
A5C1C4	A5C1C4_VITVI	A5C1C4_VITVI	Histone H2A	VIT_07s0104g00960	Vitis vinifera		tr|A5C1C4|A5C1C4_VITVI	tr|A5C1C4|A5C1C4_VITVI	Histone H2A OS=Vitis vinifera GN=VIT_07s0104g00960 PE=3 SV=1	1	5	5	68.1	14.57	0	323.31			0	0	0	0	0	0	0	0	0	0	0	0	0	0	0	0	0	0	0	1	0	0	0	0	1	0	7	7	7	7	7
A5C1G3	A5C1G3_VITVI	CAMT_VITVI	Caffeoyl-CoA O-methyltransferase (EC 2.1.1.104) (Trans-caffeoyl-CoA 3-O-methyltransferase) (CCOAMT) (CCOAOMT)		Vitis vinifera		tr|A5C1G3|A5C1G3_VITVI;sp|Q43237|CAMT_VITVI;tr|D7TPG4|D7TPG4_VITVI;tr|A2TDB3|A2TDB3_VITVI	tr|A5C1G3|A5C1G3_VITVI;sp|Q43237|CAMT_VITVI;tr|D7TPG4|D7TPG4_VITVI;tr|A2TDB3|A2TDB3_VITVI	Uncharacterized protein OS=Vitis vinifera GN=VITISV_021020 PE=4 SV=1;Caffeoyl-CoA O-methyltransferase OS=Vitis vinifera PE=2 SV=1;Uncharacterized protein OS=Vitis vinifera GN=VIT_03s0063g00140 PE=4 SV=1;Caffeoyl-CoA O-methyltransferase (Fragment) OS=Vitis	4	11	9	74.8	27.234	0	217.38			0	0	0	0	0	0	0	0	0	0	0	0	0	0	0	0	0	0	0	0	0	0	0	0	0	0	7	7	7	7	5
A5C1I3	A5C1I3_VITVI	A5C1I3_VITVI	AP complex subunit sigma	VITISV_017884	Vitis vinifera		tr|A5C1I3|A5C1I3_VITVI;tr|F6H6L3|F6H6L3_VITVI;tr|D7TDE3|D7TDE3_VITVI	tr|A5C1I3|A5C1I3_VITVI;tr|F6H6L3|F6H6L3_VITVI;tr|D7TDE3|D7TDE3_VITVI	AP complex subunit sigma OS=Vitis vinifera GN=VITISV_017884 PE=3 SV=1;AP complex subunit sigma OS=Vitis vinifera GN=VIT_16s0050g00660 PE=3 SV=1;AP complex subunit sigma OS=Vitis vinifera GN=VIT_01s0127g00810 PE=3 SV=1	3	3	3	17.4	18.748	0	137.11			1	2	0	0	1	0	0	0	0	1	0	0	0	0	0	0	0	0	0	3	0	0	0	0	0	0	7	7	6	7	7
A5C1N0	A5C1N0_VITVI	A5C1N0_VITVI	DNA-directed RNA polymerase subunit beta	VIT_12s0028g03770	Vitis vinifera		tr|A5C1N0|A5C1N0_VITVI	tr|A5C1N0|A5C1N0_VITVI	DNA-directed RNA polymerase subunit beta OS=Vitis vinifera GN=VIT_12s0028g03770 PE=3 SV=1	1	2	2	2.7	135.5	0	8.6694			0	0	0	0	0	0	0	0	0	0	0	1	0	0	0	0	1	1	0	1	0	1	0	1	1	0	0	0	0	0	0
A5C259	A5C259_VITVI	A5C259_VITVI	Methionine aminopeptidase	VITISV_032172	Vitis vinifera		tr|A5C259|A5C259_VITVI;tr|D7T990|D7T990_VITVI	tr|A5C259|A5C259_VITVI;tr|D7T990|D7T990_VITVI	Methionine aminopeptidase OS=Vitis vinifera GN=VITISV_032172 PE=3 SV=1;Methionine aminopeptidase OS=Vitis vinifera GN=VIT_01s0011g03080 PE=3 SV=1	2	4	4	21.1	33.109	0	29.504			3	2	2	2	0	0	0	0	0	0	0	0	0	0	0	0	0	0	0	1	0	0	0	0	0	0	0	0	0	1	0
A5C288	A5C288_VITVI	A5C288_VITVI	Chlorophyll a-b binding protein, chloroplastic	VITISV_010727	Vitis vinifera		tr|A5C288|A5C288_VITVI;tr|F6HKS7|F6HKS7_VITVI	tr|A5C288|A5C288_VITVI;tr|F6HKS7|F6HKS7_VITVI	Chlorophyll a-b binding protein, chloroplastic OS=Vitis vinifera GN=VITISV_010727 PE=3 SV=1;Chlorophyll a-b binding protein, chloroplastic OS=Vitis vinifera GN=VIT_08s0007g02190 PE=3 SV=1	2	18	18	61.8	31.431	0	323.31			7	7	7	7	7	7	3	3	3	3	3	3	3	3	3	3	3	3	3	3	3	3	3	3	3	3	7	7	7	7	7
A5C2H2	A5C2H2_VITVI	A5C2H2_VITVI	Ferredoxin	VITISV_002047	Vitis vinifera		tr|A5C2H2|A5C2H2_VITVI	tr|A5C2H2|A5C2H2_VITVI	Ferredoxin OS=Vitis vinifera GN=VITISV_002047 PE=3 SV=1	1	2	1	42.9	10.335	0	43.818			1	0	0	0	0	0	0	0	0	0	0	0	0	0	0	0	0	0	0	0	0	0	0	0	0	0	4	4	2	5	2
A5C2R7	A5C2R7_VITVI	A5C2R7_VITVI	Histone H2A	VIT_07s0104g00970	Vitis vinifera		tr|A5C2R7|A5C2R7_VITVI	tr|A5C2R7|A5C2R7_VITVI	Histone H2A OS=Vitis vinifera GN=VIT_07s0104g00970 PE=3 SV=1	1	8	4	72.3	14.392	0	323.31			2	3	0	3	0	0	0	0	0	0	1	1	0	0	0	1	1	0	0	0	1	2	0	0	2	2	7	7	7	7	7
A5C314	A5C314_VITVI	A5C314_VITVI	Lactoylglutathione lyase	VITISV_027797	Vitis vinifera		tr|A5C314|A5C314_VITVI	tr|A5C314|A5C314_VITVI	Lactoylglutathione lyase OS=Vitis vinifera GN=VITISV_027797 PE=3 SV=1	1	13	2	76.3	29.457	0	46.728			7	7	7	7	7	7	1	2	3	3	1	3	3	3	3	3	2	3	3	3	3	2	2	2	2	3	3	3	4	3	0
A5C3I9	A5C3I9_VITVI	A5C3I9_VITVI	Eukaryotic translation initiation factor 5A	VIT_04s0008g06540	Vitis vinifera		tr|A5C3I9|A5C3I9_VITVI	tr|A5C3I9|A5C3I9_VITVI	Eukaryotic translation initiation factor 5A OS=Vitis vinifera GN=VIT_04s0008g06540 PE=3 SV=1	1	12	12	94.4	17.412	0	323.31			7	4	6	7	7	5	1	1	3	3	1	0	0	1	2	0	3	2	2	1	0	0	3	2	3	2	6	7	7	7	7
A5C3M8	A5C3M8_VITVI	A5C3M8_VITVI	Auxin efflux carrier component	VITISV_007800	Vitis vinifera		tr|A5C3M8|A5C3M8_VITVI;tr|F6GSK5|F6GSK5_VITVI	tr|A5C3M8|A5C3M8_VITVI;tr|F6GSK5|F6GSK5_VITVI	Auxin efflux carrier component OS=Vitis vinifera GN=VITISV_007800 PE=3 SV=1;Auxin efflux carrier component OS=Vitis vinifera GN=VIT_17s0000g02420 PE=3 SV=1	2	5	5	16.6	66.353	0	18.477			0	0	0	0	0	0	0	0	0	0	0	0	0	0	0	0	0	0	0	0	0	0	0	0	0	0	6	6	6	5	5
A5C4C2	A5C4C2_VITVI	A5C4C2_VITVI	Elongation factor 1-alpha	VIT_08s0040g02330	Vitis vinifera		tr|A5C4C2|A5C4C2_VITVI;tr|A5B1I3|A5B1I3_VITVI	tr|A5C4C2|A5C4C2_VITVI	Elongation factor 1-alpha OS=Vitis vinifera GN=VIT_08s0040g02330 PE=3 SV=1	2	9	8	70.5	49.335	0	308.44			7	7	7	7	7	5	3	3	3	3	3	3	3	3	3	3	3	3	3	3	3	3	3	3	3	3	7	7	7	7	7
A5C4Q9	A5C4Q9_VITVI	A5C4Q9_VITVI	Pectate lyase	VITISV_008675	Vitis vinifera		tr|A5C4Q9|A5C4Q9_VITVI;tr|D7U3E6|D7U3E6_VITVI	tr|A5C4Q9|A5C4Q9_VITVI;tr|D7U3E6|D7U3E6_VITVI	Pectate lyase OS=Vitis vinifera GN=VITISV_008675 PE=3 SV=1;Pectate lyase OS=Vitis vinifera GN=VIT_07s0005g05520 PE=3 SV=1	2	3	3	20	49.56	0	8.2987			0	0	0	0	0	0	0	0	0	0	0	0	0	0	0	0	0	0	0	0	0	0	0	0	0	0	3	2	0	3	3
A5C4U9	A5C4U9_VITVI	A5C4U9_VITVI	Chlorophyll a-b binding protein, chloroplastic	VIT_19s0014g00160	Vitis vinifera		tr|A5C4U9|A5C4U9_VITVI	tr|A5C4U9|A5C4U9_VITVI	Chlorophyll a-b binding protein, chloroplastic OS=Vitis vinifera GN=VIT_19s0014g00160 PE=3 SV=1	1	6	6	84.6	28.275	0	237.39			7	7	7	7	7	7	3	3	3	3	3	3	3	3	3	3	3	3	3	3	3	3	3	3	3	3	7	7	6	7	6
A5C4V0	A5C4V0_VITVI	A5C4V0_VITVI	Ribokinase	VITISV_007599	Vitis vinifera		tr|A5C4V0|A5C4V0_VITVI	tr|A5C4V0|A5C4V0_VITVI	Ribokinase OS=Vitis vinifera GN=VITISV_007599 PE=3 SV=1	1	7	2	30.3	39.112	0	88.6			4	3	4	4	3	2	0	0	0	0	0	0	0	0	0	1	0	0	0	0	0	0	0	0	0	0	5	5	3	3	3
A5C526	A5C526_VITVI	A5C526_VITVI	Xyloglucan endotransglucosylase/hydrolase	VITISV_039824	Vitis vinifera		tr|A5C526|A5C526_VITVI;tr|F6HBP1|F6HBP1_VITVI	tr|A5C526|A5C526_VITVI;tr|F6HBP1|F6HBP1_VITVI	Xyloglucan endotransglucosylase/hydrolase OS=Vitis vinifera GN=VITISV_039824 PE=3 SV=1;Xyloglucan endotransglucosylase/hydrolase OS=Vitis vinifera GN=VIT_03s0088g00650 PE=3 SV=1	2	11	11	32.9	32.329	0	27.739			0	0	0	0	0	0	0	0	0	0	0	0	0	0	0	0	0	0	0	0	0	0	0	0	0	0	7	7	5	4	3
A5C5K3	A5C5K3_VITVI	A5C5K3_VITVI	Adenosylhomocysteinase	VIT_05s0029g00330	Vitis vinifera		tr|A5C5K3|A5C5K3_VITVI	tr|A5C5K3|A5C5K3_VITVI	Adenosylhomocysteinase OS=Vitis vinifera GN=VIT_05s0029g00330 PE=3 SV=1	1	52	28	81.2	53.181	0	323.31			7	7	7	7	7	7	3	3	3	3	3	3	3	3	3	3	3	3	3	3	3	3	3	3	3	3	7	7	7	7	7
A5C5Q1	A5C5Q1_VITVI	A5C5Q1_VITVI	Alpha-galactosidase	VITISV_041251	Vitis vinifera		tr|A5C5Q1|A5C5Q1_VITVI	tr|A5C5Q1|A5C5Q1_VITVI	Alpha-galactosidase OS=Vitis vinifera GN=VITISV_041251 PE=3 SV=1	1	3	3	39	51.827	0	19.667			0	0	0	0	0	0	0	0	0	0	0	0	0	0	0	0	0	0	0	0	0	0	0	0	0	0	3	0	0	3	2
A5C5U0	A5C5U0_VITVI	A5C5U0_VITVI	Peroxidase	VITISV_034708	Vitis vinifera		tr|A5C5U0|A5C5U0_VITVI;tr|F6H0Z2|F6H0Z2_VITVI;tr|A5BMJ1|A5BMJ1_VITVI	tr|A5C5U0|A5C5U0_VITVI	Peroxidase OS=Vitis vinifera GN=VITISV_034708 PE=3 SV=1	3	3	2	21.7	30.848	0	13.307			0	0	0	0	0	0	0	0	0	0	0	3	0	0	0	2	0	0	0	0	0	0	0	0	0	0	1	0	0	3	2
A5C5V2	A5C5V2_VITVI	A5C5V2_VITVI	Glycosyltransferase	VITISV_012544	Vitis vinifera		tr|A5C5V2|A5C5V2_VITVI;tr|D7UCM3|D7UCM3_VITVI	tr|A5C5V2|A5C5V2_VITVI;tr|D7UCM3|D7UCM3_VITVI	Glycosyltransferase OS=Vitis vinifera GN=VITISV_012544 PE=3 SV=1;Glycosyltransferase OS=Vitis vinifera GN=VIT_15s0046g01190 PE=3 SV=1	2	13	12	38.6	50.217	0	60.743			4	4	1	7	2	0	0	0	0	1	0	1	0	1	1	1	3	1	0	3	1	0	1	3	3	0	7	7	7	7	3
A5C5W6	A5C5W6_VITVI	C4P7Z3_VITVI	Calcineurin B-like protein 06	CBL06	Vitis vinifera		tr|A5C5W6|A5C5W6_VITVI;tr|E0CQK4|E0CQK4_VITVI;tr|F6I1K5|F6I1K5_VITVI;tr|F6HJE8|F6HJE8_VITVI;tr|D7STN5|D7STN5_VITVI;tr|C4P7Z3|C4P7Z3_VITVI	tr|A5C5W6|A5C5W6_VITVI;tr|E0CQK4|E0CQK4_VITVI	Uncharacterized protein OS=Vitis vinifera GN=VITISV_033291 PE=3 SV=1;Uncharacterized protein OS=Vitis vinifera GN=VIT_18s0001g15050 PE=3 SV=1	6	3	3	24.1	24.517	0.00068384	3.3951			0	0	0	0	0	0	0	0	0	0	0	0	0	0	0	0	0	0	0	0	0	0	0	0	0	0	2	1	2	1	2
A5C6H7	A5C6H7_VITVI	A5C6H7_VITVI	Sucrose synthase	VIT_07s0005g00750	Vitis vinifera		tr|A5C6H7|A5C6H7_VITVI;tr|D7SYA8|D7SYA8_VITVI	tr|A5C6H7|A5C6H7_VITVI	Sucrose synthase OS=Vitis vinifera GN=VIT_07s0005g00750 PE=3 SV=1	2	32	32	47.6	92.481	0	323.31			7	7	7	7	5	3	3	3	3	3	3	1	0	2	0	1	2	3	3	2	1	2	3	3	1	0	7	7	7	7	7
A5C718	A5C718_VITVI	A5C718_VITVI	Ribulose bisphosphate carboxylase small chain	VIT_17s0000g03690	Vitis vinifera		tr|A5C718|A5C718_VITVI	tr|A5C718|A5C718_VITVI	Ribulose bisphosphate carboxylase small chain OS=Vitis vinifera GN=VIT_17s0000g03690 PE=3 SV=1	1	36	36	91.7	20.428	0	323.31			7	7	7	7	7	7	3	3	3	3	3	3	3	3	3	3	3	3	3	3	3	3	3	3	3	3	7	7	7	7	7
A5C7K4	A5C7K4_VITVI	A5C7K4_VITVI	4-hydroxy-4-methyl-2-oxoglutarate aldolase	VITISV_009897	Vitis vinifera		tr|A5C7K4|A5C7K4_VITVI;tr|F6GX20|F6GX20_VITVI	tr|A5C7K4|A5C7K4_VITVI;tr|F6GX20|F6GX20_VITVI	4-hydroxy-4-methyl-2-oxoglutarate aldolase OS=Vitis vinifera GN=VITISV_009897 PE=3 SV=1;4-hydroxy-4-methyl-2-oxoglutarate aldolase OS=Vitis vinifera GN=VIT_04s0023g00590 PE=3 SV=1	2	17	17	95.8	17.767	0	323.31			7	7	7	5	7	7	3	2	2	3	1	2	1	2	1	0	3	3	2	3	1	3	3	3	3	2	7	7	7	7	7
A5C7N5	A5C7N5_VITVI	D7SIJ5_VITVI	5-formyltetrahydrofolate cyclo-ligase (EC 6.3.3.2)	VIT_17s0000g05350	Vitis vinifera		tr|A5C7N5|A5C7N5_VITVI;tr|F6GTC6|F6GTC6_VITVI;tr|D7SIJ5|D7SIJ5_VITVI	tr|A5C7N5|A5C7N5_VITVI;tr|F6GTC6|F6GTC6_VITVI	Uncharacterized protein OS=Vitis vinifera GN=VITISV_027597 PE=3 SV=1;Uncharacterized protein OS=Vitis vinifera GN=VIT_17s0000g05360 PE=3 SV=1	3	5	5	18.8	56.88	0	29.544			0	0	0	1	0	0	3	2	3	1	3	3	3	3	3	3	0	2	0	0	0	0	0	0	0	0	2	1	0	2	3
A5C816	A5C816_VITVI	A5C816_VITVI	Carboxypeptidase	VIT_06s0061g00890	Vitis vinifera		tr|A5C816|A5C816_VITVI	tr|A5C816|A5C816_VITVI	Carboxypeptidase OS=Vitis vinifera GN=VIT_06s0061g00890 PE=3 SV=1	1	17	17	36	51.044	0	323.31			0	0	0	0	0	0	0	0	0	0	0	0	0	0	0	0	0	0	0	0	0	0	0	0	0	0	7	7	7	7	7
A5C8N6	A5C8N6_VITVI	A5C8N6_VITVI	7,8-dihydroneopterin aldolase	VITISV_023634	Vitis vinifera		tr|A5C8N6|A5C8N6_VITVI	tr|A5C8N6|A5C8N6_VITVI	7,8-dihydroneopterin aldolase OS=Vitis vinifera GN=VITISV_023634 PE=3 SV=1	1	2	2	59.8	14.169	0	56.114			0	0	0	0	0	0	0	0	0	0	0	0	0	0	0	0	0	0	0	0	0	0	0	0	0	0	2	5	3	1	1
A5C9F4	A5C9F4_VITVI	A5C9F4_VITVI	Glycerol-3-phosphate dehydrogenase	VITISV_023568	Vitis vinifera		tr|A5C9F4|A5C9F4_VITVI;tr|D7TM57|D7TM57_VITVI	tr|A5C9F4|A5C9F4_VITVI;tr|D7TM57|D7TM57_VITVI	Glycerol-3-phosphate dehydrogenase OS=Vitis vinifera GN=VITISV_023568 PE=3 SV=1;Glycerol-3-phosphate dehydrogenase OS=Vitis vinifera GN=VIT_13s0019g04730 PE=3 SV=1	2	11	11	30.2	67.484	0	151.61			4	7	6	7	5	4	3	2	1	1	0	1	0	1	0	0	0	2	0	0	0	0	0	0	1	0	0	0	0	0	0
A5C9H9	A5C9H9_VITVI	A5C9H9_VITVI	Small ubiquitin-related modifier	VIT_00s0186g00020	Vitis vinifera		tr|A5C9H9|A5C9H9_VITVI	tr|A5C9H9|A5C9H9_VITVI	Small ubiquitin-related modifier OS=Vitis vinifera GN=VIT_00s0186g00020 PE=3 SV=1	1	5	1	52.6	12.407	0	273.88			1	1	0	0	1	1	0	0	0	0	0	1	0	0	0	0	0	0	0	0	0	0	0	1	0	0	7	7	7	7	7
A5CAF6	A5CAF6_VITVI	A5CAF6_VITVI	Phosphoglycerate kinase	VIT_19s0085g00370	Vitis vinifera		tr|A5CAF6|A5CAF6_VITVI	tr|A5CAF6|A5CAF6_VITVI	Phosphoglycerate kinase OS=Vitis vinifera GN=VIT_19s0085g00370 PE=3 SV=1	1	57	57	94	42.422	0	323.31			7	7	7	7	7	7	3	3	3	3	3	3	3	3	3	3	3	3	3	3	3	3	3	3	3	3	7	7	7	7	7
A5CAF8	A5CAF8_VITVI	A5CAF8_VITVI	Phosphoglycerate kinase	VIT_19s0085g00380	Vitis vinifera		tr|A5CAF8|A5CAF8_VITVI	tr|A5CAF8|A5CAF8_VITVI	Phosphoglycerate kinase OS=Vitis vinifera GN=VIT_19s0085g00380 PE=3 SV=1	1	73	71	83.3	50.082	0	323.31			7	7	7	7	7	7	3	3	3	3	3	3	3	3	3	3	3	3	3	3	3	3	3	3	3	3	7	7	7	7	7
A5CB02	A5CB02_VITVI	D7TLS5_VITVI	Expansin	VIT_13s0019g01650	Vitis vinifera		tr|A5CB02|A5CB02_VITVI;tr|D7TLS5|D7TLS5_VITVI	tr|A5CB02|A5CB02_VITVI;tr|D7TLS5|D7TLS5_VITVI	Uncharacterized protein OS=Vitis vinifera GN=VITISV_027049 PE=4 SV=1;Uncharacterized protein OS=Vitis vinifera GN=VIT_13s0019g01650 PE=4 SV=1	2	2	2	19.4	26.533	0.0062487	2.1899			0	0	0	0	0	0	0	0	0	0	0	0	0	0	0	0	0	0	0	0	0	0	0	0	0	0	3	1	0	0	0
A5CB43	A5CB43_VITVI	RR3_VITVI	30S ribosomal protein S3, chloroplastic	rps3	Vitis vinifera		tr|A5CB43|A5CB43_VITVI;sp|Q0ZIY0|RR3_VITVI	tr|A5CB43|A5CB43_VITVI;sp|Q0ZIY0|RR3_VITVI	Uncharacterized protein OS=Vitis vinifera GN=VITISV_011840 PE=3 SV=1;30S ribosomal protein S3, chloroplastic OS=Vitis vinifera GN=rps3 PE=3 SV=1	2	9	9	42.2	25.241	0	323.31			7	7	7	7	7	4	3	2	2	3	1	1	1	2	3	2	3	0	2	3	3	3	3	3	2	3	7	7	7	7	4
A5CB81	LIAS_VITVI	LIAS_VITVI	Lipoyl synthase, mitochondrial	LIP1	Vitis vinifera		sp|A5CB81|LIAS_VITVI;tr|F6I2C3|F6I2C3_VITVI	sp|A5CB81|LIAS_VITVI;tr|F6I2C3|F6I2C3_VITVI	Lipoyl synthase, mitochondrial OS=Vitis vinifera GN=LIP1 PE=3 SV=1;Lipoyl synthase, mitochondrial OS=Vitis vinifera GN=VIT_00s0445g00020 PE=3 SV=1	2	6	6	23.7	43.476	0	10.846			3	3	5	3	4	2	0	0	0	0	0	0	0	0	0	0	0	0	0	1	0	0	0	0	0	0	0	0	0	0	0
A5CB91	A5CB91_VITVI	A5CB91_VITVI	60S ribosomal protein L13	VITISV_018882	Vitis vinifera		tr|A5CB91|A5CB91_VITVI;tr|D7TSM7|D7TSM7_VITVI	tr|A5CB91|A5CB91_VITVI;tr|D7TSM7|D7TSM7_VITVI	60S ribosomal protein L13 OS=Vitis vinifera GN=VITISV_018882 PE=3 SV=1;60S ribosomal protein L13 OS=Vitis vinifera GN=VIT_14s0006g00820 PE=3 SV=1	2	9	9	69.1	23.947	0	167.6			0	2	0	3	0	0	3	1	1	0	1	0	0	0	1	0	0	0	0	0	0	0	0	0	0	0	7	7	7	7	7
A5JPK6	A5JPK6_VITVI	A5JPK6_VITVI	L-galactose dehydrogenase	GDH	Vitis vinifera		tr|A5JPK6|A5JPK6_VITVI;tr|D7T3I7|D7T3I7_VITVI	tr|A5JPK6|A5JPK6_VITVI;tr|D7T3I7|D7T3I7_VITVI	L-galactose dehydrogenase OS=Vitis vinifera GN=GDH PE=2 SV=1;Uncharacterized protein OS=Vitis vinifera GN=VIT_03s0088g01250 PE=4 SV=1	2	15	15	58.9	34.642	0	323.31			5	7	5	7	6	4	3	2	3	2	3	1	0	1	1	1	3	3	3	3	1	3	3	3	3	3	7	7	7	7	7
A5JPK7	A5JPK7_VITVI	A5JPK7_VITVI	Monodehydroascorbate reductase		Vitis vinifera		tr|A5JPK7|A5JPK7_VITVI	tr|A5JPK7|A5JPK7_VITVI	Monodehydroascorbate reductase OS=Vitis vinifera PE=2 SV=1	1	32	4	71.9	47.279	0	323.31			7	7	7	7	7	7	3	3	3	3	3	3	3	3	3	3	3	3	3	3	3	3	3	3	3	3	7	7	7	7	7
A7LH72	A7LH72_VITVI	A7LH72_VITVI	GEM-like 1		Vitis vinifera		tr|A7LH72|A7LH72_VITVI;tr|F6H105|F6H105_VITVI;tr|A5BZD6|A5BZD6_VITVI	tr|A7LH72|A7LH72_VITVI;tr|F6H105|F6H105_VITVI;tr|A5BZD6|A5BZD6_VITVI	GEM-like 1 OS=Vitis vinifera PE=2 SV=1;Uncharacterized protein OS=Vitis vinifera GN=VIT_18s0001g07130 PE=4 SV=1;Uncharacterized protein OS=Vitis vinifera GN=VITISV_035993 PE=4 SV=1	3	16	16	77.1	30.988	0	233.43			6	2	4	1	4	0	3	0	1	0	0	1	1	2	3	3	0	3	0	0	0	0	2	1	1	0	7	7	7	7	6
A7NVJ4	NDHM_VITVI	NDHM_VITVI	NAD(P)H-quinone oxidoreductase subunit M, chloroplastic	ndhM	Vitis vinifera		sp|A7NVJ4|NDHM_VITVI	sp|A7NVJ4|NDHM_VITVI	NAD(P)H-quinone oxidoreductase subunit M, chloroplastic OS=Vitis vinifera GN=ndhM PE=2 SV=1	1	4	4	26.9	24.167	0	14.809			1	1	0	2	4	1	1	0	0	0	0	0	0	1	1	1	0	0	0	0	0	0	0	0	0	0	0	0	0	0	0
A7NVX9	METK2_VITVI	METK2_VITVI	S-adenosylmethionine synthase 2	METK2	Vitis vinifera		sp|A7NVX9|METK2_VITVI;tr|A5BU08|A5BU08_VITVI	sp|A7NVX9|METK2_VITVI	S-adenosylmethionine synthase 2 OS=Vitis vinifera GN=METK2 PE=3 SV=1	2	13	13	91.9	43.113	0	323.31			3	2	3	1	2	3	3	3	3	2	2	0	0	0	0	0	3	3	1	3	1	2	3	3	2	3	7	7	7	7	7
A7NW79	CSPL7_VITVI	CSPL7_VITVI	CASP-like protein 1D1	VIT_05s0020g01830	Vitis vinifera		sp|A7NW79|CSPL7_VITVI	sp|A7NW79|CSPL7_VITVI	CASP-like protein 1D1 OS=Vitis vinifera GN=VIT_05s0020g01830 PE=2 SV=2	1	2	2	16.8	21.782	0.0004662	4.0129			0	0	0	0	0	1	3	3	3	3	3	3	3	3	3	3	0	1	1	0	3	0	0	0	0	0	0	1	0	0	0
A7PQW3	E13B_VITVI	E13B_VITVI	Glucan endo-1,3-beta-glucosidase	VIT_06s0061g00120	Vitis vinifera		sp|A7PQW3|E13B_VITVI	sp|A7PQW3|E13B_VITVI	Glucan endo-1,3-beta-glucosidase OS=Vitis vinifera GN=VIT_06s0061g00120 PE=1 SV=2	1	5	2	27.3	37.092	0	60.732			0	0	0	1	0	0	3	3	3	2	3	3	3	3	3	3	0	3	3	0	2	0	0	0	0	0	0	0	0	0	0
A7PRJ6	METK4_VITVI	METK4_VITVI	S-adenosylmethionine synthase 4	METK4	Vitis vinifera		sp|A7PRJ6|METK4_VITVI;tr|F6I4H0|F6I4H0_VITVI;tr|A5BDY8|A5BDY8_VITVI;tr|A5AP54|A5AP54_VITVI;tr|A5B869|A5B869_VITVI	sp|A7PRJ6|METK4_VITVI;tr|F6I4H0|F6I4H0_VITVI	S-adenosylmethionine synthase 4 OS=Vitis vinifera GN=METK4 PE=3 SV=1;S-adenosylmethionine synthase OS=Vitis vinifera GN=VIT_14s0060g00480 PE=3 SV=1	5	27	24	93.6	42.93	0	323.31			4	7	5	3	5	3	1	0	0	1	0	0	0	0	0	0	2	2	0	3	0	1	3	3	3	0	7	7	7	7	7
A7Q0V4	METK5_VITVI	METK5_VITVI	S-adenosylmethionine synthase 5	METK5	Vitis vinifera		sp|A7Q0V4|METK5_VITVI;tr|F6HZE2|F6HZE2_VITVI	sp|A7Q0V4|METK5_VITVI;tr|F6HZE2|F6HZE2_VITVI	S-adenosylmethionine synthase 5 OS=Vitis vinifera GN=METK5 PE=3 SV=1;S-adenosylmethionine synthase OS=Vitis vinifera GN=VIT_07s0005g02230 PE=3 SV=1	2	46	15	94.4	42.792	0	323.31			7	7	7	7	7	5	2	1	2	2	1	0	0	0	0	1	3	3	3	3	0	3	3	3	3	1	7	7	7	7	7
A7QJG1	METK3_VITVI	METK3_VITVI	S-adenosylmethionine synthase 3	METK3	Vitis vinifera		sp|A7QJG1|METK3_VITVI;tr|D7TIR8|D7TIR8_VITVI	sp|A7QJG1|METK3_VITVI	S-adenosylmethionine synthase 3 OS=Vitis vinifera GN=METK3 PE=3 SV=1	2	9	5	65.6	42.617	0	323.31			0	0	0	0	0	0	0	0	0	0	0	0	0	0	0	0	0	0	0	0	0	0	0	0	0	0	7	7	6	7	7
A9UFX7	A9UFX7_VITVI	A9UFX7_VITVI	Cytosolic ascorbate peroxidase	APX	Vitis vinifera		tr|A9UFX7|A9UFX7_VITVI;tr|A5BKT3|A5BKT3_VITVI	tr|A9UFX7|A9UFX7_VITVI;tr|A5BKT3|A5BKT3_VITVI	Cytosolic ascorbate peroxidase OS=Vitis vinifera GN=APX PE=2 SV=1;Uncharacterized protein (Fragment) OS=Vitis vinifera GN=VITISV_005618 PE=3 SV=1	2	15	1	86.2	27.999	0	203.26			1	0	2	0	2	2	0	0	0	0	0	0	0	0	0	0	0	1	0	0	0	0	1	0	0	0	7	7	7	7	7
B2CKL9	B2CKL9_VITVI	B2CKL9_VITVI	Ubiquinol oxidase	Aox2	Vitis vinifera		tr|B2CKL9|B2CKL9_VITVI;tr|F6HRB9|F6HRB9_VITVI;tr|B6CGP5|B6CGP5_VITVI;tr|B6CGN7|B6CGN7_VITVI	tr|B2CKL9|B2CKL9_VITVI;tr|F6HRB9|F6HRB9_VITVI	Ubiquinol oxidase OS=Vitis vinifera GN=Aox2 PE=2 SV=1;Ubiquinol oxidase OS=Vitis vinifera GN=VIT_12s0142g00430 PE=3 SV=1	4	5	4	19.1	36.687	0.0026549	2.716			1	1	0	2	0	0	1	0	1	1	2	0	0	1	0	2	0	1	1	0	1	1	1	0	0	0	5	5	3	4	1
B2LXS2	B2LXS2_VITVI	B2LXS2_VITVI	Mitochondrial cytochrome c	VIT_18s0001g05810	Vitis vinifera		tr|B2LXS2|B2LXS2_VITVI;tr|F6HVM3|F6HVM3_VITVI;tr|F6HPL8|F6HPL8_VITVI	tr|B2LXS2|B2LXS2_VITVI	Mitochondrial cytochrome c OS=Vitis vinifera GN=VIT_18s0001g05810 PE=2 SV=1	3	5	1	52.7	12.179	0	38.012			6	7	7	5	7	3	1	0	1	0	2	0	0	1	0	0	0	0	0	0	1	0	1	0	0	0	7	7	7	7	7
B2ZP02	B2ZP02_VITVI	B2ZP02_VITVI	Beta-1,3-glucanase		Vitis vinifera		tr|B2ZP02|B2ZP02_VITVI;tr|F6HLM3|F6HLM3_VITVI	tr|B2ZP02|B2ZP02_VITVI	Beta-1,3-glucanase OS=Vitis vinifera PE=2 SV=1	2	5	5	35.4	36.157	0	74.39			0	0	0	0	0	1	3	1	1	0	0	3	0	1	2	1	0	0	0	0	0	0	0	0	0	0	3	3	3	4	3
B5M495	B5M495_VITVI	B5M495_VITVI	Class III chitinase	ChiFIII	Vitis vinifera		tr|B5M495|B5M495_VITVI;tr|A5BK69|A5BK69_VITVI;tr|F6H6H8|F6H6H8_VITVI;tr|Q84S31|Q84S31_VITVI;sp|P51614|CHIT3_VITVI;tr|A5BT39|A5BT39_VITVI;tr|F6HUV8|F6HUV8_VITVI;tr|A5AJM0|A5AJM0_VITVI;tr|F6I687|F6I687_VITVI	tr|B5M495|B5M495_VITVI;tr|A5BK69|A5BK69_VITVI;tr|F6H6H8|F6H6H8_VITVI;tr|Q84S31|Q84S31_VITVI;sp|P51614|CHIT3_VITVI	Class III chitinase OS=Vitis vinifera GN=ChiFIII PE=3 SV=1;Uncharacterized protein OS=Vitis vinifera GN=VITISV_038584 PE=3 SV=1;Uncharacterized protein OS=Vitis vinifera GN=VIT_16s0050g02220 PE=3 SV=1;Chitinase III OS=Vitis vinifera PE=3 SV=1;Acidic endoch	9	10	6	40.4	31.858	0	323.31			1	0	0	0	0	0	3	3	3	3	3	3	3	3	3	3	0	3	3	0	3	3	2	1	0	0	7	7	7	7	7
B6VJS8	B6VJS8_VITVI	B6VJS8_VITVI	NADH dehydrogenase subunit 7	nad7	Vitis vinifera		tr|B6VJS8|B6VJS8_VITVI;tr|F6HSD8|F6HSD8_VITVI;tr|D7TSH3|D7TSH3_VITVI;tr|D7TKS7|D7TKS7_VITVI	tr|B6VJS8|B6VJS8_VITVI;tr|F6HSD8|F6HSD8_VITVI	NADH dehydrogenase subunit 7 OS=Vitis vinifera GN=nad7 PE=3 SV=1;Uncharacterized protein OS=Vitis vinifera GN=VIT_00s0332g00160 PE=4 SV=1	4	3	3	10.2	44.03	0	36.883			3	3	3	3	1	0	1	2	2	3	3	2	3	0	3	2	3	2	2	3	0	3	3	2	3	1	4	4	1	2	1
B6VJT4	B6VJT4_VITVI	B6VJT4_VITVI	Succinate dehydrogenase subunit 3	sdh3	Vitis vinifera		tr|B6VJT4|B6VJT4_VITVI	tr|B6VJT4|B6VJT4_VITVI	Succinate dehydrogenase subunit 3 OS=Vitis vinifera GN=sdh3 PE=4 SV=1	1	6	6	25.6	19.661	0	323.31			6	7	5	7	5	2	3	2	1	0	0	0	0	0	1	0	1	0	0	0	2	0	3	0	2	0	6	5	4	4	4
B6VJV0	B6VJV0_VITVI	RR15_VITVI	30S ribosomal protein S15, chloroplastic	rps15	Vitis vinifera		tr|B6VJV0|B6VJV0_VITVI;sp|Q0ZIW1|RR15_VITVI	tr|B6VJV0|B6VJV0_VITVI;sp|Q0ZIW1|RR15_VITVI	30S ribosomal protein S15 OS=Vitis vinifera GN=rps15 PE=3 SV=1;30S ribosomal protein S15, chloroplastic OS=Vitis vinifera GN=rps15 PE=3 SV=1	2	5	5	54.5	10.501	0	6.5458			7	7	7	7	7	5	0	0	0	0	0	0	0	0	0	0	0	0	0	0	0	1	0	0	0	0	0	0	0	0	0
B6VJV3	B6VJV3_VITVI	B6VJV3_VITVI	ATPase subunit 4	atp4	Vitis vinifera		tr|B6VJV3|B6VJV3_VITVI;tr|A5AWC5|A5AWC5_VITVI	tr|B6VJV3|B6VJV3_VITVI;tr|A5AWC5|A5AWC5_VITVI	ATPase subunit 4 OS=Vitis vinifera GN=atp4 PE=4 SV=1;Uncharacterized protein OS=Vitis vinifera GN=VITISV_008572 PE=4 SV=1	2	3	3	15.7	22.023	0.00024085	5.0189			5	3	4	3	1	2	0	0	0	0	0	0	0	0	0	0	0	0	0	0	0	0	0	0	0	0	1	0	0	0	0
B6VJV5	B6VJV5_VITVI	B6VJV5_VITVI	NADH dehydrogenase subunit 9	nad9	Vitis vinifera		tr|B6VJV5|B6VJV5_VITVI;tr|A5BR31|A5BR31_VITVI;tr|A5AED5|A5AED5_VITVI	tr|B6VJV5|B6VJV5_VITVI;tr|A5BR31|A5BR31_VITVI;tr|A5AED5|A5AED5_VITVI	NADH dehydrogenase subunit 9 OS=Vitis vinifera GN=nad9 PE=3 SV=1;Uncharacterized protein OS=Vitis vinifera GN=VITISV_029599 PE=4 SV=1;Uncharacterized protein OS=Vitis vinifera GN=VITISV_001361 PE=4 SV=1	3	6	6	24.2	22.538	0	14.531			6	5	3	4	3	3	2	0	0	0	0	0	0	0	0	0	0	0	0	0	0	0	0	0	0	0	7	7	7	7	7
B6VJW4	B6VJW4_VITVI	PSAC_VITVI	Photosystem I iron-sulfur center (EC 1.97.1.12) (9 kDa polypeptide) (PSI-C) (Photosystem I subunit VII) (PsaC)	psaC	Vitis vinifera		tr|B6VJW4|B6VJW4_VITVI;sp|Q0ZIW7|PSAC_VITVI;tr|F6HMK9|F6HMK9_VITVI	tr|B6VJW4|B6VJW4_VITVI;sp|Q0ZIW7|PSAC_VITVI;tr|F6HMK9|F6HMK9_VITVI	PSI 9 kDa protein OS=Vitis vinifera GN=psaC PE=3 SV=1;Photosystem I iron-sulfur center OS=Vitis vinifera GN=psaC PE=3 SV=1;Uncharacterized protein OS=Vitis vinifera GN=VIT_00s0246g00200 PE=3 SV=1	3	7	7	82.7	9.0384	0	194.4			4	6	4	6	6	6	3	3	3	3	3	3	3	3	3	3	3	3	3	3	3	3	3	3	3	3	6	4	4	5	4
B6VJW7	B6VJW7_VITVI	B6VJW7_VITVI	ATPase subunit 8	atp8	Vitis vinifera		tr|B6VJW7|B6VJW7_VITVI;tr|F6HML1|F6HML1_VITVI	tr|B6VJW7|B6VJW7_VITVI;tr|F6HML1|F6HML1_VITVI	ATPase subunit 8 OS=Vitis vinifera GN=atp8 PE=4 SV=1;Uncharacterized protein OS=Vitis vinifera GN=VIT_00s0246g00220 PE=4 SV=1	2	7	7	51.6	18.032	0	32.559			7	7	7	7	5	3	1	2	1	0	2	1	0	1	0	0	1	2	0	0	0	0	2	2	0	1	7	5	3	7	7
B6VJY3	B6VJY3_VITVI	B6VJY3_VITVI	ATP synthase subunit alpha	atp1	Vitis vinifera		tr|B6VJY3|B6VJY3_VITVI;tr|F6I2F8|F6I2F8_VITVI	tr|B6VJY3|B6VJY3_VITVI;tr|F6I2F8|F6I2F8_VITVI	ATP synthase subunit alpha OS=Vitis vinifera GN=atp1 PE=3 SV=1;Uncharacterized protein OS=Vitis vinifera GN=VIT_00s0733g00010 PE=3 SV=1	2	42	41	70.1	55.143	0	323.31			7	7	7	7	7	7	3	3	3	3	3	3	3	3	3	3	3	3	3	3	3	3	3	3	3	3	7	7	7	7	7
B6VJY8	B6VJY8_VITVI	B6VJY8_VITVI	Cytochrome c oxidase subunit 2	cox2	Vitis vinifera		tr|B6VJY8|B6VJY8_VITVI;tr|F6HYH2|F6HYH2_VITVI	tr|B6VJY8|B6VJY8_VITVI;tr|F6HYH2|F6HYH2_VITVI	Cytochrome c oxidase subunit 2 OS=Vitis vinifera GN=cox2 PE=3 SV=1;Cytochrome c oxidase subunit 2 OS=Vitis vinifera GN=VIT_00s0438g00010 PE=3 SV=1	2	2	2	18	29.384	0.0030702	2.5348			6	2	4	3	4	0	0	1	0	0	0	0	0	0	0	0	0	0	0	0	0	0	0	0	0	0	0	0	0	1	0
B6VJZ8	B6VJZ8_VITVI	IF1C_VITVI	Translation initiation factor IF-1, chloroplastic	infA	Vitis vinifera		tr|B6VJZ8|B6VJZ8_VITVI;sp|Q0ZIY4|IF1C_VITVI	tr|B6VJZ8|B6VJZ8_VITVI;sp|Q0ZIY4|IF1C_VITVI	Initiation factor 1 OS=Vitis vinifera GN=infA PE=3 SV=1;Translation initiation factor IF-1, chloroplastic OS=Vitis vinifera GN=infA PE=3 SV=1	2	2	2	42.9	9.1515	0.00047081	4.2576			3	3	3	1	3	3	0	0	0	0	0	0	0	0	0	0	0	0	0	0	0	0	0	0	0	0	1	0	0	0	0
B7SL50	B7SL50_VITVI	B7SL50_VITVI	Pathogenesis-related protein 10.3	PR10.3	Vitis vinifera		tr|B7SL50|B7SL50_VITVI	tr|B7SL50|B7SL50_VITVI	Pathogenesis-related protein 10.3 OS=Vitis vinifera GN=PR10.3 PE=2 SV=1	1	2	2	72.3	17.433	0	43.556			1	0	0	3	0	0	1	2	1	2	3	0	0	0	0	0	0	0	1	0	0	0	0	2	0	0	0	0	0	0	0
B9UD35	B9UD35_VITVI	B9UD35_VITVI	Seed imbibition protein 1	SIP1	Vitis vinifera		tr|B9UD35|B9UD35_VITVI;tr|F6HL03|F6HL03_VITVI;tr|E5KVE2|E5KVE2_VITVI	tr|B9UD35|B9UD35_VITVI;tr|F6HL03|F6HL03_VITVI	Seed imbibition protein 1 OS=Vitis vinifera GN=SIP1 PE=2 SV=1;Uncharacterized protein OS=Vitis vinifera GN=VIT_08s0007g08310 PE=4 SV=1	3	4	4	12.4	84.927	0	21.352			0	0	0	0	0	0	0	0	0	0	0	0	0	0	0	0	0	3	3	0	0	0	0	1	0	0	0	0	0	0	0
C3VIX9	C3VIX9_VITVI	C3VIX9_VITVI	RD22	rd22c	Vitis vinifera		tr|C3VIX9|C3VIX9_VITVI	tr|C3VIX9|C3VIX9_VITVI	RD22 OS=Vitis vinifera GN=rd22c PE=2 SV=1	1	3	3	15.7	36.919	0	32.017			0	0	0	0	0	0	0	0	0	0	0	0	0	0	0	0	0	0	0	0	0	0	0	0	0	0	0	2	0	2	4
C5DB48	C5DB48_VITVI	C5DB48_VITVI	Hexosyltransferase	26N20_150	Vitis vinifera		tr|C5DB48|C5DB48_VITVI;tr|F6HMQ3|F6HMQ3_VITVI	tr|C5DB48|C5DB48_VITVI;tr|F6HMQ3|F6HMQ3_VITVI	Hexosyltransferase OS=Vitis vinifera GN=26N20_150 PE=3 SV=1;Hexosyltransferase OS=Vitis vinifera GN=VIT_08s0056g00080 PE=3 SV=1	2	5	2	8.9	62.009	0	10.926			0	0	0	0	0	0	0	0	0	0	0	0	0	0	0	0	0	0	0	0	0	0	0	0	0	0	3	3	1	3	2
C5DB67	C5DB67_VITVI	C5DB67_VITVI	Putative 2-3 biphosphoglycerate independant phosphoglycerate mutase	40N03_140	Vitis vinifera		tr|C5DB67|C5DB67_VITVI;tr|C5DB50|C5DB50_VITVI	tr|C5DB67|C5DB67_VITVI;tr|C5DB50|C5DB50_VITVI	Putative 2-3 biphosphoglycerate independant phosphoglycerate mutase OS=Vitis vinifera GN=40N03_140 PE=4 SV=1;Putative 2,3-bisphosphoglycerate-independent phosphoglycerate mutase OS=Vitis vinifera GN=VIT_08s0056g00200 PE=4 SV=1	2	60	60	91.8	61.076	0	323.31			7	7	7	7	7	7	3	3	3	3	3	3	3	3	3	3	3	3	3	3	3	3	3	3	3	3	7	7	7	7	7
C5DB68	C5DB68_VITVI	C5DB68_VITVI	Pyruvate kinase	40N03_150	Vitis vinifera		tr|C5DB68|C5DB68_VITVI;tr|C5DB51|C5DB51_VITVI	tr|C5DB68|C5DB68_VITVI;tr|C5DB51|C5DB51_VITVI	Pyruvate kinase OS=Vitis vinifera GN=40N03_150 PE=3 SV=1;Pyruvate kinase OS=Vitis vinifera GN=VIT_08s0056g00190 PE=3 SV=1	2	28	12	68	55.095	0	323.31			7	7	7	7	7	7	3	3	3	3	3	3	3	3	3	3	3	3	3	3	3	3	3	3	3	3	7	7	7	7	7
C5MTI8	C5MTI8_VITVI	RK33_VITVI	50S ribosomal protein L33, chloroplastic	rpl33	Vitis vinifera		tr|C5MTI8|C5MTI8_VITVI;sp|Q0ZIZ9|RK33_VITVI;tr|B6VJX6|B6VJX6_VITVI	tr|C5MTI8|C5MTI8_VITVI;sp|Q0ZIZ9|RK33_VITVI;tr|B6VJX6|B6VJX6_VITVI	Ribosomal protein L33 OS=Vitis vinifera GN=rpl33 PE=3 SV=1;50S ribosomal protein L33, chloroplastic OS=Vitis vinifera GN=rpl33 PE=3 SV=1;Ribosomal protein L33 OS=Vitis vinifera GN=rpl33 PE=3 SV=1	3	3	3	48.5	7.5948	0.0030661	2.5225			0	0	0	1	1	1	0	0	0	0	0	0	0	0	0	0	0	0	0	0	0	0	0	0	0	0	0	0	1	0	0
C5MTJ4	C5MTJ4_VITVI	ATPA_VITVI	ATP synthase subunit alpha, chloroplastic (EC 3.6.3.14) (ATP synthase F1 sector subunit alpha) (F-ATPase subunit alpha)	atpA	Vitis vinifera		tr|C5MTJ4|C5MTJ4_VITVI;sp|Q0ZJ35|ATPA_VITVI;tr|A5BSB1|A5BSB1_VITVI	tr|C5MTJ4|C5MTJ4_VITVI;sp|Q0ZJ35|ATPA_VITVI;tr|A5BSB1|A5BSB1_VITVI	ATP synthase subunit alpha OS=Vitis vinifera GN=atpA PE=3 SV=1;ATP synthase subunit alpha, chloroplastic OS=Vitis vinifera GN=atpA PE=3 SV=1;ATP synthase subunit alpha OS=Vitis vinifera GN=atpA PE=3 SV=1	3	52	44	77.3	55.444	0	323.31			7	7	7	7	7	7	3	3	3	3	3	3	3	3	3	3	3	3	3	3	3	3	3	3	3	3	7	7	7	7	7
C5MTK1	C5MTK1_VITVI	RK14_VITVI	50S ribosomal protein L14, chloroplastic	rpl14	Vitis vinifera		tr|C5MTK1|C5MTK1_VITVI;tr|B6VJZ7|B6VJZ7_VITVI;sp|Q0ZIY2|RK14_VITVI	tr|C5MTK1|C5MTK1_VITVI;tr|B6VJZ7|B6VJZ7_VITVI;sp|Q0ZIY2|RK14_VITVI	Ribosomal protein L14 OS=Vitis vinifera GN=rpl14 PE=3 SV=1;Ribosomal protein L14 OS=Vitis vinifera GN=rpl14 PE=3 SV=1;50S ribosomal protein L14, chloroplastic OS=Vitis vinifera GN=rpl14 PE=3 SV=1	3	7	7	55.7	13.691	0	193.27			7	7	7	7	7	7	3	3	3	2	3	3	1	3	2	3	2	3	0	3	3	3	3	3	2	3	6	7	6	7	3
C5MTM1	C5MTM1_VITVI	RBL_VITVI	Ribulose bisphosphate carboxylase large chain (RuBisCO large subunit) (EC 4.1.1.39)	rbcL	Vitis vinifera		tr|C5MTM1|C5MTM1_VITVI;sp|P56648|RBL_VITVI;tr|A5BIT1|A5BIT1_VITVI;tr|Q6ZYB1|Q6ZYB1_VITVI;tr|A0A0K1CWJ6|A0A0K1CWJ6_VITVI;tr|R4I795|R4I795_VITVI;tr|A0A223LUE0|A0A223LUE0_VITVI;tr|A0A223LUC1|A0A223LUC1_VITVI;tr|A0A223LUD0|A0A223LUD0_VITVI;tr|D7U748|D7U748_VITVI;tr|Q56V21|Q56V21_VITVI;tr|F6H4I4|F6H4I4_VITVI	tr|C5MTM1|C5MTM1_VITVI;sp|P56648|RBL_VITVI;tr|A5BIT1|A5BIT1_VITVI;tr|Q6ZYB1|Q6ZYB1_VITVI	Ribulose-1,5-bisphosphate carboxylase/oxygenase large subunit OS=Vitis vinifera GN=rbcL PE=3 SV=1;Ribulose bisphosphate carboxylase large chain OS=Vitis vinifera GN=rbcL PE=3 SV=2;Uncharacterized protein OS=Vitis vinifera GN=VITISV_025530 PE=3 SV=1;Ribulos	12	74	8	83.6	52.518	0	323.31			7	7	7	7	7	7	3	3	3	3	3	3	3	3	3	3	3	3	3	3	3	3	3	3	3	3	7	7	7	7	7
C6EWE5	C6EWE5_VITVI	C6EWE5_VITVI	MLO-like protein	MLO1	Vitis vinifera		tr|C6EWE5|C6EWE5_VITVI;tr|A5ATF5|A5ATF5_VITVI	tr|C6EWE5|C6EWE5_VITVI;tr|A5ATF5|A5ATF5_VITVI	MLO-like protein OS=Vitis vinifera GN=MLO1 PE=2 SV=1;Uncharacterized protein OS=Vitis vinifera GN=VITISV_015579 PE=4 SV=1	2	2	2	5.4	55.256	0.004143	2.4301			0	1	0	1	0	0	1	0	0	0	0	0	0	0	0	0	0	0	0	0	0	0	0	0	0	0	0	0	0	0	1
C6EWE8	C6EWE8_VITVI	C6EWE8_VITVI	MLO-like protein	MLO7	Vitis vinifera		tr|C6EWE8|C6EWE8_VITVI;tr|B0LQT3|B0LQT3_VITVI;tr|B2Z3R8|B2Z3R8_VITVI	tr|C6EWE8|C6EWE8_VITVI;tr|B0LQT3|B0LQT3_VITVI	MLO-like protein OS=Vitis vinifera GN=MLO7 PE=2 SV=1;MLO-like protein OS=Vitis vinifera GN=MLO15 PE=2 SV=1	3	4	4	15.6	57.758	0	9.1159			0	0	0	0	0	0	0	0	0	0	0	0	0	0	0	0	0	0	1	1	0	0	0	2	1	0	5	3	3	1	3
C6L8F5	C6L8F5_VITVI	RK16_VITVI	50S ribosomal protein L16, chloroplastic	rpl16	Vitis vinifera		tr|C6L8F5|C6L8F5_VITVI;tr|C5MTK0|C5MTK0_VITVI;tr|B6VJZ6|B6VJZ6_VITVI;sp|Q0ZIY1|RK16_VITVI	tr|C6L8F5|C6L8F5_VITVI;tr|C5MTK0|C5MTK0_VITVI;tr|B6VJZ6|B6VJZ6_VITVI;sp|Q0ZIY1|RK16_VITVI	50S ribosomal protein L16, chloroplastic (Fragment) OS=Vitis vinifera PE=3 SV=1;Ribosomal protein L16 OS=Vitis vinifera GN=rpl16 PE=3 SV=1;Ribosomal protein L16 OS=Vitis vinifera GN=rpl16 PE=3 SV=1;50S ribosomal protein L16, chloroplastic OS=Vitis vinifera	4	4	4	48.3	13.194	0	6.4937			3	3	0	3	0	0	3	1	2	1	2	0	0	0	0	0	1	1	1	2	1	1	2	0	0	0	5	1	1	3	2
C7G3B6	C7G3B6_VITVI	C7G3B6_VITVI	Glycosyltransferase	VvGT6	Vitis vinifera		tr|C7G3B6|C7G3B6_VITVI;tr|F6GXB4|F6GXB4_VITVI	tr|C7G3B6|C7G3B6_VITVI;tr|F6GXB4|F6GXB4_VITVI	Glycosyltransferase OS=Vitis vinifera GN=VvGT6 PE=2 SV=1;Glycosyltransferase OS=Vitis vinifera GN=VIT_11s0052g01630 PE=3 SV=1	2	9	9	34.9	49.669	0	214.58			7	6	5	7	4	4	0	0	0	0	0	0	0	1	0	0	0	0	0	0	0	0	0	1	0	0	5	4	2	0	0
D0VBC0	D0VBC0_VITVI	D0VBC0_VITVI	Chorismate mutase	VIT_14s0108g01330	Vitis vinifera		tr|D0VBC0|D0VBC0_VITVI;tr|D7TA70|D7TA70_VITVI	tr|D0VBC0|D0VBC0_VITVI	Chorismate mutase OS=Vitis vinifera GN=VIT_14s0108g01330 PE=2 SV=2	2	10	10	47.2	36.417	0	81.724			0	0	0	0	0	0	0	0	0	0	0	0	0	0	0	0	0	0	0	0	0	0	0	0	0	0	7	6	3	7	7
D0VBC7	D0VBC7_VITVI	D0VBC7_VITVI	3-phosphoshikimate 1-carboxyvinyltransferase	VIT_15s0048g00350	Vitis vinifera		tr|D0VBC7|D0VBC7_VITVI;tr|A0A0N7FDV4|A0A0N7FDV4_VITVI;tr|A5C3Y3|A5C3Y3_VITVI	tr|D0VBC7|D0VBC7_VITVI;tr|A0A0N7FDV4|A0A0N7FDV4_VITVI	3-phosphoshikimate 1-carboxyvinyltransferase OS=Vitis vinifera GN=VIT_15s0048g00350 PE=2 SV=2;3-phosphoshikimate 1-carboxyvinyltransferase (Fragment) OS=Vitis vinifera PE=2 SV=1	3	11	6	28.2	55.486	0	240.23			6	7	7	3	5	2	2	0	0	1	0	0	0	0	0	0	3	0	2	3	0	1	3	2	1	0	7	7	3	3	1
D7FBC0	D7FBC0_VITVI	D7FBC0_VITVI	Malate dehydrogenase	VIT_07s0005g03360	Vitis vinifera		tr|D7FBC0|D7FBC0_VITVI;tr|F6HZK0|F6HZK0_VITVI;tr|F6HJW1|F6HJW1_VITVI;tr|F6HG80|F6HG80_VITVI;tr|A5BH81|A5BH81_VITVI	tr|D7FBC0|D7FBC0_VITVI;tr|F6HZK0|F6HZK0_VITVI	Malate dehydrogenase OS=Vitis vinifera GN=VIT_07s0005g03360 PE=3 SV=1;Malate dehydrogenase OS=Vitis vinifera GN=VIT_07s0005g03350 PE=3 SV=1	5	34	30	79.5	35.505	0	323.31			7	7	7	7	7	7	3	3	3	3	3	3	3	3	3	3	3	3	3	3	3	3	3	3	3	3	7	7	7	7	7
D7SGY6	D7SGY6_VITVI	D7SGY6_VITVI	Purple acid phosphatase	VIT_17s0000g01400	Vitis vinifera		tr|D7SGY6|D7SGY6_VITVI;tr|F6GSV7|F6GSV7_VITVI	tr|D7SGY6|D7SGY6_VITVI;tr|F6GSV7|F6GSV7_VITVI	Purple acid phosphatase OS=Vitis vinifera GN=VIT_17s0000g01400 PE=3 SV=1;Purple acid phosphatase OS=Vitis vinifera GN=VIT_17s0000g01410 PE=3 SV=1	2	4	4	8.2	67.485	0.00046382	3.8402			0	0	0	0	0	0	0	0	0	0	0	0	0	0	0	0	0	0	0	0	0	0	0	0	0	0	1	1	0	3	3
D7SH58	D7SH58_VITVI	D7SH58_VITVI	V-type proton ATPase subunit C	VIT_17s0000g00460	Vitis vinifera		tr|D7SH58|D7SH58_VITVI	tr|D7SH58|D7SH58_VITVI	V-type proton ATPase subunit C OS=Vitis vinifera GN=VIT_17s0000g00460 PE=3 SV=1	1	10	10	46.4	42.394	0	38.027			1	0	0	0	0	0	0	0	0	0	0	0	0	0	0	1	0	0	0	0	0	0	0	0	0	0	6	6	6	6	6
D7SH72	D7SH72_VITVI	D7SH72_VITVI	Alpha-mannosidase	VIT_17s0000g00290	Vitis vinifera		tr|D7SH72|D7SH72_VITVI	tr|D7SH72|D7SH72_VITVI	Alpha-mannosidase OS=Vitis vinifera GN=VIT_17s0000g00290 PE=3 SV=1	1	46	40	57.6	112.43	0	323.31			7	7	4	5	6	3	3	3	3	1	3	3	3	3	3	2	2	3	3	1	2	3	1	3	3	2	7	7	7	7	7
D7SHA2	D7SHA2_VITVI	D7SHA2_VITVI	Nucleoside diphosphate kinase	VIT_17s0000g10280	Vitis vinifera		tr|D7SHA2|D7SHA2_VITVI	tr|D7SHA2|D7SHA2_VITVI	Nucleoside diphosphate kinase OS=Vitis vinifera GN=VIT_17s0000g10280 PE=3 SV=1	1	14	14	49.6	25.759	0	306.21			7	7	7	7	7	7	3	0	3	3	2	3	3	3	3	3	3	1	2	3	3	3	3	2	3	3	7	7	7	6	7
D7SHE0	D7SHE0_VITVI	D7SHE0_VITVI	Pectate lyase	VIT_17s0000g09810	Vitis vinifera		tr|D7SHE0|D7SHE0_VITVI;tr|A5B6H2|A5B6H2_VITVI	tr|D7SHE0|D7SHE0_VITVI;tr|A5B6H2|A5B6H2_VITVI	Pectate lyase OS=Vitis vinifera GN=VIT_17s0000g09810 PE=3 SV=1;Pectate lyase OS=Vitis vinifera GN=VITISV_004734 PE=3 SV=1	2	11	10	57.1	44.091	0	133.94			0	0	0	0	0	0	0	0	0	0	0	0	0	0	0	0	0	0	0	0	0	0	0	0	0	0	3	3	2	3	3
D7SHF0	D7SHF0_VITVI	D7SHF0_VITVI	Protein-L-isoaspartate O-methyltransferase	VIT_17s0000g09690	Vitis vinifera		tr|D7SHF0|D7SHF0_VITVI	tr|D7SHF0|D7SHF0_VITVI	Protein-L-isoaspartate O-methyltransferase OS=Vitis vinifera GN=VIT_17s0000g09690 PE=3 SV=1	1	11	11	45.7	24.772	0	23.555			1	0	2	0	0	1	0	0	1	1	0	0	0	0	0	0	0	0	2	0	0	1	0	0	0	0	7	7	7	7	7
D7SHT5	D7SHT5_VITVI	D7SHT5_VITVI	T-complex protein 1 subunit gamma	VIT_17s0000g08170	Vitis vinifera		tr|D7SHT5|D7SHT5_VITVI;tr|A5C2S6|A5C2S6_VITVI;tr|F6HB19|F6HB19_VITVI	tr|D7SHT5|D7SHT5_VITVI;tr|A5C2S6|A5C2S6_VITVI	T-complex protein 1 subunit gamma OS=Vitis vinifera GN=VIT_17s0000g08170 PE=3 SV=1;T-complex protein 1 subunit gamma OS=Vitis vinifera GN=VITISV_043392 PE=3 SV=1	3	21	11	58.3	60.476	0	323.31			7	7	7	7	7	4	3	3	3	3	3	0	0	2	2	2	3	1	3	3	3	3	1	3	3	1	5	7	6	3	6
D7SI12	D7SI12_VITVI	D7SI12_VITVI	ATP synthase subunit gamma	VIT_17s0000g07300	Vitis vinifera		tr|D7SI12|D7SI12_VITVI;tr|A5B1F9|A5B1F9_VITVI;tr|A5BAY5|A5BAY5_VITVI	tr|D7SI12|D7SI12_VITVI;tr|A5B1F9|A5B1F9_VITVI	ATP synthase subunit gamma OS=Vitis vinifera GN=VIT_17s0000g07300 PE=3 SV=1;Uncharacterized protein OS=Vitis vinifera GN=VITISV_026034 PE=4 SV=1	3	30	30	67.1	35.219	0	323.31			7	7	7	7	7	7	3	3	3	3	3	3	3	3	3	3	3	3	3	3	3	3	3	3	3	3	7	7	7	7	7
D7SI92	D7SI92_VITVI	D7SI92_VITVI	Peptidyl-prolyl cis-trans isomerase	VIT_17s0000g06430	Vitis vinifera		tr|D7SI92|D7SI92_VITVI;tr|A5AF09|A5AF09_VITVI	tr|D7SI92|D7SI92_VITVI;tr|A5AF09|A5AF09_VITVI	Peptidyl-prolyl cis-trans isomerase OS=Vitis vinifera GN=VIT_17s0000g06430 PE=4 SV=1;Peptidyl-prolyl cis-trans isomerase OS=Vitis vinifera GN=VITISV_031726 PE=4 SV=1	2	4	4	37.1	18.928	0	17.724			0	0	0	0	0	0	0	0	0	0	0	0	0	0	0	0	0	0	0	0	0	0	0	0	0	0	7	7	7	7	3
D7SIH5	D7SIH5_VITVI	D7SIH5_VITVI	Plasma membrane ATPase	VIT_17s0000g05540	Vitis vinifera		tr|D7SIH5|D7SIH5_VITVI	tr|D7SIH5|D7SIH5_VITVI	Plasma membrane ATPase OS=Vitis vinifera GN=VIT_17s0000g05540 PE=3 SV=1	1	33	20	49.3	105.31	0	323.31			7	7	7	7	7	5	3	3	3	3	3	3	3	3	3	3	3	3	3	3	3	3	3	3	3	3	6	7	7	7	7
D7SJC4	D7SJC4_VITVI	D7SJC4_VITVI	Aldose 1-epimerase	VIT_17s0000g02260	Vitis vinifera		tr|D7SJC4|D7SJC4_VITVI	tr|D7SJC4|D7SJC4_VITVI	Aldose 1-epimerase OS=Vitis vinifera GN=VIT_17s0000g02260 PE=3 SV=1	1	11	11	48.4	35.203	0	178.92			0	0	1	0	2	1	0	0	0	0	0	0	0	0	0	0	0	0	0	0	0	0	0	0	0	0	7	7	7	7	7
D7SJL8	D7SJL8_VITVI	PER4_VITVI	Peroxidase 4 (EC 1.11.1.7)	VIT_06s0004g07770	Vitis vinifera		tr|D7SJL8|D7SJL8_VITVI;sp|A7NY33|PER4_VITVI	tr|D7SJL8|D7SJL8_VITVI;sp|A7NY33|PER4_VITVI	Peroxidase OS=Vitis vinifera GN=VIT_06s0004g07770 PE=3 SV=1;Peroxidase 4 OS=Vitis vinifera GN=GSVIVT00023967001 PE=1 SV=1	2	20	20	74.5	34.06	0	323.31			0	0	0	0	0	0	0	0	0	0	0	0	0	0	0	1	0	0	0	0	0	0	0	0	0	0	7	7	7	7	7
D7SJV3	D7SJV3_VITVI	D7SJV3_VITVI	Clathrin heavy chain	VIT_06s0004g06860	Vitis vinifera		tr|D7SJV3|D7SJV3_VITVI;tr|A5AVZ3|A5AVZ3_VITVI	tr|D7SJV3|D7SJV3_VITVI	Clathrin heavy chain OS=Vitis vinifera GN=VIT_06s0004g06860 PE=3 SV=1	2	54	21	44.6	192.95	0	323.31			7	7	4	7	4	4	3	3	3	3	3	3	3	3	3	3	3	3	3	3	3	3	3	3	3	3	5	5	4	4	4
D7SJX8	D7SJX8_VITVI	D7SJX8_VITVI	Peptidyl-prolyl cis-trans isomerase	VIT_06s0004g06610	Vitis vinifera		tr|D7SJX8|D7SJX8_VITVI;tr|A5C2G6|A5C2G6_VITVI	tr|D7SJX8|D7SJX8_VITVI;tr|A5C2G6|A5C2G6_VITVI	Peptidyl-prolyl cis-trans isomerase OS=Vitis vinifera GN=VIT_06s0004g06610 PE=3 SV=1;Peptidyl-prolyl cis-trans isomerase OS=Vitis vinifera GN=VITISV_015871 PE=3 SV=1	2	22	20	81.5	21.524	0	323.31			6	7	7	7	7	5	3	2	1	3	3	3	1	3	3	3	3	2	3	2	3	3	3	3	3	2	7	7	7	7	7
D7SK33	D7SK33_VITVI	D7SK33_VITVI	Alpha-1,4 glucan phosphorylase	VIT_06s0004g06020	Vitis vinifera		tr|D7SK33|D7SK33_VITVI;tr|A5AS27|A5AS27_VITVI	tr|D7SK33|D7SK33_VITVI	Alpha-1,4 glucan phosphorylase OS=Vitis vinifera GN=VIT_06s0004g06020 PE=3 SV=1	2	34	34	52.1	95.488	0	323.31			7	7	7	7	7	7	3	3	3	3	3	3	3	3	3	3	3	3	3	3	3	3	3	3	3	3	2	4	0	1	0
D7SKQ9	D7SKQ9_VITVI	D7SKQ9_VITVI	Mitogen-activated protein kinase	VIT_06s0004g03620	Vitis vinifera		tr|D7SKQ9|D7SKQ9_VITVI	tr|D7SKQ9|D7SKQ9_VITVI	Mitogen-activated protein kinase OS=Vitis vinifera GN=VIT_06s0004g03620 PE=3 SV=1	1	2	2	17	42.532	0.0022173	2.7668			0	0	0	0	0	0	0	0	0	0	0	0	0	0	0	0	0	0	0	0	0	0	0	1	0	0	2	2	0	0	0
D7SKS6	D7SKS6_VITVI	D7SKS6_VITVI	Arogenate dehydratase	VIT_06s0004g03430	Vitis vinifera		tr|D7SKS6|D7SKS6_VITVI	tr|D7SKS6|D7SKS6_VITVI	Arogenate dehydratase OS=Vitis vinifera GN=VIT_06s0004g03430 PE=4 SV=1	1	2	2	8.2	43.192	0	62.486			2	4	2	4	3	1	0	0	0	0	0	0	0	0	0	0	0	0	0	1	0	0	0	0	0	0	0	0	0	0	0
D7SKV3	D7SKV3_VITVI	D7SKV3_VITVI	Proteasome subunit beta	VIT_06s0004g03190	Vitis vinifera		tr|D7SKV3|D7SKV3_VITVI	tr|D7SKV3|D7SKV3_VITVI	Proteasome subunit beta OS=Vitis vinifera GN=VIT_06s0004g03190 PE=3 SV=1	1	14	14	79.6	27.57	0	323.31			7	7	7	7	7	7	3	3	3	3	3	3	1	3	3	3	3	3	3	3	3	3	3	3	3	3	7	7	7	7	7
D7SKW9	D7SKW9_VITVI	D7SKW9_VITVI	Beta-galactosidase	VIT_06s0004g03020	Vitis vinifera		tr|D7SKW9|D7SKW9_VITVI	tr|D7SKW9|D7SKW9_VITVI	Beta-galactosidase OS=Vitis vinifera GN=VIT_06s0004g03020 PE=3 SV=1	1	29	29	44.9	92.177	0	323.31			0	0	0	0	0	0	0	0	0	0	0	1	0	0	0	1	0	0	0	0	0	0	0	0	0	0	7	7	7	7	7
D7SKY0	D7SKY0_VITVI	D7SKY0_VITVI	RuvB-like helicase	VIT_06s0004g02910	Vitis vinifera		tr|D7SKY0|D7SKY0_VITVI;tr|A5B372|A5B372_VITVI	tr|D7SKY0|D7SKY0_VITVI;tr|A5B372|A5B372_VITVI	RuvB-like helicase OS=Vitis vinifera GN=VIT_06s0004g02910 PE=3 SV=1;RuvB-like helicase OS=Vitis vinifera GN=VITISV_042303 PE=3 SV=1	2	13	13	45.6	49.758	0	146.22			7	6	6	6	6	6	2	0	1	0	1	1	1	1	2	0	3	2	2	1	0	1	1	2	2	1	7	7	7	7	7
D7SKY8	D7SKY8_VITVI	E3TBN7_VITVI	SAND family protein (Fragment)	SAND	Vitis vinifera		tr|D7SKY8|D7SKY8_VITVI;tr|A5BAS9|A5BAS9_VITVI	tr|D7SKY8|D7SKY8_VITVI	Uncharacterized protein OS=Vitis vinifera GN=VIT_06s0004g02820 PE=4 SV=1	2	3	3	8.9	68.175	0	9.0247			0	0	0	0	0	0	1	1	1	0	1	0	0	0	1	0	0	1	3	2	0	0	2	2	2	0	0	0	0	0	0
D7SLA9	D7SLA9_VITVI	D7SLA9_VITVI	Lipoxygenase	VIT_06s0004g01510	Vitis vinifera		tr|D7SLA9|D7SLA9_VITVI;tr|D5FUD8|D5FUD8_VITVI;tr|H9NEC7|H9NEC7_VITVI;tr|F6HB91|F6HB91_VITVI;tr|F6HB90|F6HB90_VITVI	tr|D7SLA9|D7SLA9_VITVI;tr|D5FUD8|D5FUD8_VITVI	Lipoxygenase OS=Vitis vinifera GN=VIT_06s0004g01510 PE=3 SV=1;Lipoxygenase OS=Vitis vinifera GN=LOXA PE=2 SV=1	5	45	28	66.7	101.68	0	323.31			7	7	7	7	7	7	3	3	3	3	3	3	3	3	3	3	3	3	3	3	3	3	3	3	3	3	7	4	4	3	1
D7SLL4	D7SLL4_VITVI	D7SLL4_VITVI	Lysine--tRNA ligase	VIT_06s0004g00400	Vitis vinifera		tr|D7SLL4|D7SLL4_VITVI;tr|A5BPH5|A5BPH5_VITVI	tr|D7SLL4|D7SLL4_VITVI;tr|A5BPH5|A5BPH5_VITVI	Lysine--tRNA ligase OS=Vitis vinifera GN=VIT_06s0004g00400 PE=3 SV=1;Lysine--tRNA ligase OS=Vitis vinifera GN=VITISV_036995 PE=3 SV=1	2	10	10	23.8	66.471	0	83.223			7	7	7	6	7	4	2	0	0	0	0	0	0	0	0	0	2	0	0	2	0	0	2	0	0	0	0	0	0	0	0
D7SLS3	D7SLS3_VITVI	D7SLS3_VITVI	Ribosomal protein L15	VIT_15s0021g02480	Vitis vinifera		tr|D7SLS3|D7SLS3_VITVI	tr|D7SLS3|D7SLS3_VITVI	Ribosomal protein L15 OS=Vitis vinifera GN=VIT_15s0021g02480 PE=3 SV=1	1	2	2	42.2	24.716	0	27.555			0	1	0	0	0	0	0	0	0	0	0	0	0	0	1	0	0	0	0	0	0	0	0	0	0	0	7	7	3	5	3
D7SLS6	D7SLS6_VITVI	D7SLS6_VITVI	Elongation factor G, mitochondrial	VIT_15s0021g02450	Vitis vinifera		tr|D7SLS6|D7SLS6_VITVI;tr|A5C6E5|A5C6E5_VITVI	tr|D7SLS6|D7SLS6_VITVI;tr|A5C6E5|A5C6E5_VITVI	Elongation factor G, mitochondrial OS=Vitis vinifera GN=VIT_15s0021g02450 PE=3 SV=1;Elongation factor G, mitochondrial OS=Vitis vinifera GN=VITISV_032323 PE=3 SV=1	2	8	8	18.1	82.43	0	95.257			4	4	4	4	4	1	3	0	0	0	0	0	0	0	0	0	1	2	0	0	0	0	0	1	0	0	2	2	0	1	1
D7SLT0	D7SLT0_VITVI	D7SLT0_VITVI	Malate dehydrogenase	VIT_15s0021g02410	Vitis vinifera		tr|D7SLT0|D7SLT0_VITVI;tr|A5C6E2|A5C6E2_VITVI	tr|D7SLT0|D7SLT0_VITVI;tr|A5C6E2|A5C6E2_VITVI	Malate dehydrogenase OS=Vitis vinifera GN=VIT_15s0021g02410 PE=3 SV=1;Malate dehydrogenase OS=Vitis vinifera GN=VITISV_032320 PE=3 SV=1	2	3	3	27.4	35.862	0	13.416			0	0	0	1	0	0	0	0	0	0	0	0	0	0	0	0	0	0	0	0	0	0	0	0	0	0	3	4	0	1	0
D7SLX8	D7SLX8_VITVI	D7SLX8_VITVI	Plasma membrane ATPase	VIT_15s0021g01660	Vitis vinifera		tr|D7SLX8|D7SLX8_VITVI	tr|D7SLX8|D7SLX8_VITVI	Plasma membrane ATPase OS=Vitis vinifera GN=VIT_15s0021g01660 PE=3 SV=1	1	4	2	22.8	105.34	0.0028578	2.5944			1	0	2	1	0	1	0	0	0	0	0	0	0	0	0	0	0	0	0	0	0	0	0	0	0	0	0	0	0	0	0
D7SM51	D7SM51_VITVI	D7SM51_VITVI	Malic enzyme	VIT_15s0021g00500	Vitis vinifera		tr|D7SM51|D7SM51_VITVI	tr|D7SM51|D7SM51_VITVI	Malic enzyme OS=Vitis vinifera GN=VIT_15s0021g00500 PE=3 SV=1	1	32	32	69	69.341	0	323.31			7	7	7	7	7	7	3	3	3	3	3	3	2	3	3	3	3	3	3	3	3	3	3	3	3	3	7	7	7	7	7
D7SME1	D7SME1_VITVI	D7SME1_VITVI	Proteasome subunit beta type	VIT_01s0137g00420	Vitis vinifera		tr|D7SME1|D7SME1_VITVI	tr|D7SME1|D7SME1_VITVI	Proteasome subunit beta type OS=Vitis vinifera GN=VIT_01s0137g00420 PE=3 SV=1	1	11	11	52.7	29.497	0	323.31			7	7	7	7	7	7	1	0	0	0	0	0	0	0	0	0	2	2	1	1	1	0	1	2	3	0	7	7	7	7	7
D7SMF7	D7SMF7_VITVI	D7SMF7_VITVI	Pectate lyase	VIT_01s0137g00240	Vitis vinifera		tr|D7SMF7|D7SMF7_VITVI	tr|D7SMF7|D7SMF7_VITVI	Pectate lyase OS=Vitis vinifera GN=VIT_01s0137g00240 PE=3 SV=1	1	16	3	51.6	44.334	0	323.31			0	0	0	0	0	0	0	0	0	0	0	0	0	0	0	0	0	0	0	0	0	0	0	0	0	0	7	7	4	7	6
D7SMK4	D7SMK4_VITVI	D7SMK4_VITVI	Hexosyltransferase	VIT_14s0083g00690	Vitis vinifera		tr|D7SMK4|D7SMK4_VITVI;tr|A5ASM6|A5ASM6_VITVI	tr|D7SMK4|D7SMK4_VITVI;tr|A5ASM6|A5ASM6_VITVI	Hexosyltransferase OS=Vitis vinifera GN=VIT_14s0083g00690 PE=3 SV=1;Hexosyltransferase OS=Vitis vinifera GN=VITISV_022574 PE=3 SV=1	2	2	2	9.9	61.674	0.00046882	4.1505			0	0	0	0	0	0	0	0	0	0	0	0	0	0	0	0	0	0	0	0	0	0	0	0	0	0	4	0	4	0	0
D7SN66	D7SN66_VITVI	D7SN66_VITVI	AP-2 complex subunit alpha	VIT_06s0061g01170	Vitis vinifera		tr|D7SN66|D7SN66_VITVI	tr|D7SN66|D7SN66_VITVI	AP-2 complex subunit alpha OS=Vitis vinifera GN=VIT_06s0061g01170 PE=3 SV=1	1	4	4	4	113.11	0	79.675			0	4	2	0	0	0	2	3	3	2	2	2	2	2	1	1	2	3	2	3	3	3	3	2	2	2	4	1	0	0	0
D7SN98	D7SN98_VITVI	C1K6H0_VITVI	Chloroplast pheide a oxyganase		Vitis vinifera		tr|D7SN98|D7SN98_VITVI;tr|C1K6H0|C1K6H0_VITVI	tr|D7SN98|D7SN98_VITVI;tr|C1K6H0|C1K6H0_VITVI	Uncharacterized protein OS=Vitis vinifera GN=VIT_06s0061g00790 PE=4 SV=1;Chloroplast pheide a oxyganase OS=Vitis vinifera PE=2 SV=1	2	3	3	13.9	60.798	0	8.7341			1	2	2	3	1	1	3	3	3	2	3	3	2	3	3	3	3	2	3	2	2	2	3	2	3	2	0	0	0	0	0
D7SNA2	D7SNA2_VITVI	SODCP_VITVI	Superoxide dismutase [Cu-Zn], chloroplastic (EC 1.15.1.1)	SODCP	Vitis vinifera		tr|D7SNA2|D7SNA2_VITVI;tr|A5B1Y5|A5B1Y5_VITVI;tr|K4HWD0|K4HWD0_VITVI;sp|O65199|SODCP_VITVI;tr|I9WTI7|I9WTI7_9RHIZ	tr|D7SNA2|D7SNA2_VITVI;tr|A5B1Y5|A5B1Y5_VITVI;tr|K4HWD0|K4HWD0_VITVI;sp|O65199|SODCP_VITVI	Superoxide dismutase [Cu-Zn] OS=Vitis vinifera GN=VIT_06s0061g00750 PE=3 SV=1;Superoxide dismutase [Cu-Zn] OS=Vitis vinifera GN=VITISV_017620 PE=3 SV=1;Superoxide dismutase [Cu-Zn] OS=Vitis vinifera GN=CSD2 PE=2 SV=1;Superoxide dismutase [Cu-Zn], chloropla	5	10	10	71.2	21.71	0	323.31			7	7	7	7	7	7	3	3	3	3	3	3	3	3	3	3	3	3	3	3	3	3	3	3	3	3	7	7	7	7	7
D7SND0	D7SND0_VITVI	D7SND0_VITVI	Lactoylglutathione lyase	VIT_06s0061g00460	Vitis vinifera		tr|D7SND0|D7SND0_VITVI	tr|D7SND0|D7SND0_VITVI	Lactoylglutathione lyase OS=Vitis vinifera GN=VIT_06s0061g00460 PE=3 SV=1	1	16	16	69.4	26.493	0	323.31			7	6	7	7	6	5	3	3	3	2	3	2	1	3	3	3	3	2	3	3	3	2	3	3	1	3	7	7	7	7	7
D7SNG8	D7SNG8_VITVI	D7SNG8_VITVI	Mg-protoporphyrin IX chelatase (Fragment)	VIT_06s0061g00010	Vitis vinifera		tr|D7SNG8|D7SNG8_VITVI	tr|D7SNG8|D7SNG8_VITVI	Mg-protoporphyrin IX chelatase (Fragment) OS=Vitis vinifera GN=VIT_06s0061g00010 PE=3 SV=1	1	10	10	26.4	66.616	0	79.326			6	6	4	5	4	4	0	0	0	0	0	0	0	0	0	0	3	0	0	3	0	2	3	0	3	2	0	1	0	0	0
D7SNV6	D7SNV6_VITVI	B9VU86_VITVI	3-dehydroquinate synthase		Vitis vinifera		tr|D7SNV6|D7SNV6_VITVI;tr|B9VU86|B9VU86_VITVI;tr|A5B6G3|A5B6G3_VITVI	tr|D7SNV6|D7SNV6_VITVI;tr|B9VU86|B9VU86_VITVI;tr|A5B6G3|A5B6G3_VITVI	Uncharacterized protein OS=Vitis vinifera GN=VIT_04s0023g03820 PE=3 SV=1;3-dehydroquinate synthase OS=Vitis vinifera PE=2 SV=1;Uncharacterized protein OS=Vitis vinifera GN=VITISV_039705 PE=3 SV=1	3	11	11	36	49.391	0	116.21			7	7	7	7	7	6	3	0	0	2	1	0	1	0	1	0	3	2	3	3	0	0	3	3	3	0	4	4	2	3	1
D7SNX0	D7SNX0_VITVI	D7SNX0_VITVI	Proteasome subunit alpha type	VIT_04s0023g03690	Vitis vinifera		tr|D7SNX0|D7SNX0_VITVI;tr|A5BFH7|A5BFH7_VITVI	tr|D7SNX0|D7SNX0_VITVI;tr|A5BFH7|A5BFH7_VITVI	Proteasome subunit alpha type OS=Vitis vinifera GN=VIT_04s0023g03690 PE=3 SV=1;Proteasome subunit alpha type OS=Vitis vinifera GN=VITISV_004441 PE=3 SV=1	2	5	5	77.9	27.195	0	230.27			5	5	7	5	7	5	0	0	0	0	0	0	0	0	0	0	0	1	0	0	0	1	0	0	2	0	7	7	7	7	7
D7SNZ1	D7SNZ1_VITVI	D7SNZ1_VITVI	Ferredoxin--NADP reductase	VIT_04s0023g03510	Vitis vinifera		tr|D7SNZ1|D7SNZ1_VITVI;tr|A5BG49|A5BG49_VITVI	tr|D7SNZ1|D7SNZ1_VITVI;tr|A5BG49|A5BG49_VITVI	Ferredoxin--NADP reductase OS=Vitis vinifera GN=VIT_04s0023g03510 PE=3 SV=1;Ferredoxin--NADP reductase OS=Vitis vinifera GN=VITISV_042164 PE=3 SV=1	2	46	40	74.9	40.533	0	323.31			7	7	7	7	7	7	3	3	3	3	3	3	3	3	3	3	3	3	3	3	3	3	3	3	3	3	7	7	7	7	7
D7SP13	D7SP13_VITVI	D7SP13_VITVI	Peptidyl-prolyl cis-trans isomerase	VIT_04s0023g03190	Vitis vinifera		tr|D7SP13|D7SP13_VITVI	tr|D7SP13|D7SP13_VITVI	Peptidyl-prolyl cis-trans isomerase OS=Vitis vinifera GN=VIT_04s0023g03190 PE=4 SV=1	1	10	10	80.5	12.903	0	299.62			2	2	3	3	3	3	0	0	0	0	0	0	0	0	0	0	0	0	0	0	0	0	0	1	0	0	7	7	7	7	7
D7SP43	D7SP43_VITVI	D7SP43_VITVI	Aldehyde dehydrogenase	VIT_04s0023g02810	Vitis vinifera		tr|D7SP43|D7SP43_VITVI	tr|D7SP43|D7SP43_VITVI	Aldehyde dehydrogenase OS=Vitis vinifera GN=VIT_04s0023g02810 PE=3 SV=1	1	5	5	24.5	54.849	0	21.167			2	2	1	0	0	0	0	0	0	0	0	0	0	0	0	0	0	0	0	0	0	0	1	3	1	0	0	1	0	1	0
D7SP52	D7SP52_VITVI	D7SP52_VITVI	Beta-galactosidase	VIT_04s0023g02690	Vitis vinifera		tr|D7SP52|D7SP52_VITVI;tr|Q9XGT3|Q9XGT3_VITVI	tr|D7SP52|D7SP52_VITVI	Beta-galactosidase OS=Vitis vinifera GN=VIT_04s0023g02690 PE=3 SV=1	2	6	6	17.5	94.118	0	18.19			0	0	0	0	0	0	0	0	0	1	0	0	0	0	0	0	0	0	0	0	0	0	0	0	0	0	5	5	4	3	3
D7SP77	D7SP77_VITVI	B5KFB5_VITVI	Papain-like cysteine proteinase (Fragment)		Vitis vinifera		tr|D7SP77|D7SP77_VITVI;tr|B5KFB5|B5KFB5_VITVI;tr|Q6YCG6|Q6YCG6_VITVI	tr|D7SP77|D7SP77_VITVI;tr|B5KFB5|B5KFB5_VITVI	Uncharacterized protein OS=Vitis vinifera GN=VIT_04s0023g02450 PE=3 SV=1;Papain-like cysteine proteinase (Fragment) OS=Vitis vinifera PE=2 SV=1	3	12	12	41.1	40.284	0	323.31			7	7	7	7	6	7	3	3	3	3	3	1	1	2	3	3	2	3	3	2	1	2	3	3	3	1	7	7	7	7	7
D7SPC0	D7SPC0_VITVI	D7SPC0_VITVI	Glucose-6-phosphate 1-epimerase	VIT_04s0023g01970	Vitis vinifera		tr|D7SPC0|D7SPC0_VITVI	tr|D7SPC0|D7SPC0_VITVI	Glucose-6-phosphate 1-epimerase OS=Vitis vinifera GN=VIT_04s0023g01970 PE=3 SV=1	1	10	3	39.8	33.271	0	182.51			6	6	6	7	5	6	3	3	3	2	3	3	3	2	3	3	2	3	3	3	2	3	3	3	3	3	7	6	5	6	2
D7SPF1	D7SPF1_VITVI	D7SPF1_VITVI	Succinate dehydrogenase [ubiquinone] flavoprotein subunit, mitochondrial	VIT_04s0023g01650	Vitis vinifera		tr|D7SPF1|D7SPF1_VITVI;tr|A5BGN3|A5BGN3_VITVI;tr|I9CKI6|I9CKI6_9RHIZ	tr|D7SPF1|D7SPF1_VITVI;tr|A5BGN3|A5BGN3_VITVI	Succinate dehydrogenase [ubiquinone] flavoprotein subunit, mitochondrial OS=Vitis vinifera GN=VIT_04s0023g01650 PE=3 SV=1;Succinate dehydrogenase [ubiquinone] flavoprotein subunit, mitochondrial OS=Vitis vinifera GN=VITISV_023718 PE=3 SV=1	3	36	36	57.2	73.658	0	323.31			7	7	7	7	7	7	3	3	3	3	3	3	3	3	3	3	3	3	3	3	3	3	3	3	3	3	7	7	7	7	7
D7SPN0	D7SPN0_VITVI	D7SPN0_VITVI	Biotin carboxyl carrier protein of acetyl-CoA carboxylase	VIT_04s0023g00760	Vitis vinifera		tr|D7SPN0|D7SPN0_VITVI	tr|D7SPN0|D7SPN0_VITVI	Biotin carboxyl carrier protein of acetyl-CoA carboxylase OS=Vitis vinifera GN=VIT_04s0023g00760 PE=4 SV=1	1	2	2	31.1	29.256	0.00046296	3.7789			3	4	4	4	4	0	0	0	0	0	0	0	0	0	0	0	0	0	0	0	0	0	0	0	0	0	0	0	0	0	0
D7SPN5	D7SPN5_VITVI	D7SPN5_VITVI	Carboxypeptidase	VIT_04s0023g00700	Vitis vinifera		tr|D7SPN5|D7SPN5_VITVI	tr|D7SPN5|D7SPN5_VITVI	Carboxypeptidase OS=Vitis vinifera GN=VIT_04s0023g00700 PE=3 SV=1	1	7	3	26.2	59.842	0	98.338			0	0	1	0	0	0	0	0	0	0	0	0	0	0	0	0	0	0	0	0	0	0	0	0	0	0	3	3	1	3	3
D7SPY5	D7SPY5_VITVI	D7SPY5_VITVI	Mitochondrial inner membrane protease ATP23	VIT_14s0219g00250	Vitis vinifera		tr|D7SPY5|D7SPY5_VITVI	tr|D7SPY5|D7SPY5_VITVI	Mitochondrial inner membrane protease ATP23 OS=Vitis vinifera GN=VIT_14s0219g00250 PE=3 SV=1	1	2	2	13.3	21.542	0.0004717	4.3148			0	0	0	0	0	0	0	0	0	0	0	0	0	0	0	0	0	0	0	0	0	0	0	0	0	0	3	4	0	7	1
D7SQ37	D7SQ37_VITVI	D7SQ37_VITVI	Xylose isomerase	VIT_11s0052g01710	Vitis vinifera		tr|D7SQ37|D7SQ37_VITVI;tr|A5B1E9|A5B1E9_VITVI	tr|D7SQ37|D7SQ37_VITVI;tr|A5B1E9|A5B1E9_VITVI	Xylose isomerase OS=Vitis vinifera GN=VIT_11s0052g01710 PE=3 SV=1;Xylose isomerase OS=Vitis vinifera GN=VITISV_037086 PE=3 SV=1	2	37	37	71.5	58.759	0	323.31			7	7	7	7	5	5	3	1	0	0	2	3	0	0	1	2	0	3	0	2	0	2	3	2	2	1	7	7	7	7	7
D7SQ45	D7SQ45_VITVI	D7SQ45_VITVI	Glycosyltransferase	VIT_11s0052g01600	Vitis vinifera		tr|D7SQ45|D7SQ45_VITVI;tr|A5BRZ2|A5BRZ2_VITVI;tr|C7G3B5|C7G3B5_VITVI	tr|D7SQ45|D7SQ45_VITVI;tr|A5BRZ2|A5BRZ2_VITVI;tr|C7G3B5|C7G3B5_VITVI	Glycosyltransferase OS=Vitis vinifera GN=VIT_11s0052g01600 PE=3 SV=1;Glycosyltransferase OS=Vitis vinifera GN=VITISV_002482 PE=3 SV=1;Glycosyltransferase OS=Vitis vinifera GN=VvGT5 PE=2 SV=1	3	9	9	32.7	49.684	0	235.49			6	7	6	7	7	3	0	0	0	0	0	0	0	0	0	0	1	0	0	0	0	0	0	0	1	0	7	5	4	6	3
D7SQC7	D7SQC7_VITVI	D7SQC7_VITVI	Glucose-6-phosphate 1-epimerase	VIT_11s0052g00660	Vitis vinifera		tr|D7SQC7|D7SQC7_VITVI	tr|D7SQC7|D7SQC7_VITVI	Glucose-6-phosphate 1-epimerase OS=Vitis vinifera GN=VIT_11s0052g00660 PE=3 SV=1	1	11	11	59.2	35.375	0	106.84			5	5	6	5	5	5	3	3	3	2	2	2	0	2	2	2	3	3	2	3	1	2	3	3	2	2	4	5	4	4	4
D7SQD1	D7SQD1_VITVI	D7SQD1_VITVI	Plasma membrane ATPase	VIT_11s0052g00620	Vitis vinifera		tr|D7SQD1|D7SQD1_VITVI;tr|A5C9X8|A5C9X8_VITVI	tr|D7SQD1|D7SQD1_VITVI;tr|A5C9X8|A5C9X8_VITVI	Plasma membrane ATPase OS=Vitis vinifera GN=VIT_11s0052g00620 PE=3 SV=1;Plasma membrane ATPase OS=Vitis vinifera GN=VITISV_014422 PE=3 SV=1	2	2	2	25.7	105.16	0.00023697	4.4917			1	0	0	0	0	0	1	0	0	0	0	0	0	0	0	0	0	0	0	0	1	0	0	0	0	0	0	0	0	0	0
D7SQF9	D7SQF9_VITVI	D7SQF9_VITVI	Calcium-transporting ATPase	VIT_11s0052g00320	Vitis vinifera		tr|D7SQF9|D7SQF9_VITVI	tr|D7SQF9|D7SQF9_VITVI	Calcium-transporting ATPase OS=Vitis vinifera GN=VIT_11s0052g00320 PE=3 SV=1	1	3	3	3.3	117.88	0.0047743	2.3436			0	0	0	0	0	0	0	0	0	0	0	0	0	0	0	0	0	0	0	0	0	0	0	0	0	0	3	5	0	0	0
D7SQL9	D7SQL9_VITVI	D7SQL9_VITVI	Signal recognition particle 9 kDa protein	VIT_07s0141g00660	Vitis vinifera		tr|D7SQL9|D7SQL9_VITVI	tr|D7SQL9|D7SQL9_VITVI	Signal recognition particle 9 kDa protein OS=Vitis vinifera GN=VIT_07s0141g00660 PE=3 SV=1	1	4	4	43.7	12.036	0	7.1521			0	0	0	0	2	1	0	0	0	0	0	0	0	0	0	0	0	0	0	0	0	0	0	0	0	0	7	6	7	7	6
D7SQT8	D7SQT8_VITVI	D7SQT8_VITVI	Ferritin	VIT_08s0058g00410	Vitis vinifera		tr|D7SQT8|D7SQT8_VITVI;tr|F6GXT9|F6GXT9_VITVI;tr|F6GXT8|F6GXT8_VITVI;tr|A5BX91|A5BX91_VITVI	tr|D7SQT8|D7SQT8_VITVI;tr|F6GXT9|F6GXT9_VITVI	Ferritin OS=Vitis vinifera GN=VIT_08s0058g00410 PE=3 SV=1;Ferritin OS=Vitis vinifera GN=VIT_08s0058g00430 PE=3 SV=1	4	6	6	32.6	29.246	0	74.09			3	0	0	4	1	0	3	0	0	1	1	0	0	0	0	0	0	0	0	0	0	0	0	0	0	0	0	0	0	0	0
D7SR21	D7SR21_VITVI	D7SR21_VITVI	Peroxidase	VIT_08s0058g00970	Vitis vinifera		tr|D7SR21|D7SR21_VITVI	tr|D7SR21|D7SR21_VITVI	Peroxidase OS=Vitis vinifera GN=VIT_08s0058g00970 PE=3 SV=1	1	7	6	44.1	27.863	0	199.72			0	0	0	0	0	0	0	0	0	0	0	0	0	0	0	0	0	0	0	0	0	0	0	0	0	0	7	7	7	7	6
D7SRW0	D7SRW0_VITVI	D7SRW0_VITVI	Terpene cyclase/mutase family member	VIT_09s0054g01410	Vitis vinifera		tr|D7SRW0|D7SRW0_VITVI;tr|A5AJS8|A5AJS8_VITVI;tr|A5AGK4|A5AGK4_VITVI;tr|A5BR99|A5BR99_VITVI;tr|A5BUN3|A5BUN3_VITVI;tr|F6GYJ7|F6GYJ7_VITVI;tr|F6GYJ2|F6GYJ2_VITVI;tr|F6GYJ6|F6GYJ6_VITVI;tr|F6GYI7|F6GYI7_VITVI;tr|A5BUB0|A5BUB0_VITVI;tr|F6GYI9|F6GYI9_VITVI;tr|D7SRV4|D7SRV4_VITVI;tr|F6GYJ4|F6GYJ4_VITVI;tr|D7SRV3|D7SRV3_VITVI;tr|D7SRW3|D7SRW3_VITVI;tr|A5BM43|A5BM43_VITVI;tr|F6HBS6|F6HBS6_VITVI	tr|D7SRW0|D7SRW0_VITVI;tr|A5AJS8|A5AJS8_VITVI;tr|A5AGK4|A5AGK4_VITVI;tr|A5BR99|A5BR99_VITVI;tr|A5BUN3|A5BUN3_VITVI;tr|F6GYJ7|F6GYJ7_VITVI;tr|F6GYJ2|F6GYJ2_VITVI;tr|F6GYJ6|F6GYJ6_VITVI;tr|F6GYI7|F6GYI7_VITVI	Terpene cyclase/mutase family member OS=Vitis vinifera GN=VIT_09s0054g01410 PE=3 SV=1;Terpene cyclase/mutase family member OS=Vitis vinifera GN=VITISV_012054 PE=3 SV=1;Terpene cyclase/mutase family member OS=Vitis vinifera GN=VITISV_040666 PE=3 SV=1;Terpen	17	4	4	7.5	88.093	0	10.599			5	3	1	1	2	0	1	0	0	0	1	0	0	0	0	1	0	1	0	0	1	3	2	2	3	2	0	0	0	0	0
D7SS40	D7SS40_VITVI	D7SS40_VITVI	alpha-1,2-Mannosidase	VIT_09s0054g00370	Vitis vinifera		tr|D7SS40|D7SS40_VITVI	tr|D7SS40|D7SS40_VITVI	alpha-1,2-Mannosidase OS=Vitis vinifera GN=VIT_09s0054g00370 PE=3 SV=1	1	6	6	25.7	65.192	0	59.109			3	3	0	1	0	0	3	0	0	0	0	0	0	0	0	0	0	0	0	0	0	0	1	2	0	0	6	5	4	6	3
D7SSG1	D7SSG1_VITVI	D7SSG1_VITVI	Secretory carrier-associated membrane protein	VIT_00s0301g00030	Vitis vinifera		tr|D7SSG1|D7SSG1_VITVI	tr|D7SSG1|D7SSG1_VITVI	Secretory carrier-associated membrane protein OS=Vitis vinifera GN=VIT_00s0301g00030 PE=3 SV=1	1	3	3	8.4	30.981	0	11.125			6	7	4	4	4	0	0	0	0	0	0	0	0	0	0	0	0	0	0	0	0	0	0	0	0	0	4	6	5	7	5
D7STK2	GATC_VITVI	GATC_VITVI	Glutamyl-tRNA(Gln) amidotransferase subunit C, chloroplastic/mitochondrial	GATC	Vitis vinifera		sp|D7STK2|GATC_VITVI	sp|D7STK2|GATC_VITVI	Glutamyl-tRNA(Gln) amidotransferase subunit C, chloroplastic/mitochondrial OS=Vitis vinifera GN=GATC PE=3 SV=1	1	2	2	27.7	15.328	0.00023714	4.5117			0	0	1	0	0	3	0	0	0	0	0	0	0	0	0	0	0	0	0	0	0	0	0	0	0	0	0	0	0	0	0
D7STM0	D7STM0_VITVI	D7STM0_VITVI	Serine hydroxymethyltransferase	VIT_04s0008g00770	Vitis vinifera		tr|D7STM0|D7STM0_VITVI	tr|D7STM0|D7STM0_VITVI	Serine hydroxymethyltransferase OS=Vitis vinifera GN=VIT_04s0008g00770 PE=3 SV=1	1	19	19	42.8	57.14	0	170.92			3	5	4	7	3	4	3	3	3	3	3	3	1	3	3	3	3	3	3	3	1	2	0	3	2	0	7	5	4	4	0
D7STQ8	D7STQ8_VITVI	D7STQ8_VITVI	Translation machinery-associated protein 22	VIT_04s0008g01200	Vitis vinifera		tr|D7STQ8|D7STQ8_VITVI	tr|D7STQ8|D7STQ8_VITVI	Translation machinery-associated protein 22 OS=Vitis vinifera GN=VIT_04s0008g01200 PE=3 SV=1	1	9	7	63.5	21.626	0	222.21			0	1	0	0	2	1	0	0	0	0	0	0	0	0	0	0	0	0	0	3	0	0	0	0	0	0	7	7	7	7	7
D7STR5	D7STR5_VITVI	D7STR5_VITVI	Hexosyltransferase	VIT_04s0008g01270	Vitis vinifera		tr|D7STR5|D7STR5_VITVI;tr|A5B2U9|A5B2U9_VITVI	tr|D7STR5|D7STR5_VITVI;tr|A5B2U9|A5B2U9_VITVI	Hexosyltransferase OS=Vitis vinifera GN=VIT_04s0008g01270 PE=3 SV=1;Uncharacterized protein OS=Vitis vinifera GN=VITISV_032018 PE=4 SV=1	2	2	2	17.2	40.612	0.00046189	3.7037			0	0	0	0	0	0	0	0	0	0	0	0	0	1	0	0	0	0	0	0	0	0	0	0	0	0	2	0	0	0	0
D7STS2	D7STS2_VITVI	A0A097PNE2_VITVI	AT5G11810-like protein (Fragment)		Vitis vinifera		tr|D7STS2|D7STS2_VITVI;tr|A0A097PNE2|A0A097PNE2_VITVI	tr|D7STS2|D7STS2_VITVI	Uncharacterized protein OS=Vitis vinifera GN=VIT_04s0008g01340 PE=4 SV=1	2	6	6	33.4	34.992	0	19.823			0	1	0	0	0	0	0	0	0	0	0	0	0	0	0	0	0	0	0	0	0	0	0	0	0	0	4	6	3	7	3
D7SU52	D7SU52_VITVI	D7SU52_VITVI	Proteasome subunit beta type	VIT_04s0008g02850	Vitis vinifera		tr|D7SU52|D7SU52_VITVI	tr|D7SU52|D7SU52_VITVI	Proteasome subunit beta type OS=Vitis vinifera GN=VIT_04s0008g02850 PE=3 SV=1	1	9	9	73.1	24.035	0	323.31			5	6	7	5	7	7	2	2	3	3	0	0	1	3	2	1	0	1	2	0	0	0	3	0	2	2	7	7	7	7	7
D7SUE8	D7SUE8_VITVI	D7SUE8_VITVI	Beta-adaptin-like protein	VIT_04s0008g03880	Vitis vinifera		tr|D7SUE8|D7SUE8_VITVI;tr|A5BLD0|A5BLD0_VITVI	tr|D7SUE8|D7SUE8_VITVI;tr|A5BLD0|A5BLD0_VITVI	Beta-adaptin-like protein OS=Vitis vinifera GN=VIT_04s0008g03880 PE=3 SV=1;Uncharacterized protein OS=Vitis vinifera GN=VITISV_033964 PE=4 SV=1	2	4	4	8.3	93.258	0	17.334			0	0	0	0	0	0	3	0	0	0	0	0	0	0	0	0	2	0	0	0	0	0	1	0	0	0	2	1	0	0	0
D7SUM0	D7SUM0_VITVI	D7SUM0_VITVI	Histone H2A	VIT_04s0008g04700	Vitis vinifera		tr|D7SUM0|D7SUM0_VITVI	tr|D7SUM0|D7SUM0_VITVI	Histone H2A OS=Vitis vinifera GN=VIT_04s0008g04700 PE=3 SV=1	1	2	2	59	14.274	0	314.89			2	1	0	0	1	0	0	0	0	0	0	0	0	0	0	0	0	0	0	0	0	0	0	0	0	0	3	7	5	3	3
D7SUP9	D7SUP9_VITVI	D7SUP9_VITVI	Cytochrome b-c1 complex subunit 7	VIT_04s0008g05000	Vitis vinifera		tr|D7SUP9|D7SUP9_VITVI	tr|D7SUP9|D7SUP9_VITVI	Cytochrome b-c1 complex subunit 7 OS=Vitis vinifera GN=VIT_04s0008g05000 PE=3 SV=1	1	11	11	73	14.707	0	209.85			2	2	3	5	3	3	0	0	0	0	0	0	0	0	0	0	0	0	0	0	0	0	0	0	0	0	7	7	7	7	7
D7SUQ2	D7SUQ2_VITVI	D7SUQ2_VITVI	GTP-binding nuclear protein	VIT_04s0008g05030	Vitis vinifera		tr|D7SUQ2|D7SUQ2_VITVI	tr|D7SUQ2|D7SUQ2_VITVI	GTP-binding nuclear protein OS=Vitis vinifera GN=VIT_04s0008g05030 PE=3 SV=1	1	2	2	59.7	35.204	0	6.4378			0	0	0	0	0	0	0	0	0	0	0	0	0	0	0	0	0	0	0	0	0	0	0	0	0	0	3	2	0	3	2
D7SUY6	D7SUY6_VITVI	D7SUY6_VITVI	Golgi SNAP receptor complex member 1	VIT_04s0008g05920	Vitis vinifera		tr|D7SUY6|D7SUY6_VITVI	tr|D7SUY6|D7SUY6_VITVI	Golgi SNAP receptor complex member 1 OS=Vitis vinifera GN=VIT_04s0008g05920 PE=3 SV=1	1	3	3	26.4	24.909	0	16.932			0	1	0	0	0	0	0	2	0	0	0	0	1	0	0	0	0	0	0	0	0	0	0	0	0	1	7	5	4	6	4
D7SV37	D7SV37_VITVI	D7SV37_VITVI	Chorismate mutase	VIT_04s0008g06570	Vitis vinifera		tr|D7SV37|D7SV37_VITVI;tr|B9VU83|B9VU83_VITVI;tr|A5AJI5|A5AJI5_VITVI	tr|D7SV37|D7SV37_VITVI;tr|B9VU83|B9VU83_VITVI;tr|A5AJI5|A5AJI5_VITVI	Chorismate mutase OS=Vitis vinifera GN=VIT_04s0008g06570 PE=4 SV=1;Chorismate mutase OS=Vitis vinifera PE=2 SV=1;Chorismate mutase OS=Vitis vinifera GN=VITISV_036494 PE=4 SV=1	3	5	5	37.1	28.224	0	15.806			0	1	0	1	1	1	0	0	0	0	0	0	0	0	0	0	0	0	0	0	0	0	0	0	0	0	5	7	3	7	7
D7SV44	D7SV44_VITVI	D7SV44_VITVI	Transmembrane 9 superfamily member	VIT_04s0008g06640	Vitis vinifera		tr|D7SV44|D7SV44_VITVI;tr|A5B8E3|A5B8E3_VITVI	tr|D7SV44|D7SV44_VITVI;tr|A5B8E3|A5B8E3_VITVI	Transmembrane 9 superfamily member OS=Vitis vinifera GN=VIT_04s0008g06640 PE=3 SV=1;Transmembrane 9 superfamily member OS=Vitis vinifera GN=VITISV_040146 PE=3 SV=1	2	10	10	19.3	73.593	0	57.564			0	0	0	0	0	0	0	0	0	0	0	0	0	0	0	0	3	0	0	2	0	0	0	0	0	0	5	5	5	3	0
D7SV75	D7SV75_VITVI	D7SV75_VITVI	Eukaryotic translation initiation factor 3 subunit B	VIT_04s0008g07070	Vitis vinifera		tr|D7SV75|D7SV75_VITVI;tr|A5BDZ1|A5BDZ1_VITVI	tr|D7SV75|D7SV75_VITVI;tr|A5BDZ1|A5BDZ1_VITVI	Eukaryotic translation initiation factor 3 subunit B OS=Vitis vinifera GN=VIT_04s0008g07070 PE=3 SV=1;Eukaryotic translation initiation factor 3 subunit B OS=Vitis vinifera GN=VITISV_017587 PE=3 SV=1	2	36	36	63	82.76	0	323.31			6	5	6	6	6	1	3	3	3	3	3	3	1	3	3	2	3	3	3	3	3	3	3	3	3	3	5	3	3	3	6
D7SVA4	D7SVA4_VITVI	D7SVA4_VITVI	Eukaryotic translation initiation factor 3 subunit M	VIT_14s0068g00220	Vitis vinifera		tr|D7SVA4|D7SVA4_VITVI	tr|D7SVA4|D7SVA4_VITVI	Eukaryotic translation initiation factor 3 subunit M OS=Vitis vinifera GN=VIT_14s0068g00220 PE=3 SV=1	1	10	10	38.8	46.712	0	110.38			6	7	5	5	6	0	3	3	3	2	3	0	2	0	3	3	3	2	3	3	3	3	3	3	3	3	4	4	1	3	3
D7SVD4	D7SVD4_VITVI	A5C3P0_VITVI	Acetyl-coenzyme A synthetase (EC 6.2.1.1)	VITISV_019712	Vitis vinifera		tr|D7SVD4|D7SVD4_VITVI;tr|A5C3P0|A5C3P0_VITVI;tr|I9CBH5|I9CBH5_9SPHN;tr|I9CJF2|I9CJF2_9RHIZ	tr|D7SVD4|D7SVD4_VITVI;tr|A5C3P0|A5C3P0_VITVI	Uncharacterized protein OS=Vitis vinifera GN=VIT_14s0068g00640 PE=3 SV=1;Acetyl-coenzyme A synthetase OS=Vitis vinifera GN=VITISV_019712 PE=3 SV=1	4	25	24	41	84.931	0	281.08			7	7	7	7	7	5	3	3	3	3	3	3	3	3	3	3	3	3	3	3	2	3	3	3	3	3	4	4	3	4	0
D7SVH6	D7SVH6_VITVI	D7SVH6_VITVI	Alpha-mannosidase	VIT_14s0068g01110	Vitis vinifera		tr|D7SVH6|D7SVH6_VITVI	tr|D7SVH6|D7SVH6_VITVI	Alpha-mannosidase OS=Vitis vinifera GN=VIT_14s0068g01110 PE=3 SV=1	1	29	27	38.4	113.7	0	323.31			2	0	0	0	1	1	0	0	0	0	0	0	0	0	0	0	0	0	0	0	0	0	0	0	0	0	7	7	7	7	7
D7SVH7	D7SVH7_VITVI	D7SVH7_VITVI	Alpha-mannosidase	VIT_14s0068g01120	Vitis vinifera		tr|D7SVH7|D7SVH7_VITVI	tr|D7SVH7|D7SVH7_VITVI	Alpha-mannosidase OS=Vitis vinifera GN=VIT_14s0068g01120 PE=3 SV=1	1	16	16	28.6	115.41	0	141.11			0	0	0	0	0	0	0	0	0	0	0	0	0	0	0	0	0	0	0	0	0	0	0	0	0	0	6	7	6	6	3
D7SVJ2	D7SVJ2_VITVI	D7SVJ2_VITVI	V-type proton ATPase subunit C	VIT_14s0068g01280	Vitis vinifera		tr|D7SVJ2|D7SVJ2_VITVI	tr|D7SVJ2|D7SVJ2_VITVI	V-type proton ATPase subunit C OS=Vitis vinifera GN=VIT_14s0068g01280 PE=3 SV=1	1	21	18	59.2	42.665	0	323.31			6	7	7	7	4	4	3	2	1	3	3	1	1	2	3	2	3	2	3	3	3	3	2	2	3	3	7	7	7	7	7
D7SVT7	D7SVT7_VITVI	D7SVT7_VITVI	Polyadenylate-binding protein	VIT_07s0031g00210	Vitis vinifera		tr|D7SVT7|D7SVT7_VITVI	tr|D7SVT7|D7SVT7_VITVI	Polyadenylate-binding protein OS=Vitis vinifera GN=VIT_07s0031g00210 PE=3 SV=1	1	9	9	29.4	71.361	0	38.434			1	3	1	0	1	0	3	1	0	1	2	0	2	1	2	2	3	1	3	3	2	2	3	1	3	3	6	5	4	4	4
D7SVZ1	D7SVZ1_VITVI	D7SVZ1_VITVI	Methionine aminopeptidase	VIT_07s0031g00820	Vitis vinifera		tr|D7SVZ1|D7SVZ1_VITVI	tr|D7SVZ1|D7SVZ1_VITVI	Methionine aminopeptidase OS=Vitis vinifera GN=VIT_07s0031g00820 PE=3 SV=1	1	4	4	21.1	38.609	0	35.58			7	7	6	7	4	4	2	2	0	1	0	2	0	0	0	0	2	0	1	1	0	2	3	1	2	0	0	2	0	0	0
D7SW18	D7SW18_VITVI	D7SW18_VITVI	Peptidylprolyl isomerase	VIT_07s0031g01150	Vitis vinifera		tr|D7SW18|D7SW18_VITVI	tr|D7SW18|D7SW18_VITVI	Peptidylprolyl isomerase OS=Vitis vinifera GN=VIT_07s0031g01150 PE=4 SV=1	1	4	4	30.1	21.567	0	195.17			7	7	7	7	7	3	3	3	2	3	2	3	3	3	3	3	3	3	3	3	3	3	2	3	3	3	3	6	6	4	3
D7SW54	D7SW54_VITVI	D7SW54_VITVI	4-alpha-glucanotransferase	VIT_07s0031g01540	Vitis vinifera		tr|D7SW54|D7SW54_VITVI	tr|D7SW54|D7SW54_VITVI	4-alpha-glucanotransferase OS=Vitis vinifera GN=VIT_07s0031g01540 PE=3 SV=1	1	8	8	20.2	66.322	0	25.92			4	5	6	4	2	1	2	0	0	0	0	0	0	0	2	0	0	0	0	0	0	1	0	0	1	0	5	5	2	7	0
D7SW76	D7SW76_VITVI	F8U2Z8_VITVI	ATP synthase (Fragment)		Vitis vinifera		tr|D7SW76|D7SW76_VITVI;tr|A5ATU0|A5ATU0_VITVI;tr|F8U2Z8|F8U2Z8_VITVI;tr|A0A068B5U1|A0A068B5U1_VITVI	tr|D7SW76|D7SW76_VITVI;tr|A5ATU0|A5ATU0_VITVI	Uncharacterized protein OS=Vitis vinifera GN=VIT_07s0031g01740 PE=4 SV=1;Uncharacterized protein OS=Vitis vinifera GN=VITISV_031883 PE=4 SV=1	4	47	47	82.5	27.683	0	323.31			7	6	7	6	7	6	3	1	0	0	2	0	0	0	0	0	0	0	0	0	0	0	0	0	0	0	7	7	7	7	7
D7SWF1	D7SWF1_VITVI	D7SWF1_VITVI	Beta-galactosidase	VIT_07s0031g02480	Vitis vinifera		tr|D7SWF1|D7SWF1_VITVI;tr|A5AVK3|A5AVK3_VITVI	tr|D7SWF1|D7SWF1_VITVI	Beta-galactosidase OS=Vitis vinifera GN=VIT_07s0031g02480 PE=3 SV=1	2	42	40	60	94.935	0	323.31			0	0	0	0	0	0	0	0	0	0	0	0	0	0	0	0	0	0	0	0	0	0	0	0	0	0	7	7	7	7	7
D7SWK1	D7SWK1_VITVI	GUFP_VITVI	Translation factor GUF1 homolog, chloroplastic (EC 3.6.5.-) (Elongation factor 4 homolog) (EF-4) (GTPase GUF1 homolog) (Ribosomal back-translocase)	VITISV_013255	Vitis vinifera		tr|D7SWK1|D7SWK1_VITVI;sp|A5B4D2|GUFP_VITVI	tr|D7SWK1|D7SWK1_VITVI;sp|A5B4D2|GUFP_VITVI	Translation factor GUF1 homolog, chloroplastic OS=Vitis vinifera GN=VIT_07s0031g03050 PE=3 SV=1;Translation factor GUF1 homolog, chloroplastic OS=Vitis vinifera GN=VITISV_013255 PE=3 SV=1	2	10	10	24.4	75.699	0	143.74			7	7	7	7	7	6	1	0	0	2	0	0	0	0	2	1	1	0	0	3	1	2	2	1	0	3	0	0	0	0	0
D7SWL7	D7SWL7_VITVI	D7SWL7_VITVI	Ferrochelatase	VIT_07s0031g03200	Vitis vinifera		tr|D7SWL7|D7SWL7_VITVI;tr|A5AKE9|A5AKE9_VITVI;tr|A5AKE8|A5AKE8_VITVI	tr|D7SWL7|D7SWL7_VITVI;tr|A5AKE9|A5AKE9_VITVI	Ferrochelatase OS=Vitis vinifera GN=VIT_07s0031g03200 PE=3 SV=1;Ferrochelatase OS=Vitis vinifera GN=VITISV_030895 PE=3 SV=1	3	10	10	29.2	58.539	0	49.266			7	7	7	7	6	0	2	3	2	3	3	3	0	3	3	3	0	3	3	3	3	2	3	0	3	1	1	0	0	1	0
D7SWY6	D7SWY6_VITVI	D7SWY6_VITVI	Obg-like ATPase 1	VIT_19s0027g00500	Vitis vinifera		tr|D7SWY6|D7SWY6_VITVI	tr|D7SWY6|D7SWY6_VITVI	Obg-like ATPase 1 OS=Vitis vinifera GN=VIT_19s0027g00500 PE=3 SV=1	1	17	17	60.5	40.23	0	323.31			7	7	7	7	7	7	3	0	0	2	1	1	0	2	1	1	2	2	1	3	3	3	3	3	3	2	6	4	4	5	1
D7SX32	D7SX32_VITVI	D7SX32_VITVI	60S ribosomal protein L18a	VIT_19s0135g00100	Vitis vinifera		tr|D7SX32|D7SX32_VITVI	tr|D7SX32|D7SX32_VITVI	60S ribosomal protein L18a OS=Vitis vinifera GN=VIT_19s0135g00100 PE=3 SV=1	1	4	4	65.2	21.355	0.00023952	4.7815			1	1	0	0	0	0	0	0	0	0	0	0	0	0	0	0	0	0	0	0	1	0	0	0	0	0	6	6	2	7	4
D7SXJ4	D7SXJ4_VITVI	D7SXJ4_VITVI	Alpha-1,4 glucan phosphorylase	VIT_14s0108g01560	Vitis vinifera		tr|D7SXJ4|D7SXJ4_VITVI	tr|D7SXJ4|D7SXJ4_VITVI	Alpha-1,4 glucan phosphorylase OS=Vitis vinifera GN=VIT_14s0108g01560 PE=3 SV=1	1	17	17	32.4	111.38	0	118.15			6	6	4	4	4	2	3	2	3	3	3	2	2	3	3	2	3	3	3	3	2	3	3	3	3	3	0	0	0	0	1
D7SXR5	D7SXR5_VITVI	D7SXR5_VITVI	ATP-dependent Clp protease proteolytic subunit	VIT_03s0091g00700	Vitis vinifera		tr|D7SXR5|D7SXR5_VITVI	tr|D7SXR5|D7SXR5_VITVI	ATP-dependent Clp protease proteolytic subunit OS=Vitis vinifera GN=VIT_03s0091g00700 PE=3 SV=1	1	19	19	49.2	42.446	0	323.31			7	7	7	7	7	7	3	3	3	3	3	2	1	3	3	3	3	3	2	3	2	3	3	3	3	3	7	7	6	7	6
D7SY09	D7SY09_VITVI	D7SY09_VITVI	Phosphoinositide phospholipase C	VIT_08s0105g00300	Vitis vinifera		tr|D7SY09|D7SY09_VITVI	tr|D7SY09|D7SY09_VITVI	Phosphoinositide phospholipase C OS=Vitis vinifera GN=VIT_08s0105g00300 PE=4 SV=1	1	10	10	35.8	62.727	0	43.837			0	1	0	0	0	0	0	0	0	0	0	0	0	0	0	0	0	0	0	0	0	0	0	0	0	0	4	5	4	5	2
D7SY66	D7SY66_VITVI	D7SY66_VITVI	Importin subunit alpha	VIT_05s0077g01430	Vitis vinifera		tr|D7SY66|D7SY66_VITVI	tr|D7SY66|D7SY66_VITVI	Importin subunit alpha OS=Vitis vinifera GN=VIT_05s0077g01430 PE=3 SV=1	1	16	9	46.7	58.137	0	323.31			7	7	7	7	7	6	3	3	3	3	3	2	1	1	3	3	3	2	1	3	3	3	3	3	3	3	7	5	4	5	5
D7SY74	D7SY74_VITVI	Q9FS42_VITVI	Pathogenesis-related protein 10	PR10.1	Vitis vinifera		tr|D7SY74|D7SY74_VITVI;tr|Q9FS42|Q9FS42_VITVI	tr|D7SY74|D7SY74_VITVI;tr|Q9FS42|Q9FS42_VITVI	Uncharacterized protein OS=Vitis vinifera GN=VIT_05s0077g01530 PE=3 SV=1;Pathogenesis-related protein 10 OS=Vitis vinifera GN=PR10.1 PE=3 SV=1	2	2	2	69.8	17.221	0	45.563			1	0	0	5	0	4	3	3	2	3	3	0	0	1	0	0	0	2	1	0	0	0	0	1	0	0	0	0	0	0	0
D7SYA1	D7SYA1_VITVI	D7SYA1_VITVI	Ribosomal protein L19	VIT_05s0077g01840	Vitis vinifera		tr|D7SYA1|D7SYA1_VITVI	tr|D7SYA1|D7SYA1_VITVI	Ribosomal protein L19 OS=Vitis vinifera GN=VIT_05s0077g01840 PE=3 SV=1	1	5	5	46.1	24.164	0	73.69			3	4	3	4	3	0	1	0	1	0	0	0	0	0	0	0	2	0	0	0	0	0	0	0	0	0	7	7	7	7	7
D7SYC1	D7SYC1_VITVI	D7SYC1_VITVI	Dihydrolipoamide acetyltransferase component of pyruvate dehydrogenase complex	VIT_05s0077g02080	Vitis vinifera		tr|D7SYC1|D7SYC1_VITVI;tr|A5C2N6|A5C2N6_VITVI	tr|D7SYC1|D7SYC1_VITVI;tr|A5C2N6|A5C2N6_VITVI	Dihydrolipoamide acetyltransferase component of pyruvate dehydrogenase complex OS=Vitis vinifera GN=VIT_05s0077g02080 PE=3 SV=1;Dihydrolipoamide acetyltransferase component of pyruvate dehydrogenase complex OS=Vitis vinifera GN=VITISV_019281 PE=3 SV=1	2	5	5	18.4	50.867	0	112.22			0	1	3	2	3	3	0	1	0	0	0	0	0	0	0	0	0	0	0	0	0	0	0	0	0	0	0	1	0	1	0
D7T043	D7T043_VITVI	D7T043_VITVI	3-isopropylmalate dehydrogenase	VIT_12s0034g01080	Vitis vinifera		tr|D7T043|D7T043_VITVI;tr|A5BNI3|A5BNI3_VITVI	tr|D7T043|D7T043_VITVI	3-isopropylmalate dehydrogenase OS=Vitis vinifera GN=VIT_12s0034g01080 PE=3 SV=1	2	13	13	29.1	55.276	0	323.31			7	7	7	7	7	7	2	1	0	0	1	0	0	0	0	0	0	0	0	2	0	0	0	0	0	0	5	4	0	7	2
D7T0M7	D7T0M7_VITVI	D7T0M7_VITVI	Proteasome subunit beta type	VIT_11s0065g00320	Vitis vinifera		tr|D7T0M7|D7T0M7_VITVI	tr|D7T0M7|D7T0M7_VITVI	Proteasome subunit beta type OS=Vitis vinifera GN=VIT_11s0065g00320 PE=3 SV=1	1	20	19	83.2	24.997	0	323.31			7	7	7	7	7	7	3	3	3	2	3	3	3	3	3	3	3	2	3	3	3	3	3	3	3	3	7	7	7	7	7
D7T0N7	D7T0N7_VITVI	A0A097PT32_VITVI	Regulatory particle non-ATPase 13 (Fragment)		Vitis vinifera		tr|D7T0N7|D7T0N7_VITVI;tr|A0A097PT32|A0A097PT32_VITVI	tr|D7T0N7|D7T0N7_VITVI;tr|A0A097PT32|A0A097PT32_VITVI	Uncharacterized protein OS=Vitis vinifera GN=VIT_11s0065g00450 PE=4 SV=1;Regulatory particle non-ATPase 13 (Fragment) OS=Vitis vinifera PE=2 SV=1	2	4	4	34.4	35.632	0	23.421			0	2	0	1	0	0	0	0	0	0	0	0	0	0	0	0	0	0	0	1	0	0	0	0	0	0	3	6	3	4	1
D7T0U8	D7T0U8_VITVI	D7T0U8_VITVI	Glyceraldehyde-3-phosphate dehydrogenase	VIT_19s0085g00600	Vitis vinifera		tr|D7T0U8|D7T0U8_VITVI;tr|A5AGZ1|A5AGZ1_VITVI	tr|D7T0U8|D7T0U8_VITVI;tr|A5AGZ1|A5AGZ1_VITVI	Glyceraldehyde-3-phosphate dehydrogenase OS=Vitis vinifera GN=VIT_19s0085g00600 PE=3 SV=1;Glyceraldehyde-3-phosphate dehydrogenase OS=Vitis vinifera GN=VITISV_007003 PE=3 SV=1	2	15	15	65.3	45.572	0	323.31			3	2	3	0	0	0	2	2	2	1	2	0	0	0	0	0	0	3	3	0	1	0	0	2	1	0	7	7	7	7	7
D7T0Z7	D7T0Z7_VITVI	D7T0Z7_VITVI	Isocitrate dehydrogenase [NADP]	VIT_19s0085g01150	Vitis vinifera		tr|D7T0Z7|D7T0Z7_VITVI;tr|A5BBY9|A5BBY9_VITVI	tr|D7T0Z7|D7T0Z7_VITVI;tr|A5BBY9|A5BBY9_VITVI	Isocitrate dehydrogenase [NADP] OS=Vitis vinifera GN=VIT_19s0085g01150 PE=3 SV=1;Isocitrate dehydrogenase [NADP] OS=Vitis vinifera GN=VITISV_001328 PE=3 SV=1	2	4	3	29.8	46.89	0	94.056			5	2	3	4	4	2	2	0	2	0	0	0	0	0	0	0	2	2	2	1	0	0	3	3	1	0	7	6	3	4	2
D7T1R6	D7T1R6_VITVI	D7T1R6_VITVI	Aconitate hydratase	VIT_00s0264g00030	Vitis vinifera		tr|D7T1R6|D7T1R6_VITVI;tr|A5C294|A5C294_VITVI	tr|D7T1R6|D7T1R6_VITVI;tr|A5C294|A5C294_VITVI	Aconitate hydratase OS=Vitis vinifera GN=VIT_00s0264g00030 PE=3 SV=1;Aconitate hydratase OS=Vitis vinifera GN=VITISV_003004 PE=3 SV=1	2	28	25	52.3	100.45	0	271.17			7	7	7	7	7	7	3	3	3	3	3	3	0	3	3	3	3	3	3	3	3	2	3	3	3	3	7	7	6	6	2
D7T1Z1	D7T1Z1_VITVI	D7T1Z1_VITVI	Embryo yellow protein	VIT_16s0022g00490	Vitis vinifera		tr|D7T1Z1|D7T1Z1_VITVI;tr|A5B4N8|A5B4N8_VITVI	tr|D7T1Z1|D7T1Z1_VITVI;tr|A5B4N8|A5B4N8_VITVI	Embryo yellow protein OS=Vitis vinifera GN=VIT_16s0022g00490 PE=2 SV=1;Uncharacterized protein OS=Vitis vinifera GN=VITISV_043812 PE=4 SV=1	2	2	2	4.2	93.001	0	9.5378			2	2	1	3	0	0	0	0	0	0	0	0	0	0	0	0	0	0	0	0	0	0	0	0	0	0	4	4	0	3	0
D7T276	D7T276_VITVI	D7T276_VITVI	UMP-CMP kinase	VIT_16s0022g00980	Vitis vinifera		tr|D7T276|D7T276_VITVI	tr|D7T276|D7T276_VITVI	UMP-CMP kinase OS=Vitis vinifera GN=VIT_16s0022g00980 PE=3 SV=1	1	5	5	34.9	26.739	0	43.92			3	3	2	2	3	2	0	0	0	0	0	0	0	0	0	0	0	0	0	0	0	0	0	0	0	0	7	7	1	5	2
D7T2A7	D7T2A7_VITVI	D7T2A7_VITVI	Peptidylprolyl isomerase	VIT_05s0094g00100	Vitis vinifera		tr|D7T2A7|D7T2A7_VITVI	tr|D7T2A7|D7T2A7_VITVI	Peptidylprolyl isomerase OS=Vitis vinifera GN=VIT_05s0094g00100 PE=4 SV=1	1	12	12	57.1	24.673	0	304.36			7	7	7	7	7	7	3	3	1	0	3	3	3	2	3	3	0	1	1	2	2	0	1	2	0	2	7	7	7	7	3
D7T2G6	D7T2G6_VITVI	D7T2G6_VITVI	Cysteine synthase	VIT_05s0094g00780	Vitis vinifera		tr|D7T2G6|D7T2G6_VITVI	tr|D7T2G6|D7T2G6_VITVI	Cysteine synthase OS=Vitis vinifera GN=VIT_05s0094g00780 PE=3 SV=1	1	21	16	75.4	40.612	0	323.31			7	7	7	7	7	7	3	3	3	3	3	3	3	3	3	3	3	3	3	3	3	3	3	3	3	3	7	7	7	7	7
D7T2N4	D7T2N4_VITVI	D7T2N4_VITVI	6,7-dimethyl-8-ribityllumazine synthase	VIT_05s0094g01490	Vitis vinifera		tr|D7T2N4|D7T2N4_VITVI;tr|A5B1L9|A5B1L9_VITVI	tr|D7T2N4|D7T2N4_VITVI;tr|A5B1L9|A5B1L9_VITVI	6,7-dimethyl-8-ribityllumazine synthase OS=Vitis vinifera GN=VIT_05s0094g01490 PE=3 SV=1;Uncharacterized protein OS=Vitis vinifera GN=VITISV_042207 PE=3 SV=1	2	4	4	20.4	19.188	0	86.089			7	7	7	7	7	7	0	0	0	0	1	0	0	0	1	0	0	0	0	1	0	0	1	2	2	0	7	4	5	7	6
D7T2X0	D7T2X0_VITVI	D7T2X0_VITVI	Clustered mitochondria protein homolog	VIT_13s0064g01350	Vitis vinifera		tr|D7T2X0|D7T2X0_VITVI	tr|D7T2X0|D7T2X0_VITVI	Clustered mitochondria protein homolog OS=Vitis vinifera GN=VIT_13s0064g01350 PE=3 SV=1	1	5	5	6	157.28	0	26.543			0	0	0	0	0	0	1	0	1	1	1	0	0	1	3	1	1	0	0	3	2	2	0	0	1	0	0	0	0	1	0
D7T339	D7T339_VITVI	D7T339_VITVI	Peptidylprolyl isomerase	VIT_13s0064g00580	Vitis vinifera		tr|D7T339|D7T339_VITVI	tr|D7T339|D7T339_VITVI	Peptidylprolyl isomerase OS=Vitis vinifera GN=VIT_13s0064g00580 PE=4 SV=1	1	4	4	19.5	41.951	0	19.167			0	0	0	0	0	0	0	0	0	0	0	0	0	0	0	0	0	0	0	0	0	0	0	0	0	0	5	6	6	6	3
D7T3C6	D7T3C6_VITVI	D7T3C6_VITVI	Uricase	VIT_13s0073g00250	Vitis vinifera		tr|D7T3C6|D7T3C6_VITVI	tr|D7T3C6|D7T3C6_VITVI	Uricase OS=Vitis vinifera GN=VIT_13s0073g00250 PE=3 SV=1	1	16	3	58.9	34.778	0	245.44			7	7	7	7	7	7	3	2	1	1	2	0	1	1	1	0	0	3	1	0	1	2	1	1	3	0	7	7	7	7	7
D7T3J3	D7T3J3_VITVI	D7T3J3_VITVI	Proline iminopeptidase	VIT_03s0088g01170	Vitis vinifera		tr|D7T3J3|D7T3J3_VITVI	tr|D7T3J3|D7T3J3_VITVI	Proline iminopeptidase OS=Vitis vinifera GN=VIT_03s0088g01170 PE=3 SV=1	1	9	5	29.5	43.918	0	164.07			5	6	5	7	5	4	3	0	0	0	0	0	0	0	0	0	0	1	0	0	1	0	0	0	0	0	7	7	7	7	7
D7T4E4	D7T4E4_VITVI	D7T4E4_VITVI	40S ribosomal protein S26	VIT_13s0067g02700	Vitis vinifera		tr|D7T4E4|D7T4E4_VITVI;tr|F6GUB9|F6GUB9_VITVI	tr|D7T4E4|D7T4E4_VITVI;tr|F6GUB9|F6GUB9_VITVI	40S ribosomal protein S26 OS=Vitis vinifera GN=VIT_13s0067g02700 PE=3 SV=1;40S ribosomal protein S26 OS=Vitis vinifera GN=VIT_06s0004g07940 PE=3 SV=1	2	5	5	39.3	16.993	0	107.25			0	0	0	0	0	0	1	0	1	2	0	0	0	0	0	0	0	0	0	0	0	0	2	0	0	0	7	7	5	7	7
D7T4E7	D7T4E7_VITVI	D7T4E7_VITVI	Alpha-galactosidase	VIT_13s0067g02640	Vitis vinifera		tr|D7T4E7|D7T4E7_VITVI;tr|A5ACL5|A5ACL5_VITVI	tr|D7T4E7|D7T4E7_VITVI;tr|A5ACL5|A5ACL5_VITVI	Alpha-galactosidase OS=Vitis vinifera GN=VIT_13s0067g02640 PE=3 SV=1;Alpha-galactosidase OS=Vitis vinifera GN=VITISV_043596 PE=3 SV=1	2	13	13	41.2	46.85	0	289.41			3	4	4	0	3	4	3	3	3	3	3	2	1	2	2	3	0	3	3	0	3	2	1	2	1	2	7	7	7	7	7
D7T4F6	D7T4F6_VITVI	D7T4F6_VITVI	Uroporphyrinogen decarboxylase	VIT_13s0067g02450	Vitis vinifera		tr|D7T4F6|D7T4F6_VITVI	tr|D7T4F6|D7T4F6_VITVI	Uroporphyrinogen decarboxylase OS=Vitis vinifera GN=VIT_13s0067g02450 PE=3 SV=1	1	16	16	54.1	43.18	0	323.31			7	7	7	7	7	6	1	2	1	0	0	0	0	1	0	2	3	2	1	3	3	3	3	2	3	3	7	5	2	7	2
D7T4I6	D7T4I6_VITVI	D7T4I6_VITVI	Laccase	VIT_13s0067g01970	Vitis vinifera		tr|D7T4I6|D7T4I6_VITVI;tr|A5C575|A5C575_VITVI	tr|D7T4I6|D7T4I6_VITVI;tr|A5C575|A5C575_VITVI	Laccase OS=Vitis vinifera GN=VIT_13s0067g01970 PE=3 SV=1;Laccase OS=Vitis vinifera GN=VITISV_024159 PE=3 SV=1	2	5	5	18	63.177	0	91.188			0	0	0	0	0	0	0	0	0	0	0	0	0	0	0	0	0	0	0	0	0	0	0	0	0	0	7	4	3	6	3
D7T4J5	D7T4J5_VITVI	D7T4J5_VITVI	Ferritin	VIT_13s0067g01840	Vitis vinifera		tr|D7T4J5|D7T4J5_VITVI;tr|A5BV73|A5BV73_VITVI;tr|D7SQT9|D7SQT9_VITVI	tr|D7T4J5|D7T4J5_VITVI;tr|A5BV73|A5BV73_VITVI	Ferritin OS=Vitis vinifera GN=VIT_13s0067g01840 PE=3 SV=1;Ferritin (Fragment) OS=Vitis vinifera GN=VITISV_041389 PE=3 SV=1	3	17	15	69.4	29.488	0	234.12			7	7	7	7	7	7	3	2	3	3	3	2	0	0	0	2	3	3	3	3	3	2	3	3	1	0	7	7	7	7	6
D7T4J6	D7T4J6_VITVI	D7T4J6_VITVI	40S ribosomal protein S4	VIT_13s0067g01820	Vitis vinifera		tr|D7T4J6|D7T4J6_VITVI	tr|D7T4J6|D7T4J6_VITVI	40S ribosomal protein S4 OS=Vitis vinifera GN=VIT_13s0067g01820 PE=3 SV=1	1	5	5	75.6	27.713	0	14.275			0	0	0	0	0	0	0	0	0	0	0	0	0	0	0	0	0	0	0	0	0	0	0	0	0	0	4	4	3	5	2
D7T5C1	D7T5C1_VITVI	D7T5C1_VITVI	Serine hydroxymethyltransferase	VIT_00s0211g00120	Vitis vinifera		tr|D7T5C1|D7T5C1_VITVI;tr|D7T5C3|D7T5C3_VITVI	tr|D7T5C1|D7T5C1_VITVI	Serine hydroxymethyltransferase OS=Vitis vinifera GN=VIT_00s0211g00120 PE=3 SV=1	2	59	16	83.4	57.212	0	323.31			7	7	7	7	7	7	3	3	3	3	3	3	3	3	3	3	3	3	3	3	3	3	3	3	3	3	7	7	7	7	7
D7T5I6	D7T5I6_VITVI	D7T5I6_VITVI	Ubiquitin carboxyl-terminal hydrolase	VIT_02s0234g00100	Vitis vinifera		tr|D7T5I6|D7T5I6_VITVI;tr|D7TS24|D7TS24_VITVI;tr|A5AG72|A5AG72_VITVI	tr|D7T5I6|D7T5I6_VITVI	Ubiquitin carboxyl-terminal hydrolase OS=Vitis vinifera GN=VIT_02s0234g00100 PE=3 SV=1	3	7	7	32.6	25.786	0	213.93			2	1	1	2	0	0	0	0	0	0	0	0	0	0	0	0	1	0	0	0	0	0	0	0	0	0	7	7	7	7	7
D7T600	D7T600_VITVI	D7T600_VITVI	Peroxidase	VIT_00s1677g00010	Vitis vinifera		tr|D7T600|D7T600_VITVI;tr|F6HD49|F6HD49_VITVI	tr|D7T600|D7T600_VITVI;tr|F6HD49|F6HD49_VITVI	Peroxidase OS=Vitis vinifera GN=VIT_00s1677g00010 PE=3 SV=1;Peroxidase OS=Vitis vinifera GN=VIT_00s0510g00030 PE=3 SV=1	2	15	14	61	29.033	0	323.31			0	0	0	0	0	0	0	0	0	0	0	0	0	0	0	0	0	0	0	0	0	0	0	0	0	0	7	7	7	7	7
D7T6C8	D7T6C8_VITVI	D7T6C8_VITVI	Kinesin-like protein	VIT_05s0020g01200	Vitis vinifera		tr|D7T6C8|D7T6C8_VITVI;tr|A5BHF6|A5BHF6_VITVI	tr|D7T6C8|D7T6C8_VITVI;tr|A5BHF6|A5BHF6_VITVI	Kinesin-like protein OS=Vitis vinifera GN=VIT_05s0020g01200 PE=3 SV=1;Kinesin-like protein OS=Vitis vinifera GN=VITISV_000297 PE=3 SV=1	2	3	3	5.3	90.648	0	74.997			0	0	0	0	0	0	0	0	0	0	0	0	0	0	0	0	0	0	0	0	0	0	0	0	0	0	7	5	3	2	4
D7T6D9	D7T6D9_VITVI	B1PL23_VITVI	Cullin 1 (Fragment)	cul1	Vitis vinifera		tr|D7T6D9|D7T6D9_VITVI;tr|B1PL23|B1PL23_VITVI	tr|D7T6D9|D7T6D9_VITVI	Uncharacterized protein OS=Vitis vinifera GN=VIT_05s0020g01320 PE=3 SV=1	2	3	3	4.3	86.888	0.0089936	2.0324			2	3	0	0	0	0	0	0	0	0	0	0	0	0	0	0	0	1	0	0	0	0	0	0	0	0	0	1	0	0	0
D7T6I2	D7T6I2_VITVI	D7T6I2_VITVI	Chromatin-remodeling complex ATPase	VIT_05s0020g01780	Vitis vinifera		tr|D7T6I2|D7T6I2_VITVI	tr|D7T6I2|D7T6I2_VITVI	Chromatin-remodeling complex ATPase OS=Vitis vinifera GN=VIT_05s0020g01780 PE=3 SV=1	1	3	3	5.4	125.07	0	25.676			1	0	0	1	1	0	0	0	0	0	0	0	0	0	0	0	0	0	0	0	0	0	0	0	0	0	1	0	0	0	0
D7T6P4	D7T6P4_VITVI	D7T6P4_VITVI	Glutamine synthetase	VIT_05s0020g02480	Vitis vinifera		tr|D7T6P4|D7T6P4_VITVI	tr|D7T6P4|D7T6P4_VITVI	Glutamine synthetase OS=Vitis vinifera GN=VIT_05s0020g02480 PE=3 SV=1	1	41	28	71.5	47.914	0	323.31			7	7	7	7	7	7	3	3	3	3	3	3	3	3	3	3	3	3	3	3	3	3	3	3	3	3	7	7	7	7	7
D7T6T0	D7T6T0_VITVI	D7T6T0_VITVI	Type II peroxiredoxin F	VIT_05s0020g02850	Vitis vinifera		tr|D7T6T0|D7T6T0_VITVI	tr|D7T6T0|D7T6T0_VITVI	Type II peroxiredoxin F OS=Vitis vinifera GN=VIT_05s0020g02850 PE=2 SV=1	1	23	23	78.6	21.825	0	323.31			7	7	7	7	7	7	3	3	3	3	3	3	3	3	3	3	3	3	3	3	3	3	3	3	3	3	7	7	7	7	7
D7T7C0	D7T7C0_VITVI	A0A1L5YKE5_VITVI	ABC transporter G family member 11.7		Vitis vinifera		tr|D7T7C0|D7T7C0_VITVI;tr|A0A1L5YKE5|A0A1L5YKE5_VITVI;tr|A0A1L5YKD1|A0A1L5YKD1_VITVI;tr|A5AQG4|A5AQG4_VITVI	tr|D7T7C0|D7T7C0_VITVI;tr|A0A1L5YKE5|A0A1L5YKE5_VITVI;tr|A0A1L5YKD1|A0A1L5YKD1_VITVI;tr|A5AQG4|A5AQG4_VITVI	Uncharacterized protein OS=Vitis vinifera GN=VIT_16s0039g00010 PE=4 SV=1;ABC transporter G family member 11.7 OS=Vitis vinifera PE=2 SV=1;ABC transporter G family member 11.7 OS=Vitis vinifera PE=2 SV=1;Uncharacterized protein OS=Vitis vinifera GN=VITISV_0	4	2	2	5.1	78.635	0.0087907	2.0504			0	0	0	0	0	0	0	0	0	0	0	0	0	0	0	0	1	0	0	0	0	0	0	0	0	0	1	0	0	0	0
D7T7Q9	D7T7Q9_VITVI	E3VWY7_VITVI	Putative vacuolar glucose transporter (Fragment)	VGT1	Vitis vinifera		tr|D7T7Q9|D7T7Q9_VITVI;tr|E3VWY7|E3VWY7_VITVI;tr|A5BV27|A5BV27_VITVI	tr|D7T7Q9|D7T7Q9_VITVI;tr|E3VWY7|E3VWY7_VITVI;tr|A5BV27|A5BV27_VITVI	Uncharacterized protein OS=Vitis vinifera GN=VIT_16s0039g02170 PE=3 SV=1;Putative vacuolar glucose transporter (Fragment) OS=Vitis vinifera GN=VGT1 PE=3 SV=1;Uncharacterized protein OS=Vitis vinifera GN=VITISV_037854 PE=3 SV=1	3	5	5	12.4	52.915	0	27.818			4	4	1	4	1	3	2	3	2	3	3	3	1	3	2	3	2	2	3	0	3	2	3	0	1	1	4	5	1	5	2
D7T7R0	D7T7R0_VITVI	D7T7R0_VITVI	NADH dehydrogenase [ubiquinone] 1 alpha subcomplex subunit 12	VIT_16s0039g02180	Vitis vinifera		tr|D7T7R0|D7T7R0_VITVI	tr|D7T7R0|D7T7R0_VITVI	NADH dehydrogenase [ubiquinone] 1 alpha subcomplex subunit 12 OS=Vitis vinifera GN=VIT_16s0039g02180 PE=3 SV=1	1	15	15	80.4	18.355	0	140.12			3	0	3	0	3	1	1	2	1	2	3	0	0	2	3	2	1	2	1	2	2	3	1	1	2	0	7	7	7	7	7
D7T812	D7T812_VITVI	D7T812_VITVI	Pyridoxal phosphate homeostasis protein	VIT_19s0090g00910	Vitis vinifera		tr|D7T812|D7T812_VITVI;tr|A5B8Z4|A5B8Z4_VITVI	tr|D7T812|D7T812_VITVI;tr|A5B8Z4|A5B8Z4_VITVI	Pyridoxal phosphate homeostasis protein OS=Vitis vinifera GN=VIT_19s0090g00910 PE=3 SV=1;Pyridoxal phosphate homeostasis protein OS=Vitis vinifera GN=VITISV_024616 PE=3 SV=1	2	8	8	52.7	26.953	0	30.623			2	3	4	4	3	3	0	0	2	0	0	0	0	0	0	1	0	0	1	1	2	2	1	3	2	0	0	4	2	3	4
D7T8E1	D7T8E1_VITVI	D7T8E1_VITVI	Transmembrane 9 superfamily member	VIT_01s0011g06540	Vitis vinifera		tr|D7T8E1|D7T8E1_VITVI	tr|D7T8E1|D7T8E1_VITVI	Transmembrane 9 superfamily member OS=Vitis vinifera GN=VIT_01s0011g06540 PE=3 SV=1	1	8	8	15.1	67.764	0	105.1			5	5	1	4	0	0	3	2	0	2	2	0	1	1	2	0	3	1	2	3	1	2	3	3	3	1	7	7	5	7	4
D7T8G1	D7T8G1_VITVI	D7T8G1_VITVI	Annexin	VIT_01s0011g06300	Vitis vinifera		tr|D7T8G1|D7T8G1_VITVI	tr|D7T8G1|D7T8G1_VITVI	Annexin OS=Vitis vinifera GN=VIT_01s0011g06300 PE=3 SV=1	1	13	4	53.8	35.246	0	161.48			2	1	1	4	1	2	3	0	0	0	0	0	0	0	0	0	2	0	0	0	0	2	3	1	0	0	7	7	5	7	7
D7T8V5	D7T8V5_VITVI	D7T8V5_VITVI	ABC transporter G family member 7	VIT_01s0011g04670	Vitis vinifera		tr|D7T8V5|D7T8V5_VITVI	tr|D7T8V5|D7T8V5_VITVI	ABC transporter G family member 7 OS=Vitis vinifera GN=VIT_01s0011g04670 PE=2 SV=1	1	8	2	27.2	79.974	0	118.54			7	7	5	7	5	4	3	3	3	3	2	3	2	3	3	3	2	2	3	2	2	3	2	3	3	3	0	0	0	0	0
D7T8V9	D7T8V9_VITVI	D7T8V9_VITVI	Sulfhydryl oxidase	VIT_01s0011g04600	Vitis vinifera		tr|D7T8V9|D7T8V9_VITVI	tr|D7T8V9|D7T8V9_VITVI	Sulfhydryl oxidase OS=Vitis vinifera GN=VIT_01s0011g04600 PE=4 SV=1	1	5	5	16.1	58.074	0.00046404	3.8503			0	0	0	0	0	0	0	0	0	0	0	0	0	0	0	0	0	0	0	0	0	0	0	0	0	0	4	1	5	2	2
D7T9I1	D7T9I1_VITVI	D7T9I1_VITVI	Carboxypeptidase	VIT_01s0011g02030	Vitis vinifera		tr|D7T9I1|D7T9I1_VITVI	tr|D7T9I1|D7T9I1_VITVI	Carboxypeptidase OS=Vitis vinifera GN=VIT_01s0011g02030 PE=3 SV=1	1	18	11	50.2	53.479	0	185.52			0	0	0	0	0	0	0	0	0	0	0	2	0	0	2	0	0	0	0	0	0	0	0	0	0	0	7	6	3	7	3
D7T9I3	D7T9I3_VITVI	D7T9I3_VITVI	Carboxypeptidase	VIT_01s0011g02000	Vitis vinifera		tr|D7T9I3|D7T9I3_VITVI	tr|D7T9I3|D7T9I3_VITVI	Carboxypeptidase OS=Vitis vinifera GN=VIT_01s0011g02000 PE=3 SV=1	1	4	4	32.7	53.199	0	51.429			0	0	1	0	0	0	1	2	2	0	0	3	1	2	3	0	0	0	0	0	0	0	0	0	0	0	3	2	2	3	2
D7T9I4	D7T9I4_VITVI	D7T9I4_VITVI	Glycine cleavage system H protein	VIT_01s0011g01990	Vitis vinifera		tr|D7T9I4|D7T9I4_VITVI	tr|D7T9I4|D7T9I4_VITVI	Glycine cleavage system H protein OS=Vitis vinifera GN=VIT_01s0011g01990 PE=3 SV=1	1	7	6	51.9	16.692	0	323.31			0	1	0	0	1	0	0	0	0	0	0	0	0	0	0	0	1	0	0	0	0	0	1	0	0	0	7	7	7	7	7
D7T9I6	D7T9I6_VITVI	D7T9I6_VITVI	Proteasome subunit alpha type	VIT_01s0011g01960	Vitis vinifera		tr|D7T9I6|D7T9I6_VITVI;tr|A5BF27|A5BF27_VITVI;tr|D7FBB0|D7FBB0_VITVI;tr|A5AHQ7|A5AHQ7_VITVI;tr|F6HD73|F6HD73_VITVI;tr|D7T5G6|D7T5G6_VITVI	tr|D7T9I6|D7T9I6_VITVI;tr|A5BF27|A5BF27_VITVI	Proteasome subunit alpha type OS=Vitis vinifera GN=VIT_01s0011g01960 PE=3 SV=1;Proteasome subunit alpha type OS=Vitis vinifera GN=VITISV_038170 PE=3 SV=1	6	23	23	89.4	25.584	0	323.31			7	7	7	7	7	7	3	3	3	3	3	3	3	3	3	3	3	3	3	3	3	3	3	3	3	3	7	7	7	7	7
D7T9J8	D7T9J8_VITVI	D7T9J8_VITVI	Inositol-1-monophosphatase	VIT_01s0011g01800	Vitis vinifera		tr|D7T9J8|D7T9J8_VITVI	tr|D7T9J8|D7T9J8_VITVI	Inositol-1-monophosphatase OS=Vitis vinifera GN=VIT_01s0011g01800 PE=3 SV=1	1	6	6	19.6	40.156	0	68.286			7	7	6	7	2	5	3	3	1	1	2	3	2	2	2	3	2	3	3	3	3	3	3	3	2	3	0	0	0	0	0
D7T9L1	D7T9L1_VITVI	D7T9L1_VITVI	Peptidylprolyl isomerase	VIT_01s0011g01650	Vitis vinifera		tr|D7T9L1|D7T9L1_VITVI	tr|D7T9L1|D7T9L1_VITVI	Peptidylprolyl isomerase OS=Vitis vinifera GN=VIT_01s0011g01650 PE=4 SV=1	1	3	3	36.8	23.973	0.00023958	4.7914			3	0	3	1	3	3	0	0	0	0	0	0	0	0	0	0	0	0	0	0	0	0	0	0	0	0	0	0	0	1	0
D7T9S4	D7T9S4_VITVI	D7T9S4_VITVI	Peptidylprolyl isomerase	VIT_01s0011g00930	Vitis vinifera		tr|D7T9S4|D7T9S4_VITVI	tr|D7T9S4|D7T9S4_VITVI	Peptidylprolyl isomerase OS=Vitis vinifera GN=VIT_01s0011g00930 PE=4 SV=1	1	10	10	44	22.884	0	96.278			7	6	7	7	3	4	3	3	3	3	3	3	2	3	3	3	0	3	3	3	3	3	2	3	2	3	6	7	6	6	3
D7T9W8	D7T9W8_VITVI	D7T9W8_VITVI	Purple acid phosphatase	VIT_01s0011g00470	Vitis vinifera		tr|D7T9W8|D7T9W8_VITVI	tr|D7T9W8|D7T9W8_VITVI	Purple acid phosphatase OS=Vitis vinifera GN=VIT_01s0011g00470 PE=3 SV=1	1	11	11	26.3	75.329	0	61.934			2	0	2	0	2	0	0	1	2	0	1	0	0	0	0	0	0	0	0	0	0	0	0	0	0	0	7	7	7	7	7
D7TA34	D7TA34_VITVI	D7TA34_VITVI	Glutamate decarboxylase	VIT_04s0079g00600	Vitis vinifera		tr|D7TA34|D7TA34_VITVI	tr|D7TA34|D7TA34_VITVI	Glutamate decarboxylase OS=Vitis vinifera GN=VIT_04s0079g00600 PE=3 SV=1	1	31	25	81.4	55.229	0	323.31			7	7	7	7	7	6	3	3	3	3	3	3	3	3	3	3	3	3	3	3	3	3	3	3	3	3	7	7	7	7	7
D7TAQ4	D7TAQ4_VITVI	D7TAQ4_VITVI	Urease	VIT_01s0010g02760	Vitis vinifera		tr|D7TAQ4|D7TAQ4_VITVI;tr|A5B6F0|A5B6F0_VITVI;tr|F6I058|F6I058_VITVI	tr|D7TAQ4|D7TAQ4_VITVI;tr|A5B6F0|A5B6F0_VITVI	Urease OS=Vitis vinifera GN=VIT_01s0010g02760 PE=3 SV=1;Urease OS=Vitis vinifera GN=VITISV_017129 PE=3 SV=1	3	3	3	7.1	89.66	0.00046072	3.6033			1	2	2	5	0	0	2	2	3	0	0	1	0	0	0	1	0	1	0	0	0	0	0	0	0	0	0	0	0	0	0
D7TAR8	D7TAR8_VITVI	D7TAR8_VITVI	Proteasome subunit beta type	VIT_01s0010g02900	Vitis vinifera		tr|D7TAR8|D7TAR8_VITVI;tr|F6HIP7|F6HIP7_VITVI;tr|A5BX12|A5BX12_VITVI	tr|D7TAR8|D7TAR8_VITVI	Proteasome subunit beta type OS=Vitis vinifera GN=VIT_01s0010g02900 PE=3 SV=1	3	23	23	72.4	29.267	0	323.31			7	7	7	7	7	7	3	3	3	3	3	3	3	3	3	3	3	3	3	3	3	3	3	3	3	3	7	7	7	7	7
D7TAY3	D7TAY3_VITVI	D7TAY3_VITVI	Chlorophyll a-b binding protein, chloroplastic	VIT_01s0010g03620	Vitis vinifera		tr|D7TAY3|D7TAY3_VITVI;tr|A5B4F0|A5B4F0_VITVI	tr|D7TAY3|D7TAY3_VITVI;tr|A5B4F0|A5B4F0_VITVI	Chlorophyll a-b binding protein, chloroplastic OS=Vitis vinifera GN=VIT_01s0010g03620 PE=3 SV=1;Chlorophyll a-b binding protein, chloroplastic OS=Vitis vinifera GN=VITISV_033663 PE=3 SV=1	2	13	13	69.7	28.963	0	323.31			7	7	7	7	7	7	3	3	3	3	3	3	3	3	3	3	3	3	3	3	3	3	3	3	3	3	7	7	4	7	7
D7TB70	D7TB70_VITVI	D7TB70_VITVI	Translation machinery-associated protein 22	VIT_11s0016g02120	Vitis vinifera		tr|D7TB70|D7TB70_VITVI	tr|D7TB70|D7TB70_VITVI	Translation machinery-associated protein 22 OS=Vitis vinifera GN=VIT_11s0016g02120 PE=3 SV=1	1	3	3	44.2	21.509	0	9.0593			0	0	0	0	0	0	0	0	0	0	0	0	0	0	0	0	0	0	0	0	0	0	0	0	0	0	4	4	0	0	1
D7TBD7	D7TBD7_VITVI	D7TBD7_VITVI	ATP-dependent 6-phosphofructokinase	PFK	Vitis vinifera		tr|D7TBD7|D7TBD7_VITVI	tr|D7TBD7|D7TBD7_VITVI	ATP-dependent 6-phosphofructokinase OS=Vitis vinifera GN=PFK PE=3 SV=1	1	8	8	50.1	53.942	0	105.27			7	6	4	4	2	0	3	3	2	2	3	1	0	2	3	1	0	3	3	1	0	1	3	3	3	1	6	7	7	6	6
D7TBE7	D7TBE7_VITVI	D7TBE7_VITVI	Profilin	VIT_11s0016g02950	Vitis vinifera		tr|D7TBE7|D7TBE7_VITVI	tr|D7TBE7|D7TBE7_VITVI	Profilin OS=Vitis vinifera GN=VIT_11s0016g02950 PE=3 SV=1	1	5	5	44.3	14.193	0	42.663			1	0	2	1	1	3	0	0	0	0	0	0	0	1	0	0	1	3	0	1	0	0	0	2	0	0	7	7	7	7	7
D7TBH4	D7TBH4_VITVI	MAOX_VITVI	NADP-dependent malic enzyme (NADP-ME) (EC 1.1.1.40)	VIT_11s0016g03210	Vitis vinifera		tr|D7TBH4|D7TBH4_VITVI;sp|P51615|MAOX_VITVI;tr|D7TTP3|D7TTP3_VITVI	tr|D7TBH4|D7TBH4_VITVI;sp|P51615|MAOX_VITVI	Malic enzyme OS=Vitis vinifera GN=VIT_11s0016g03210 PE=3 SV=1;NADP-dependent malic enzyme OS=Vitis vinifera PE=2 SV=1	3	56	43	91.5	65.28	0	323.31			7	7	7	7	7	7	3	3	3	3	3	3	3	3	3	3	3	3	3	3	3	3	3	3	3	3	7	7	7	7	7
D7TBI1	D7TBI1_VITVI	Q6XL70_VITVI	Putative oligosaccharyl transferase STT3 protein (Fragment)	ltm1	Vitis vinifera		tr|D7TBI1|D7TBI1_VITVI;tr|Q6XL70|Q6XL70_VITVI	tr|D7TBI1|D7TBI1_VITVI	Uncharacterized protein OS=Vitis vinifera GN=VIT_11s0016g03320 PE=4 SV=1	2	4	4	9.5	86.807	0	28.911			0	0	0	0	0	0	0	0	0	0	0	0	0	0	0	0	0	2	0	1	0	0	0	3	3	0	1	3	0	1	0
D7TBK4	D7TBK4_VITVI	A5C0M5_VITVI	RING-type E3 ubiquitin transferase (EC 2.3.2.27)	VITISV_002973	Vitis vinifera		tr|D7TBK4|D7TBK4_VITVI;tr|A5C0M5|A5C0M5_VITVI	tr|D7TBK4|D7TBK4_VITVI;tr|A5C0M5|A5C0M5_VITVI	Uncharacterized protein OS=Vitis vinifera GN=VIT_11s0016g03580 PE=4 SV=1;RING-type E3 ubiquitin transferase OS=Vitis vinifera GN=VITISV_002973 PE=4 SV=1	2	3	3	20.1	36.097	0	53.69			0	0	0	0	0	0	0	0	0	0	1	0	0	2	1	0	0	1	0	0	0	0	0	0	0	0	2	1	0	3	2
D7TBK8	D7TBK8_VITVI	D7TBK8_VITVI	Peroxiredoxin	Prx	Vitis vinifera		tr|D7TBK8|D7TBK8_VITVI;tr|A5ARL2|A5ARL2_VITVI;tr|F6HK17|F6HK17_VITVI;tr|F6HY85|F6HY85_VITVI	tr|D7TBK8|D7TBK8_VITVI;tr|A5ARL2|A5ARL2_VITVI	Peroxiredoxin OS=Vitis vinifera GN=Prx PE=2 SV=1;Uncharacterized protein OS=Vitis vinifera GN=VITISV_023716 PE=4 SV=1	4	21	17	98.1	17.263	0	323.31			7	7	7	7	7	7	3	3	3	3	3	3	3	3	3	3	3	3	3	3	3	3	3	3	3	3	7	7	7	7	7
D7TBL7	D7TBL7_VITVI	D7TBL7_VITVI	Aspartate aminotransferase	VIT_11s0016g03720	Vitis vinifera		tr|D7TBL7|D7TBL7_VITVI	tr|D7TBL7|D7TBL7_VITVI	Aspartate aminotransferase OS=Vitis vinifera GN=VIT_11s0016g03720 PE=4 SV=1	1	30	1	74	45.115	0	323.31			6	5	6	7	4	3	3	3	3	3	3	1	1	3	3	3	2	3	3	3	2	1	0	3	3	1	7	7	7	7	7
D7TBY5	D7TBY5_VITVI	D7TBY5_VITVI	NADH-cytochrome b5 reductase	VIT_11s0016g04970	Vitis vinifera		tr|D7TBY5|D7TBY5_VITVI;tr|A5BHH9|A5BHH9_VITVI	tr|D7TBY5|D7TBY5_VITVI;tr|A5BHH9|A5BHH9_VITVI	NADH-cytochrome b5 reductase OS=Vitis vinifera GN=VIT_11s0016g04970 PE=3 SV=1;NADH-cytochrome b5 reductase OS=Vitis vinifera GN=VITISV_011680 PE=3 SV=1	2	23	23	74.5	35.854	0	323.31			7	7	7	7	7	7	2	1	3	2	0	0	0	1	1	1	3	1	1	3	0	0	3	3	3	1	7	7	7	7	7
D7TC15	D7TC15_VITVI	D7TC15_VITVI	Peroxidase	VIT_11s0016g05320	Vitis vinifera		tr|D7TC15|D7TC15_VITVI	tr|D7TC15|D7TC15_VITVI	Peroxidase OS=Vitis vinifera GN=VIT_11s0016g05320 PE=3 SV=1	1	18	17	64.2	34.93	0	323.31			0	0	0	0	0	0	0	0	0	0	0	0	0	0	0	0	0	0	0	0	0	0	0	0	0	0	7	7	7	5	3
D7TC42	D7TC42_VITVI	D7TC42_VITVI	Elongation factor Ts, mitochondrial	EFTS	Vitis vinifera		tr|D7TC42|D7TC42_VITVI	tr|D7TC42|D7TC42_VITVI	Elongation factor Ts, mitochondrial OS=Vitis vinifera GN=EFTS PE=3 SV=1	1	8	8	37.3	41.407	0	155.6			1	2	1	0	2	5	0	0	0	0	0	0	0	0	0	0	1	0	0	0	0	0	0	0	0	0	7	7	5	7	4
D7TC95	D7TC95_VITVI	D7TC95_VITVI	Eukaryotic translation initiation factor 3 subunit K	VIT_11s0016g00450	Vitis vinifera		tr|D7TC95|D7TC95_VITVI	tr|D7TC95|D7TC95_VITVI	Eukaryotic translation initiation factor 3 subunit K OS=Vitis vinifera GN=VIT_11s0016g00450 PE=3 SV=1	1	2	2	17.5	26.208	0.0013417	2.9626			3	2	3	0	1	0	1	0	0	0	0	0	0	0	0	0	0	0	0	0	0	0	0	0	0	0	0	0	0	1	0
D7TCA6	D7TCA6_VITVI	D7TCA6_VITVI	Peroxiredoxin Q	VIT_11s0016g00560	Vitis vinifera		tr|D7TCA6|D7TCA6_VITVI	tr|D7TCA6|D7TCA6_VITVI	Peroxiredoxin Q OS=Vitis vinifera GN=VIT_11s0016g00560 PE=2 SV=1	1	30	30	67.8	23.461	0	323.31			7	7	7	7	7	7	3	3	3	3	3	3	3	3	3	3	3	3	3	3	3	3	3	3	3	3	7	7	7	7	7
D7TCB5	D7TCB5_VITVI	D7TCB5_VITVI	Beta-galactosidase	VIT_11s0016g00680	Vitis vinifera		tr|D7TCB5|D7TCB5_VITVI;tr|F6H859|F6H859_VITVI	tr|D7TCB5|D7TCB5_VITVI;tr|F6H859|F6H859_VITVI	Beta-galactosidase OS=Vitis vinifera GN=VIT_11s0016g00680 PE=3 SV=1;Uncharacterized protein OS=Vitis vinifera GN=VIT_00s0404g00010 PE=4 SV=1	2	2	2	2.8	92.98	0.00023923	4.7262			0	0	0	0	0	0	0	0	0	0	0	0	0	0	0	0	0	0	0	0	0	0	0	0	0	0	3	4	3	3	3
D7TCD0	MTNA_VITVI	MTNA_VITVI	Methylthioribose-1-phosphate isomerase	VIT_11s0016g00830	Vitis vinifera		sp|D7TCD0|MTNA_VITVI	sp|D7TCD0|MTNA_VITVI	Methylthioribose-1-phosphate isomerase OS=Vitis vinifera GN=VIT_11s0016g00830 PE=2 SV=2	1	19	19	70.5	39.839	0	323.31			7	4	7	7	7	4	3	1	0	0	0	1	1	0	0	0	0	0	0	0	1	0	1	0	0	0	7	7	6	7	3
D7TCG0	D7TCG0_VITVI	D7TCG0_VITVI	12-oxophytodienoate reductase 3 protein	OPR3	Vitis vinifera		tr|D7TCG0|D7TCG0_VITVI;tr|A5B154|A5B154_VITVI	tr|D7TCG0|D7TCG0_VITVI;tr|A5B154|A5B154_VITVI	12-oxophytodienoate reductase 3 protein OS=Vitis vinifera GN=OPR3 PE=2 SV=1;Uncharacterized protein OS=Vitis vinifera GN=VITISV_017917 PE=4 SV=1	2	15	15	61.6	43.709	0	149.16			6	5	6	3	4	3	3	2	3	2	2	1	2	2	3	0	3	3	3	3	0	2	3	3	3	0	7	7	7	7	6
D7TCM2	D7TCM2_VITVI	D7TCM2_VITVI	Acetyltransferase component of pyruvate dehydrogenase complex	VIT_11s0016g01870	Vitis vinifera		tr|D7TCM2|D7TCM2_VITVI	tr|D7TCM2|D7TCM2_VITVI	Acetyltransferase component of pyruvate dehydrogenase complex OS=Vitis vinifera GN=VIT_11s0016g01870 PE=3 SV=1	1	19	19	46.1	59.239	0	243.33			5	6	4	4	3	3	3	3	2	3	3	3	3	2	3	3	3	2	3	3	3	3	3	3	3	3	7	7	6	7	6
D7TCR2	D7TCR2_VITVI	D7TCR2_VITVI	Nicalin	VIT_06s0080g00880	Vitis vinifera		tr|D7TCR2|D7TCR2_VITVI;tr|A5AHR2|A5AHR2_VITVI	tr|D7TCR2|D7TCR2_VITVI	Nicalin OS=Vitis vinifera GN=VIT_06s0080g00880 PE=3 SV=1	2	14	14	33.7	62.405	0	323.31			7	7	7	7	7	6	3	3	3	3	3	2	2	3	3	3	3	3	3	3	3	3	3	3	3	3	7	7	6	7	7
D7TCZ8	D7TCZ8_VITVI	D7TCZ8_VITVI	Diacylglycerol kinase	VIT_12s0057g00010	Vitis vinifera		tr|D7TCZ8|D7TCZ8_VITVI	tr|D7TCZ8|D7TCZ8_VITVI	Diacylglycerol kinase OS=Vitis vinifera GN=VIT_12s0057g00010 PE=3 SV=1	1	9	9	30.2	55.777	0	167.35			7	7	3	7	4	3	3	3	3	3	3	1	2	3	3	3	3	3	3	3	3	0	3	1	3	3	4	6	1	3	3
D7TDB6	D7TDB6_VITVI	D7TDB6_VITVI	Glucose-1-phosphate adenylyltransferase	VIT_12s0057g01480	Vitis vinifera		tr|D7TDB6|D7TDB6_VITVI	tr|D7TDB6|D7TDB6_VITVI	Glucose-1-phosphate adenylyltransferase OS=Vitis vinifera GN=VIT_12s0057g01480 PE=3 SV=1	1	40	40	79.2	55.902	0	323.31			7	7	7	7	7	7	3	3	3	3	3	3	3	3	3	3	3	3	3	3	3	3	3	3	3	3	7	7	5	7	3
D7TDF1	D7TDF1_VITVI	D7TDF1_VITVI	Carbonic anhydrase	VIT_01s0127g00720	Vitis vinifera		tr|D7TDF1|D7TDF1_VITVI	tr|D7TDF1|D7TDF1_VITVI	Carbonic anhydrase OS=Vitis vinifera GN=VIT_01s0127g00720 PE=3 SV=1	1	18	18	63.7	28.139	0	323.31			7	7	7	7	7	7	3	3	3	3	3	3	3	3	3	3	3	3	3	3	3	3	3	3	3	3	7	7	7	7	7
D7TDS1	D7TDS1_VITVI	Q6Y0E6_VITVI	Putative 40S ribosomal protein S5 (Fragment)	Rps5	Vitis vinifera		tr|D7TDS1|D7TDS1_VITVI;tr|Q6Y0E6|Q6Y0E6_VITVI	tr|D7TDS1|D7TDS1_VITVI;tr|Q6Y0E6|Q6Y0E6_VITVI	Uncharacterized protein OS=Vitis vinifera GN=VIT_04s0043g00440 PE=3 SV=1;Putative 40S ribosomal protein S5 (Fragment) OS=Vitis vinifera GN=Rps5 PE=2 SV=1	2	5	5	85.8	22.781	0	125.91			7	7	5	7	7	5	1	0	0	0	0	0	0	0	0	0	3	0	0	3	0	1	1	0	2	0	7	7	7	7	7
D7TDY2	D7TDY2_VITVI	D7TDY2_VITVI	40S ribosomal protein S24	VIT_07s0151g00900	Vitis vinifera		tr|D7TDY2|D7TDY2_VITVI	tr|D7TDY2|D7TDY2_VITVI	40S ribosomal protein S24 OS=Vitis vinifera GN=VIT_07s0151g00900 PE=3 SV=1	1	2	2	54.7	15.703	0	24.132			0	0	0	0	0	0	0	0	0	0	0	0	0	0	0	0	0	0	0	0	0	0	0	0	0	0	7	6	2	6	4
D7TE75	D7TE75_VITVI	D7TE75_VITVI	NEDD8-activating enzyme E1 regulatory subunit	VIT_12s0059g00610	Vitis vinifera		tr|D7TE75|D7TE75_VITVI	tr|D7TE75|D7TE75_VITVI	NEDD8-activating enzyme E1 regulatory subunit OS=Vitis vinifera GN=VIT_12s0059g00610 PE=3 SV=1	1	8	8	24.1	58.234	0	7.1948			1	2	0	0	0	1	1	1	1	0	0	1	0	0	0	0	3	0	0	0	1	0	2	1	0	0	2	1	2	5	4
D7TED8	D7TED8_VITVI	D7TED8_VITVI	Small ubiquitin-related modifier	VIT_12s0059g01310	Vitis vinifera		tr|D7TED8|D7TED8_VITVI	tr|D7TED8|D7TED8_VITVI	Small ubiquitin-related modifier OS=Vitis vinifera GN=VIT_12s0059g01310 PE=3 SV=1	1	3	3	51.5	11.287	0	59.674			7	6	7	7	7	3	2	0	0	0	0	0	0	0	0	0	2	0	0	1	0	0	3	0	0	0	7	7	6	7	7
D7TEJ1	D7TEJ1_VITVI	D7TEJ1_VITVI	Secretory carrier-associated membrane protein	VIT_12s0059g01930	Vitis vinifera		tr|D7TEJ1|D7TEJ1_VITVI	tr|D7TEJ1|D7TEJ1_VITVI	Secretory carrier-associated membrane protein OS=Vitis vinifera GN=VIT_12s0059g01930 PE=3 SV=1	1	6	2	20	32.045	0	38.357			0	0	0	0	0	0	0	0	0	0	0	0	0	0	0	0	0	0	0	0	0	0	0	0	0	0	4	4	1	4	4
D7TEL2	D7TEL2_VITVI	D7TEL2_VITVI	Aconitate hydratase	VIT_12s0059g02150	Vitis vinifera		tr|D7TEL2|D7TEL2_VITVI;tr|A5AXW8|A5AXW8_VITVI	tr|D7TEL2|D7TEL2_VITVI;tr|A5AXW8|A5AXW8_VITVI	Aconitate hydratase OS=Vitis vinifera GN=VIT_12s0059g02150 PE=3 SV=1;Uncharacterized protein OS=Vitis vinifera GN=VITISV_029521 PE=4 SV=1	2	14	14	39.5	107.43	0	106.68			4	4	3	6	4	2	2	0	0	1	1	0	0	0	0	0	3	0	3	2	0	0	1	3	0	0	7	6	4	5	4
D7TEX3	D7TEX3_VITVI	D7TEX3_VITVI	Succinate--CoA ligase [ADP-forming] subunit alpha, mitochondrial	VIT_10s0042g00950	Vitis vinifera		tr|D7TEX3|D7TEX3_VITVI;tr|A5ATZ1|A5ATZ1_VITVI	tr|D7TEX3|D7TEX3_VITVI	Succinate--CoA ligase [ADP-forming] subunit alpha, mitochondrial OS=Vitis vinifera GN=VIT_10s0042g00950 PE=3 SV=1	2	10	10	67.2	34.327	0	323.31			7	6	7	6	7	5	2	1	0	2	1	2	3	1	2	0	3	3	2	1	2	2	2	2	2	0	7	7	7	7	7
D7TF52	D7TF52_VITVI	D7TF52_VITVI	60S ribosomal protein L13	VIT_13s0047g01160	Vitis vinifera		tr|D7TF52|D7TF52_VITVI;tr|A5AZF5|A5AZF5_VITVI	tr|D7TF52|D7TF52_VITVI;tr|A5AZF5|A5AZF5_VITVI	60S ribosomal protein L13 OS=Vitis vinifera GN=VIT_13s0047g01160 PE=3 SV=1;60S ribosomal protein L13 OS=Vitis vinifera GN=VITISV_025451 PE=3 SV=1	2	25	9	71.5	23.829	0	323.31			6	4	5	4	4	1	3	3	3	3	3	3	3	3	3	3	3	3	3	3	3	3	3	3	3	3	7	7	7	7	7
D7TFE6	D7TFE6_VITVI	D7TFE6_VITVI	Pectin acetylesterase	VIT_02s0087g00400	Vitis vinifera		tr|D7TFE6|D7TFE6_VITVI	tr|D7TFE6|D7TFE6_VITVI	Pectin acetylesterase OS=Vitis vinifera GN=VIT_02s0087g00400 PE=3 SV=1	1	39	39	78.2	43.783	0	323.31			0	0	1	0	0	0	3	2	3	0	0	2	1	3	2	3	3	3	1	3	2	1	1	3	3	1	7	7	7	7	7
D7TFI5	D7TFI5_VITVI	D7TFI5_VITVI	Ubiquitin thioesterase	VIT_01s0150g00100	Vitis vinifera		tr|D7TFI5|D7TFI5_VITVI;tr|A5BN24|A5BN24_VITVI	tr|D7TFI5|D7TFI5_VITVI	Ubiquitin thioesterase OS=Vitis vinifera GN=VIT_01s0150g00100 PE=3 SV=1	2	8	8	51.5	34.336	0	93.467			0	0	0	0	0	0	0	0	0	0	0	0	0	0	0	0	0	0	0	0	0	0	0	0	0	0	7	5	2	6	1
D7TFJ1	D7TFJ1_VITVI	D7TFJ1_VITVI	Cytochrome b-c1 complex subunit Rieske, mitochondrial	VIT_01s0150g00160	Vitis vinifera		tr|D7TFJ1|D7TFJ1_VITVI;tr|A5C191|A5C191_VITVI	tr|D7TFJ1|D7TFJ1_VITVI	Cytochrome b-c1 complex subunit Rieske, mitochondrial OS=Vitis vinifera GN=VIT_01s0150g00160 PE=4 SV=1	2	7	7	34.6	29.736	0	13.334			1	0	2	1	2	0	1	0	1	1	0	1	0	0	0	0	0	0	1	0	0	0	0	0	0	0	6	6	3	6	2
D7TFJ5	D7TFJ5_VITVI	D7TFJ5_VITVI	Peptidylprolyl isomerase	VIT_01s0150g00200	Vitis vinifera		tr|D7TFJ5|D7TFJ5_VITVI	tr|D7TFJ5|D7TFJ5_VITVI	Peptidylprolyl isomerase OS=Vitis vinifera GN=VIT_01s0150g00200 PE=4 SV=1	1	14	14	56.8	28.138	0	213.51			7	7	7	7	7	7	0	0	0	0	0	0	0	0	0	0	2	0	0	0	0	0	0	1	0	0	7	7	7	7	3
D7TGC8	D7TGC8_VITVI	D7TGC8_VITVI	Peptidylprolyl isomerase	VIT_00s0769g00010	Vitis vinifera		tr|D7TGC8|D7TGC8_VITVI;tr|D7UEC7|D7UEC7_VITVI;tr|F6I7A4|F6I7A4_VITVI	tr|D7TGC8|D7TGC8_VITVI;tr|D7UEC7|D7UEC7_VITVI	Peptidylprolyl isomerase OS=Vitis vinifera GN=VIT_00s0769g00010 PE=4 SV=1;Peptidylprolyl isomerase (Fragment) OS=Vitis vinifera GN=VIT_00s0958g00020 PE=4 SV=1	3	48	48	69.4	64.04	0	323.31			7	7	7	7	7	7	3	3	3	3	3	3	3	3	3	3	3	3	3	3	3	3	3	3	3	3	7	7	7	7	7
D7TGK4	D7TGK4_VITVI	D7TGK4_VITVI	Methionine S-methyltransferase	VIT_12s0035g01920	Vitis vinifera		tr|D7TGK4|D7TGK4_VITVI;tr|A5B4C3|A5B4C3_VITVI	tr|D7TGK4|D7TGK4_VITVI;tr|A5B4C3|A5B4C3_VITVI	Methionine S-methyltransferase OS=Vitis vinifera GN=VIT_12s0035g01920 PE=3 SV=1;Methionine S-methyltransferase OS=Vitis vinifera GN=VITISV_013862 PE=3 SV=1	2	5	5	7.4	120.65	0	10.921			3	5	3	0	0	0	0	0	0	0	0	0	0	0	0	0	2	0	1	1	0	0	0	1	0	0	0	0	0	0	0
D7TGZ4	D7TGZ4_VITVI	D7TGZ4_VITVI	Transmembrane 9 superfamily member	VIT_12s0035g00280	Vitis vinifera		tr|D7TGZ4|D7TGZ4_VITVI;tr|F6I3Y9|F6I3Y9_VITVI;tr|A5BNX7|A5BNX7_VITVI	tr|D7TGZ4|D7TGZ4_VITVI	Transmembrane 9 superfamily member OS=Vitis vinifera GN=VIT_12s0035g00280 PE=3 SV=1	3	12	12	22.1	67.4	0	184.39			4	5	5	2	3	0	3	2	1	1	3	0	0	2	2	0	3	3	3	3	1	3	3	3	3	1	7	7	5	7	7
D7TH54	D7TH54_VITVI	G1JT83_VITVI	2-Cys peroxiredoxin (EC 1.11.1.15)		Vitis vinifera		tr|D7TH54|D7TH54_VITVI;tr|A5B1P3|A5B1P3_VITVI;tr|G1JT83|G1JT83_VITVI	tr|D7TH54|D7TH54_VITVI;tr|A5B1P3|A5B1P3_VITVI;tr|G1JT83|G1JT83_VITVI	Uncharacterized protein OS=Vitis vinifera GN=VIT_08s0007g02490 PE=4 SV=1;Uncharacterized protein OS=Vitis vinifera GN=VITISV_025619 PE=4 SV=1;2-Cys peroxiredoxin OS=Vitis vinifera PE=2 SV=1	3	25	25	72.5	30.174	0	323.31			7	7	7	7	7	7	3	3	3	3	3	3	3	3	3	3	3	3	3	3	3	3	3	3	3	3	7	7	7	7	7
D7THE7	D7THE7_VITVI	D7THE7_VITVI	Peptidylprolyl isomerase	VIT_08s0007g01460	Vitis vinifera		tr|D7THE7|D7THE7_VITVI;tr|A5BRS6|A5BRS6_VITVI	tr|D7THE7|D7THE7_VITVI	Peptidylprolyl isomerase OS=Vitis vinifera GN=VIT_08s0007g01460 PE=4 SV=1	2	4	4	9.2	69.6	0	18.014			3	3	3	3	0	0	2	1	0	1	1	0	0	0	0	0	0	1	2	0	1	1	0	1	0	0	6	7	1	2	1
D7THP4	D7THP4_VITVI	D7THP4_VITVI	Pectin acetylesterase	VIT_08s0007g00290	Vitis vinifera		tr|D7THP4|D7THP4_VITVI;tr|A5C2X7|A5C2X7_VITVI	tr|D7THP4|D7THP4_VITVI	Pectin acetylesterase OS=Vitis vinifera GN=VIT_08s0007g00290 PE=3 SV=1	2	14	14	44.2	46.731	0	267.63			0	0	0	0	0	0	0	0	0	0	0	0	0	0	0	0	0	0	0	0	0	0	0	0	0	0	7	7	7	7	3
D7THS4	D7THS4_VITVI	D7THS4_VITVI	S-formylglutathione hydrolase	VIT_08s0007g09010	Vitis vinifera		tr|D7THS4|D7THS4_VITVI	tr|D7THS4|D7THS4_VITVI	S-formylglutathione hydrolase OS=Vitis vinifera GN=VIT_08s0007g09010 PE=3 SV=1	1	10	10	51.9	32.654	0	216.97			7	7	7	7	7	7	3	2	3	2	3	2	3	2	3	2	3	2	3	2	1	3	3	3	3	3	7	7	7	7	7
D7THT1	D7THT1_VITVI	D7THT1_VITVI	Nuclear pore protein	VIT_08s0007g08940	Vitis vinifera		tr|D7THT1|D7THT1_VITVI;tr|A5BBM2|A5BBM2_VITVI	tr|D7THT1|D7THT1_VITVI;tr|A5BBM2|A5BBM2_VITVI	Nuclear pore protein OS=Vitis vinifera GN=VIT_08s0007g08940 PE=3 SV=1;Uncharacterized protein OS=Vitis vinifera GN=VITISV_010199 PE=3 SV=1	2	6	6	14	96.125	0	6.9217			2	0	1	1	1	0	1	0	0	0	0	0	0	0	1	0	2	1	0	0	0	0	1	1	2	1	2	0	0	1	0
D7TI00	D7TI00_VITVI	D7TI00_VITVI	Adenylosuccinate synthetase, chloroplastic	PURA	Vitis vinifera		tr|D7TI00|D7TI00_VITVI	tr|D7TI00|D7TI00_VITVI	Adenylosuccinate synthetase, chloroplastic OS=Vitis vinifera GN=PURA PE=3 SV=1	1	17	3	41.9	53.381	0	323.31			7	7	7	7	7	7	2	0	0	1	0	2	0	1	1	0	3	1	1	1	0	0	2	3	1	2	7	7	4	6	5
D7TI74	D7TI74_VITVI	D7TI74_VITVI	Superoxide dismutase [Cu-Zn]	VIT_08s0007g07280	Vitis vinifera		tr|D7TI74|D7TI74_VITVI	tr|D7TI74|D7TI74_VITVI	Superoxide dismutase [Cu-Zn] OS=Vitis vinifera GN=VIT_08s0007g07280 PE=3 SV=1	1	9	9	84	15.787	0	297.87			7	7	7	7	7	7	1	0	0	0	0	0	1	1	0	0	1	3	0	0	0	0	1	1	0	0	7	7	7	7	7
D7TI76	D7TI76_VITVI	D7TI76_VITVI	Tubulin alpha chain	VIT_08s0007g07260	Vitis vinifera		tr|D7TI76|D7TI76_VITVI	tr|D7TI76|D7TI76_VITVI	Tubulin alpha chain OS=Vitis vinifera GN=VIT_08s0007g07260 PE=3 SV=1	1	2	2	24	49.297	0	7.5767			0	0	0	0	0	3	3	0	1	0	1	1	1	1	2	2	0	0	2	3	1	1	1	2	2	0	3	3	2	1	3
D7TIL1	D7TIL1_VITVI	D7TIL1_VITVI	Pyrroline-5-carboxylate reductase	VIT_08s0007g05600	Vitis vinifera		tr|D7TIL1|D7TIL1_VITVI	tr|D7TIL1|D7TIL1_VITVI	Pyrroline-5-carboxylate reductase OS=Vitis vinifera GN=VIT_08s0007g05600 PE=3 SV=1	1	12	12	59.8	28.816	0	41.81			5	3	3	5	7	7	0	0	0	0	0	0	0	0	0	0	0	0	0	0	0	0	0	0	0	0	6	3	3	7	3
D7TIL6	D7TIL6_VITVI	D7TIL6_VITVI	Mitochondrial fission 1 protein	VIT_08s0007g05550	Vitis vinifera		tr|D7TIL6|D7TIL6_VITVI	tr|D7TIL6|D7TIL6_VITVI	Mitochondrial fission 1 protein OS=Vitis vinifera GN=VIT_08s0007g05550 PE=3 SV=1	1	2	2	26.3	17.997	0	98.69			3	3	3	3	2	3	0	1	3	2	3	0	0	0	0	0	0	0	3	0	2	1	0	1	0	0	0	2	1	0	0
D7TIQ6	D7TIQ6_VITVI	D7TIQ6_VITVI	DNA gyrase subunit B	VIT_08s0007g05120	Vitis vinifera		tr|D7TIQ6|D7TIQ6_VITVI	tr|D7TIQ6|D7TIQ6_VITVI	DNA gyrase subunit B OS=Vitis vinifera GN=VIT_08s0007g05120 PE=3 SV=1	1	10	10	19.5	78.67	0	16.271			7	6	4	6	4	5	0	0	0	0	0	0	0	0	0	0	1	0	0	1	0	0	0	0	0	0	0	1	0	0	0
D7TIX8	D7TIX8_VITVI	D7TIX8_VITVI	Peptidylprolyl isomerase	VIT_08s0007g04340	Vitis vinifera		tr|D7TIX8|D7TIX8_VITVI	tr|D7TIX8|D7TIX8_VITVI	Peptidylprolyl isomerase OS=Vitis vinifera GN=VIT_08s0007g04340 PE=4 SV=1	1	7	2	39.5	24.704	0	218.08			7	7	7	7	7	7	3	3	3	3	3	3	3	3	3	3	3	3	3	3	3	3	3	3	3	3	7	7	7	7	7
D7TIZ5	D7TIZ5_VITVI	D7TIZ5_VITVI	Pyruvate kinase	VIT_08s0007g04170	Vitis vinifera		tr|D7TIZ5|D7TIZ5_VITVI	tr|D7TIZ5|D7TIZ5_VITVI	Pyruvate kinase OS=Vitis vinifera GN=VIT_08s0007g04170 PE=3 SV=1	1	29	19	62.6	55.964	0	323.31			7	7	7	7	7	7	3	3	3	3	3	3	3	3	3	3	3	3	3	3	3	3	3	3	3	3	7	7	7	7	7
D7TJ66	D7TJ66_VITVI	D7TJ66_VITVI	Probable cytosolic iron-sulfur protein assembly protein CIAO1 homolog	VIT_08s0007g03360	Vitis vinifera		tr|D7TJ66|D7TJ66_VITVI;tr|A5AR20|A5AR20_VITVI	tr|D7TJ66|D7TJ66_VITVI;tr|A5AR20|A5AR20_VITVI	Probable cytosolic iron-sulfur protein assembly protein CIAO1 homolog OS=Vitis vinifera GN=VIT_08s0007g03360 PE=3 SV=1;Probable cytosolic iron-sulfur protein assembly protein CIAO1 homolog OS=Vitis vinifera GN=VITISV_018277 PE=3 SV=1	2	6	6	23.5	38.392	0	9.7263			0	0	0	0	0	0	0	0	0	0	0	0	0	0	0	0	0	0	0	0	0	0	0	0	0	0	1	4	0	4	0
D7TJA9	D7TJA9_VITVI	D7TJA9_VITVI	Peptidyl-prolyl cis-trans isomerase	VIT_08s0007g02900	Vitis vinifera		tr|D7TJA9|D7TJA9_VITVI	tr|D7TJA9|D7TJA9_VITVI	Peptidyl-prolyl cis-trans isomerase OS=Vitis vinifera GN=VIT_08s0007g02900 PE=3 SV=1	1	5	5	41.6	18.279	0	44.885			1	0	0	2	0	0	0	0	0	0	0	0	0	0	0	0	0	0	1	0	0	0	0	0	0	0	7	7	6	7	4
D7TJT5	D7TJT5_VITVI	A0A097PLQ4_VITVI	RNA ligase/cyclic nucleotide phosphodiesterase family protein (Fragment)		Vitis vinifera		tr|D7TJT5|D7TJT5_VITVI;tr|A0A097PLQ4|A0A097PLQ4_VITVI	tr|D7TJT5|D7TJT5_VITVI	Uncharacterized protein OS=Vitis vinifera GN=VIT_10s0003g02050 PE=4 SV=1	2	5	5	48.1	20.447	0	33.283			2	2	4	2	3	3	0	0	0	0	0	0	0	0	0	0	0	0	0	0	0	0	0	0	0	0	1	5	0	3	3
D7TKA1	D7TKA1_VITVI	Q6XGY0_VITVI	Putative glycolate oxidase (Fragment)	Gox	Vitis vinifera		tr|D7TKA1|D7TKA1_VITVI;tr|Q6XGY0|Q6XGY0_VITVI	tr|D7TKA1|D7TKA1_VITVI	Uncharacterized protein OS=Vitis vinifera GN=VIT_10s0003g03830 PE=3 SV=1	2	45	2	92.7	40.891	0	323.31			7	7	7	7	7	7	3	3	3	3	3	3	3	3	3	3	3	3	3	3	3	3	3	3	3	3	7	7	7	7	7
D7TKB0	D7TKB0_VITVI	D7TKB0_VITVI	Putative inositol transporter	INT2	Vitis vinifera		tr|D7TKB0|D7TKB0_VITVI;tr|A5C973|A5C973_VITVI	tr|D7TKB0|D7TKB0_VITVI;tr|A5C973|A5C973_VITVI	Putative inositol transporter OS=Vitis vinifera GN=INT2 PE=3 SV=1;Uncharacterized protein OS=Vitis vinifera GN=VITISV_002203 PE=3 SV=1	2	8	8	16.8	63.006	0	50.586			0	1	2	5	0	2	0	0	0	0	0	0	0	1	0	0	0	0	0	0	0	0	0	0	0	0	7	7	7	7	7
D7TKJ3	D7TKJ3_VITVI	D7TKJ3_VITVI	Ferredoxin--NADP reductase	VIT_10s0003g04880	Vitis vinifera		tr|D7TKJ3|D7TKJ3_VITVI	tr|D7TKJ3|D7TKJ3_VITVI	Ferredoxin--NADP reductase OS=Vitis vinifera GN=VIT_10s0003g04880 PE=3 SV=1	1	7	7	28.1	42.342	0	8.551			0	0	0	0	0	0	1	1	0	0	0	0	0	0	0	0	0	0	0	2	0	0	0	0	0	0	3	2	1	0	0
D7TKK5	D7TKK5_VITVI	D7TKK5_VITVI	Obg-like ATPase 1	VIT_10s0003g05020	Vitis vinifera		tr|D7TKK5|D7TKK5_VITVI;tr|A5B4W7|A5B4W7_VITVI;tr|A5C565|A5C565_VITVI	tr|D7TKK5|D7TKK5_VITVI	Obg-like ATPase 1 OS=Vitis vinifera GN=VIT_10s0003g05020 PE=3 SV=1	3	20	20	66.2	44.423	0	114.98			7	7	7	7	6	6	3	0	0	2	2	0	0	2	0	0	2	2	2	3	0	0	2	2	2	0	7	7	5	7	6
D7TKQ8	D7TKQ8_VITVI	D7TKQ8_VITVI	Coatomer subunit epsilon	VIT_10s0003g05630	Vitis vinifera		tr|D7TKQ8|D7TKQ8_VITVI;tr|A5B6P3|A5B6P3_VITVI	tr|D7TKQ8|D7TKQ8_VITVI	Coatomer subunit epsilon OS=Vitis vinifera GN=VIT_10s0003g05630 PE=3 SV=1	2	6	3	31.8	32.001	0	30.65			7	7	6	7	6	5	1	0	0	0	0	0	0	0	0	0	2	1	0	1	0	0	1	1	1	0	7	7	7	6	7
D7TL13	D7TL13_VITVI	D7TL13_VITVI	Cysteine synthase	VIT_08s0056g00820	Vitis vinifera		tr|D7TL13|D7TL13_VITVI;tr|A5C903|A5C903_VITVI	tr|D7TL13|D7TL13_VITVI;tr|A5C903|A5C903_VITVI	Cysteine synthase OS=Vitis vinifera GN=VIT_08s0056g00820 PE=3 SV=1;Cysteine synthase OS=Vitis vinifera GN=VITISV_043178 PE=3 SV=1	2	7	7	42.3	41.835	0	86.266			6	6	6	4	5	4	0	0	0	0	0	0	0	0	0	0	3	0	0	2	0	0	2	0	1	0	0	0	0	0	0
D7TL34	D7TL34_VITVI	D7TL34_VITVI	NADH-cytochrome b5 reductase	VIT_08s0056g01150	Vitis vinifera		tr|D7TL34|D7TL34_VITVI;tr|A5BY46|A5BY46_VITVI;tr|F6HIY1|F6HIY1_VITVI	tr|D7TL34|D7TL34_VITVI	NADH-cytochrome b5 reductase OS=Vitis vinifera GN=VIT_08s0056g01150 PE=3 SV=1	3	7	6	29.6	30.779	0	14.085			0	0	0	0	0	0	0	0	0	0	0	0	0	0	0	0	1	0	0	0	0	0	0	0	0	0	3	3	0	0	0
D7TL73	D7TL73_VITVI	D7TL73_VITVI	Molybdopterin synthase sulfur carrier subunit	VIT_18s0001g03550	Vitis vinifera		tr|D7TL73|D7TL73_VITVI	tr|D7TL73|D7TL73_VITVI	Molybdopterin synthase sulfur carrier subunit OS=Vitis vinifera GN=VIT_18s0001g03550 PE=3 SV=1	1	2	2	22.6	11.389	0	31.318			3	3	3	3	3	1	0	0	0	0	0	0	0	0	0	0	0	0	0	0	0	0	0	0	0	0	1	0	0	1	0
D7TLE9	D7TLE9_VITVI	D7TLE9_VITVI	Protein phosphatase methylesterase 1	VIT_18s0001g05770	Vitis vinifera		tr|D7TLE9|D7TLE9_VITVI	tr|D7TLE9|D7TLE9_VITVI	Protein phosphatase methylesterase 1 OS=Vitis vinifera GN=VIT_18s0001g05770 PE=3 SV=1	1	3	3	26.4	38.23	0	21.971			0	0	0	0	0	0	0	0	0	0	0	0	0	0	0	0	0	0	0	0	0	0	0	0	0	0	6	6	1	4	3
D7TLR6	D7TLR6_VITVI	D7TLR6_VITVI	Peptidylprolyl isomerase	VIT_13s0019g01900	Vitis vinifera		tr|D7TLR6|D7TLR6_VITVI;tr|A5BGF0|A5BGF0_VITVI	tr|D7TLR6|D7TLR6_VITVI;tr|A5BGF0|A5BGF0_VITVI	Peptidylprolyl isomerase OS=Vitis vinifera GN=VIT_13s0019g01900 PE=4 SV=1;Peptidylprolyl isomerase OS=Vitis vinifera GN=VITISV_024941 PE=4 SV=1	2	5	5	38.8	20.071	0	8.7232			0	0	0	0	0	0	0	0	0	0	0	0	0	0	0	0	0	0	0	0	0	0	0	0	0	0	5	3	5	4	3
D7TLZ4	D7TLZ4_VITVI	Q6XGX7_VITVI	Putative oxygen evolving enhancer protein (Fragment)	PsbP2	Vitis vinifera		tr|D7TLZ4|D7TLZ4_VITVI;tr|Q6XGX7|Q6XGX7_VITVI	tr|D7TLZ4|D7TLZ4_VITVI;tr|Q6XGX7|Q6XGX7_VITVI	Uncharacterized protein OS=Vitis vinifera GN=VIT_13s0019g00260 PE=4 SV=1;Putative oxygen evolving enhancer protein (Fragment) OS=Vitis vinifera GN=PsbP2 PE=2 SV=1	2	26	26	63	26.541	0	323.31			7	7	7	7	7	7	3	3	3	3	3	3	3	3	3	3	3	3	3	3	3	3	3	3	3	3	7	7	7	7	7
D7TM08	D7TM08_VITVI	D7TM08_VITVI	Beta-hexosaminidase	VIT_13s0019g00040	Vitis vinifera		tr|D7TM08|D7TM08_VITVI	tr|D7TM08|D7TM08_VITVI	Beta-hexosaminidase OS=Vitis vinifera GN=VIT_13s0019g00040 PE=3 SV=1	1	12	12	28.8	61.529	0	137.49			2	3	3	3	1	0	3	2	2	0	0	1	1	1	2	0	1	0	0	0	0	0	0	2	2	0	7	7	7	7	7
D7TM83	D7TM83_VITVI	D7TM83_VITVI	Dolichyl-diphosphooligosaccharide--protein glycosyltransferase subunit 1	VIT_13s0019g04410	Vitis vinifera		tr|D7TM83|D7TM83_VITVI;tr|A5AVZ7|A5AVZ7_VITVI	tr|D7TM83|D7TM83_VITVI;tr|A5AVZ7|A5AVZ7_VITVI	Dolichyl-diphosphooligosaccharide--protein glycosyltransferase subunit 1 OS=Vitis vinifera GN=VIT_13s0019g04410 PE=3 SV=1;Dolichyl-diphosphooligosaccharide--protein glycosyltransferase subunit 1 OS=Vitis vinifera GN=VITISV_038821 PE=3 SV=1	2	13	13	49.6	52.59	0	164.8			4	4	4	4	4	1	3	3	2	3	3	1	0	1	3	0	3	3	3	3	1	3	3	3	3	0	7	7	7	7	7
D7TMA3	D7TMA3_VITVI	D7TMA3_VITVI	Chorismate synthase	VIT_13s0019g04190	Vitis vinifera		tr|D7TMA3|D7TMA3_VITVI;tr|B9VU84|B9VU84_VITVI;tr|A5APN1|A5APN1_VITVI	tr|D7TMA3|D7TMA3_VITVI;tr|B9VU84|B9VU84_VITVI;tr|A5APN1|A5APN1_VITVI	Chorismate synthase OS=Vitis vinifera GN=VIT_13s0019g04190 PE=3 SV=1;Chorismate synthase OS=Vitis vinifera PE=2 SV=1;Chorismate synthase OS=Vitis vinifera GN=VITISV_025571 PE=3 SV=1	3	15	13	48.2	47.175	0	158.28			7	7	7	7	5	5	2	1	1	1	2	0	0	2	1	1	3	2	3	2	2	2	3	3	3	0	7	7	7	7	6
D7TMG2	D7TMG2_VITVI	D7TMG2_VITVI	Eukaryotic translation initiation factor 3 subunit F	VIT_13s0019g03470	Vitis vinifera		tr|D7TMG2|D7TMG2_VITVI;tr|A5APX1|A5APX1_VITVI	tr|D7TMG2|D7TMG2_VITVI;tr|A5APX1|A5APX1_VITVI	Eukaryotic translation initiation factor 3 subunit F OS=Vitis vinifera GN=VIT_13s0019g03470 PE=3 SV=1;Eukaryotic translation initiation factor 3 subunit F OS=Vitis vinifera GN=VITISV_032012 PE=3 SV=1	2	15	15	78.9	31.413	0	323.31			6	7	7	7	4	4	3	3	3	3	3	3	3	3	3	3	3	3	3	3	3	3	3	3	3	2	7	7	7	7	6
D7TMP7	D7TMP7_VITVI	D7TMP7_VITVI	HVA22-like protein	VIT_12s0142g00440	Vitis vinifera		tr|D7TMP7|D7TMP7_VITVI;tr|A5BAR9|A5BAR9_VITVI	tr|D7TMP7|D7TMP7_VITVI;tr|A5BAR9|A5BAR9_VITVI	HVA22-like protein OS=Vitis vinifera GN=VIT_12s0142g00440 PE=3 SV=1;HVA22-like protein OS=Vitis vinifera GN=VITISV_010499 PE=3 SV=1	2	4	4	24.6	15.921	0	13.53			2	2	0	2	0	0	3	2	0	2	2	1	0	1	3	2	1	1	2	3	1	2	3	0	3	2	7	7	5	7	6
D7TMQ2	D7TMQ2_VITVI	D7TMQ2_VITVI	Citrate synthase	VIT_12s0142g00610	Vitis vinifera		tr|D7TMQ2|D7TMQ2_VITVI;tr|A5B7I4|A5B7I4_VITVI;tr|A5CBP1|A5CBP1_VITVI	tr|D7TMQ2|D7TMQ2_VITVI	Citrate synthase OS=Vitis vinifera GN=VIT_12s0142g00610 PE=3 SV=1	3	16	16	45.9	56.344	0	288.86			3	6	3	5	3	2	3	3	2	2	2	2	0	1	1	0	0	3	3	1	1	2	2	3	3	0	7	7	7	7	3
D7TMY3	D7TMY3_VITVI	A0A1B1ZAC7_VITVI	L-idonate dehydrogenase 2	L-IDH2	Vitis vinifera		tr|D7TMY3|D7TMY3_VITVI;tr|A5AIP9|A5AIP9_VITVI;tr|A0A1B1ZAC7|A0A1B1ZAC7_VITVI	tr|D7TMY3|D7TMY3_VITVI;tr|A5AIP9|A5AIP9_VITVI;tr|A0A1B1ZAC7|A0A1B1ZAC7_VITVI	Uncharacterized protein OS=Vitis vinifera GN=VIT_16s0100g00300 PE=3 SV=1;Uncharacterized protein OS=Vitis vinifera GN=VITISV_036540 PE=3 SV=1;L-idonate dehydrogenase 2 OS=Vitis vinifera GN=L-IDH2 PE=2 SV=1	3	17	16	55.9	39.286	0	317.95			7	7	7	7	7	7	3	3	3	3	3	3	3	3	3	3	3	3	3	3	3	3	3	3	3	3	4	7	4	3	3
D7TN36	D7TN36_VITVI	D7TN36_VITVI	L-lactate dehydrogenase	VIT_02s0154g00350	Vitis vinifera		tr|D7TN36|D7TN36_VITVI;tr|A5AJN7|A5AJN7_VITVI;tr|A5B3L3|A5B3L3_VITVI;tr|F6I382|F6I382_VITVI	tr|D7TN36|D7TN36_VITVI;tr|A5AJN7|A5AJN7_VITVI	L-lactate dehydrogenase OS=Vitis vinifera GN=VIT_02s0154g00350 PE=3 SV=1;L-lactate dehydrogenase OS=Vitis vinifera GN=VITISV_032950 PE=3 SV=1	4	8	8	38.6	37.604	0	128.1			0	0	0	0	0	0	0	0	0	0	0	0	0	0	0	0	0	0	0	0	0	0	0	0	0	0	7	7	6	6	4
D7TNB2	D7TNB2_VITVI	D7TNB2_VITVI	Peptidyl-prolyl cis-trans isomerase	VIT_01s0026g02070	Vitis vinifera		tr|D7TNB2|D7TNB2_VITVI	tr|D7TNB2|D7TNB2_VITVI	Peptidyl-prolyl cis-trans isomerase OS=Vitis vinifera GN=VIT_01s0026g02070 PE=3 SV=1	1	3	3	28.8	25.244	0	112.65			0	0	0	0	0	0	0	0	0	0	0	0	0	0	0	0	0	0	0	0	0	0	0	0	0	0	4	6	5	2	3
D7TNI8	D7TNI8_VITVI	D7TNI8_VITVI	Serine/threonine-protein phosphatase	VIT_01s0026g01080	Vitis vinifera		tr|D7TNI8|D7TNI8_VITVI;tr|A5BSB5|A5BSB5_VITVI;tr|D7TWY1|D7TWY1_VITVI	tr|D7TNI8|D7TNI8_VITVI;tr|A5BSB5|A5BSB5_VITVI	Serine/threonine-protein phosphatase OS=Vitis vinifera GN=VIT_01s0026g01080 PE=3 SV=1;Serine/threonine-protein phosphatase OS=Vitis vinifera GN=VIT_17s0000g05330 PE=3 SV=1	3	4	4	32.7	35.041	0	10.754			1	0	1	1	0	0	0	0	0	0	0	0	0	0	0	0	0	0	0	0	0	0	1	0	0	0	1	1	0	0	0
D7TNQ7	D7TNQ7_VITVI	Q2PEM8_VITVI	Spermidine synthase (Fragment)	pVvSPDS	Vitis vinifera		tr|D7TNQ7|D7TNQ7_VITVI;tr|A5BHF8|A5BHF8_VITVI;tr|Q2PEM8|Q2PEM8_VITVI	tr|D7TNQ7|D7TNQ7_VITVI;tr|A5BHF8|A5BHF8_VITVI	Uncharacterized protein OS=Vitis vinifera GN=VIT_01s0026g00240 PE=3 SV=1;Uncharacterized protein OS=Vitis vinifera GN=VITISV_009109 PE=3 SV=1	3	11	11	70	32.575	0	137.27			7	7	7	6	7	5	3	3	3	1	1	3	2	0	2	2	3	2	2	3	3	3	3	3	3	3	7	7	7	7	7
D7TNR2	D7TNR2_VITVI	D7TNR2_VITVI	Xyloglucan endotransglucosylase/hydrolase	VIT_01s0026g00200	Vitis vinifera		tr|D7TNR2|D7TNR2_VITVI	tr|D7TNR2|D7TNR2_VITVI	Xyloglucan endotransglucosylase/hydrolase OS=Vitis vinifera GN=VIT_01s0026g00200 PE=3 SV=1	1	2	2	7	35.198	0	7.3602			0	0	0	0	0	0	0	0	0	0	0	0	0	0	0	0	0	0	0	0	0	0	0	0	0	0	3	0	0	3	3
D7TNT9	D7TNT9_VITVI	D7TNT9_VITVI	Citrate synthase	VIT_13s0156g00180	Vitis vinifera		tr|D7TNT9|D7TNT9_VITVI;tr|A5AGI7|A5AGI7_VITVI	tr|D7TNT9|D7TNT9_VITVI;tr|A5AGI7|A5AGI7_VITVI	Citrate synthase OS=Vitis vinifera GN=VIT_13s0156g00180 PE=3 SV=1;Citrate synthase OS=Vitis vinifera GN=VITISV_022331 PE=3 SV=1	2	21	21	52.3	52.388	0	323.31			7	7	7	7	7	6	3	3	3	3	3	3	3	3	3	3	3	3	3	3	3	3	3	3	3	1	7	7	7	7	7
D7TP35	D7TP35_VITVI	D7TP35_VITVI	Membrane-anchored ubiquitin-fold protein	VIT_07s0104g01380	Vitis vinifera		tr|D7TP35|D7TP35_VITVI	tr|D7TP35|D7TP35_VITVI	Membrane-anchored ubiquitin-fold protein OS=Vitis vinifera GN=VIT_07s0104g01380 PE=4 SV=1	1	3	3	26.9	13.217	0.0022183	2.7796			1	1	0	0	0	0	0	0	0	0	0	0	0	0	0	0	0	0	0	0	0	0	0	0	0	0	3	1	2	4	0
D7TP64	D7TP64_VITVI	D7TP64_VITVI	Serine/threonine-protein phosphatase	VIT_07s0104g01030	Vitis vinifera		tr|D7TP64|D7TP64_VITVI;tr|A5BEN9|A5BEN9_VITVI;tr|A5BEP0|A5BEP0_VITVI	tr|D7TP64|D7TP64_VITVI;tr|A5BEN9|A5BEN9_VITVI	Serine/threonine-protein phosphatase OS=Vitis vinifera GN=VIT_07s0104g01030 PE=3 SV=1;Serine/threonine-protein phosphatase OS=Vitis vinifera GN=VITISV_016668 PE=3 SV=1	3	7	7	13.7	96.866	0	24.283			0	0	0	0	0	0	2	0	0	0	0	1	0	0	2	0	0	0	0	0	0	0	0	0	0	0	3	4	3	2	0
D7TPA2	D7TPA2_VITVI	D7TPA2_VITVI	Glutamine synthetase	VIT_07s0104g00610	Vitis vinifera		tr|D7TPA2|D7TPA2_VITVI;tr|A5BV55|A5BV55_VITVI	tr|D7TPA2|D7TPA2_VITVI;tr|A5BV55|A5BV55_VITVI	Glutamine synthetase OS=Vitis vinifera GN=VIT_07s0104g00610 PE=3 SV=1;Glutamine synthetase OS=Vitis vinifera GN=VITISV_014295 PE=3 SV=1	2	24	24	69.5	47.679	0	323.31			7	7	7	7	7	7	3	3	3	3	3	3	3	3	3	3	3	3	3	3	3	3	3	3	3	3	0	0	0	0	0
D7TPC9	D7TPC9_VITVI	D7TPC9_VITVI	Glutathione peroxidase	VIT_07s0104g00320	Vitis vinifera		tr|D7TPC9|D7TPC9_VITVI	tr|D7TPC9|D7TPC9_VITVI	Glutathione peroxidase OS=Vitis vinifera GN=VIT_07s0104g00320 PE=3 SV=1	1	6	6	41.2	19.086	0	30.687			0	0	0	0	0	1	0	0	0	0	0	0	0	0	0	0	0	0	0	0	0	0	0	0	0	0	6	6	7	7	3
D7TPI6	D7TPI6_VITVI	D7TPI6_VITVI	Alpha-amylase	VIT_03s0063g00400	Vitis vinifera		tr|D7TPI6|D7TPI6_VITVI;tr|A5BLN2|A5BLN2_VITVI;tr|F6HQB0|F6HQB0_VITVI;tr|D7TPJ1|D7TPJ1_VITVI;tr|A5B8Y6|A5B8Y6_VITVI	tr|D7TPI6|D7TPI6_VITVI;tr|A5BLN2|A5BLN2_VITVI	Alpha-amylase OS=Vitis vinifera GN=VIT_03s0063g00400 PE=3 SV=1;Alpha-amylase OS=Vitis vinifera GN=VITISV_004485 PE=3 SV=1	5	9	9	34.2	47.243	0	89.334			0	0	0	0	0	0	0	0	0	0	0	0	0	0	0	0	0	0	0	0	0	0	0	0	0	0	7	7	7	3	3
D7TPV2	D7TPV2_VITVI	D7TPV2_VITVI	Proteasome assembly chaperone 2	VIT_03s0063g01800	Vitis vinifera		tr|D7TPV2|D7TPV2_VITVI;tr|A5B3E8|A5B3E8_VITVI	tr|D7TPV2|D7TPV2_VITVI;tr|A5B3E8|A5B3E8_VITVI	Proteasome assembly chaperone 2 OS=Vitis vinifera GN=VIT_03s0063g01800 PE=3 SV=1;Proteasome assembly chaperone 2 OS=Vitis vinifera GN=VITISV_023239 PE=3 SV=1	2	2	2	16.7	31.133	0.00047125	4.2886			0	0	0	0	0	0	0	0	0	0	0	0	0	0	0	0	0	0	0	0	0	0	0	0	0	0	1	0	3	1	1
D7TPX8	D7TPX8_VITVI	D7TPX8_VITVI	Dolichyl-diphosphooligosaccharide--protein glycosyltransferase 48 kDa subunit	VIT_03s0063g02100	Vitis vinifera		tr|D7TPX8|D7TPX8_VITVI;tr|D7SPJ2|D7SPJ2_VITVI	tr|D7TPX8|D7TPX8_VITVI	Dolichyl-diphosphooligosaccharide--protein glycosyltransferase 48 kDa subunit OS=Vitis vinifera GN=VIT_03s0063g02100 PE=3 SV=1	2	18	17	60	48.755	0	323.31			7	7	7	7	7	4	3	3	3	3	3	3	3	3	3	3	3	3	3	3	3	3	3	3	3	3	7	7	7	7	7
D7TPZ3	D7TPZ3_VITVI	D7TPZ3_VITVI	ATP-dependent Clp protease proteolytic subunit	VIT_03s0063g02300	Vitis vinifera		tr|D7TPZ3|D7TPZ3_VITVI;tr|A5C6M7|A5C6M7_VITVI;tr|F6HVM4|F6HVM4_VITVI	tr|D7TPZ3|D7TPZ3_VITVI;tr|A5C6M7|A5C6M7_VITVI;tr|F6HVM4|F6HVM4_VITVI	ATP-dependent Clp protease proteolytic subunit OS=Vitis vinifera GN=VIT_03s0063g02300 PE=3 SV=1;ATP-dependent Clp protease proteolytic subunit OS=Vitis vinifera GN=VITISV_032484 PE=3 SV=1;Uncharacterized protein OS=Vitis vinifera GN=VIT_13s0106g00120 PE=4	3	4	4	20.4	28.809	0	119.24			5	7	5	7	5	5	1	2	1	3	1	1	1	3	2	2	2	1	2	2	1	2	0	2	0	1	1	3	0	2	0
D7TQ06	D7TQ06_VITVI	D7TQ06_VITVI	Coatomer subunit gamma	VIT_03s0063g02450	Vitis vinifera		tr|D7TQ06|D7TQ06_VITVI;tr|A5BFL2|A5BFL2_VITVI	tr|D7TQ06|D7TQ06_VITVI	Coatomer subunit gamma OS=Vitis vinifera GN=VIT_03s0063g02450 PE=3 SV=1	2	26	26	51.3	98.623	0	323.31			7	7	7	7	7	4	3	3	3	3	3	2	3	2	3	3	3	3	3	3	3	3	3	3	3	3	7	7	4	7	4
D7TQ10	D7TQ10_VITVI	D7TQ10_VITVI	Adenylyl cyclase-associated protein	VIT_03s0063g02500	Vitis vinifera		tr|D7TQ10|D7TQ10_VITVI	tr|D7TQ10|D7TQ10_VITVI	Adenylyl cyclase-associated protein OS=Vitis vinifera GN=VIT_03s0063g02500 PE=3 SV=1	1	19	6	50.6	50.615	0	249.84			6	6	7	6	7	4	0	2	1	2	3	1	0	2	1	2	3	1	2	2	0	0	0	3	2	2	7	7	6	6	7
D7TQ89	D7TQ89_VITVI	D7TQ89_VITVI	Arginine biosynthesis bifunctional protein ArgJ, chloroplastic	VIT_08s0040g03320	Vitis vinifera		tr|D7TQ89|D7TQ89_VITVI	tr|D7TQ89|D7TQ89_VITVI	Arginine biosynthesis bifunctional protein ArgJ, chloroplastic OS=Vitis vinifera GN=VIT_08s0040g03320 PE=3 SV=1	1	17	3	67.7	48.873	0	300.16			7	5	7	6	6	3	2	2	2	1	0	0	1	3	0	0	2	2	2	2	0	3	2	0	1	2	7	7	7	7	7
D7TQA7	D7TQA7_VITVI	D7TQA7_VITVI	Type II peroxiredoxin 2	VIT_08s0040g03130	Vitis vinifera		tr|D7TQA7|D7TQA7_VITVI	tr|D7TQA7|D7TQA7_VITVI	Type II peroxiredoxin 2 OS=Vitis vinifera GN=VIT_08s0040g03130 PE=2 SV=1	1	8	8	55.9	27.558	0	64.549			7	7	7	7	7	7	3	3	3	2	3	3	3	3	3	3	2	3	3	3	3	3	2	3	3	3	7	7	5	7	7
D7TQI6	D7TQI6_VITVI	D7TQI6_VITVI	Peroxidase	VIT_08s0040g02200	Vitis vinifera		tr|D7TQI6|D7TQI6_VITVI	tr|D7TQI6|D7TQI6_VITVI	Peroxidase OS=Vitis vinifera GN=VIT_08s0040g02200 PE=3 SV=1	1	14	14	54	36.943	0	121.92			0	0	0	0	0	0	0	0	0	0	0	0	0	0	0	0	0	0	0	0	0	0	0	1	0	0	7	7	7	7	3
D7TQK9	D7TQK9_VITVI	D7TQK9_VITVI	V-type proton ATPase subunit G	VIT_08s0040g01910	Vitis vinifera		tr|D7TQK9|D7TQK9_VITVI;tr|A5B9X2|A5B9X2_VITVI	tr|D7TQK9|D7TQK9_VITVI;tr|A5B9X2|A5B9X2_VITVI	V-type proton ATPase subunit G OS=Vitis vinifera GN=VIT_08s0040g01910 PE=3 SV=1;Uncharacterized protein OS=Vitis vinifera GN=VITISV_005075 PE=4 SV=1	2	5	4	58.2	12.165	0	199.7			1	0	0	0	2	3	0	0	0	0	0	0	0	0	0	0	0	0	0	0	0	0	0	0	0	0	6	5	3	7	7
D7TQM9	D7TQM9_VITVI	D7TQM9_VITVI	Isocitrate dehydrogenase [NAD] subunit, mitochondrial	VIT_08s0040g01700	Vitis vinifera		tr|D7TQM9|D7TQM9_VITVI	tr|D7TQM9|D7TQM9_VITVI	Isocitrate dehydrogenase [NAD] subunit, mitochondrial OS=Vitis vinifera GN=VIT_08s0040g01700 PE=3 SV=1	1	20	20	56	40.177	0	323.31			7	7	7	7	7	7	3	3	3	3	3	3	3	3	3	3	3	3	3	3	3	3	3	3	3	3	7	7	7	7	7
D7TQS4	D7TQS4_VITVI	D7TQS4_VITVI	Carboxypeptidase	VIT_08s0040g01140	Vitis vinifera		tr|D7TQS4|D7TQS4_VITVI;tr|A5BLT6|A5BLT6_VITVI;tr|D7TYT7|D7TYT7_VITVI	tr|D7TQS4|D7TQS4_VITVI	Carboxypeptidase OS=Vitis vinifera GN=VIT_08s0040g01140 PE=3 SV=1	3	22	22	45.7	50.461	0	323.31			0	0	0	0	0	0	0	0	0	0	0	0	0	1	0	0	0	0	0	0	0	0	0	0	0	0	7	7	7	7	7
D7TQS5	D7TQS5_VITVI	D7TQS5_VITVI	Carboxypeptidase	VIT_08s0040g01130	Vitis vinifera		tr|D7TQS5|D7TQS5_VITVI;tr|A5B7E6|A5B7E6_VITVI	tr|D7TQS5|D7TQS5_VITVI;tr|A5B7E6|A5B7E6_VITVI	Carboxypeptidase OS=Vitis vinifera GN=VIT_08s0040g01130 PE=3 SV=1;Carboxypeptidase OS=Vitis vinifera GN=VITISV_041583 PE=3 SV=1	2	11	1	34.7	49.745	0	323.31			0	0	0	0	0	0	0	0	0	0	0	0	0	0	0	0	1	0	0	0	0	0	0	0	0	0	7	4	5	7	7
D7TR81	D7TR81_VITVI	D7TR81_VITVI	Pyrophosphate--fructose 6-phosphate 1-phosphotransferase subunit beta	PFP-BETA	Vitis vinifera		tr|D7TR81|D7TR81_VITVI;tr|D7TED0|D7TED0_VITVI	tr|D7TR81|D7TR81_VITVI	Pyrophosphate--fructose 6-phosphate 1-phosphotransferase subunit beta OS=Vitis vinifera GN=PFP-BETA PE=3 SV=1	2	20	20	55.9	61.507	0	323.31			6	7	6	7	3	6	2	1	1	0	1	1	0	0	1	0	3	2	1	2	0	0	2	3	3	0	7	7	7	7	7
D7TRK0	D7TRK0_VITVI	D7TRK0_VITVI	Phosphatidate cytidylyltransferase (Fragment)	VIT_00s0187g00380	Vitis vinifera		tr|D7TRK0|D7TRK0_VITVI	tr|D7TRK0|D7TRK0_VITVI	Phosphatidate cytidylyltransferase (Fragment) OS=Vitis vinifera GN=VIT_00s0187g00380 PE=3 SV=1	1	3	3	12.3	42.408	0	7.3276			0	0	1	0	0	0	0	0	0	0	0	0	0	1	0	0	0	0	0	0	0	0	0	0	0	0	3	1	4	3	3
D7TRL3	D7TRL3_VITVI	D7TRL3_VITVI	40S ribosomal protein S6	VIT_07s0191g00060	Vitis vinifera		tr|D7TRL3|D7TRL3_VITVI	tr|D7TRL3|D7TRL3_VITVI	40S ribosomal protein S6 OS=Vitis vinifera GN=VIT_07s0191g00060 PE=3 SV=1	1	3	3	39	28.31	0.00046981	4.1782			0	0	0	0	0	0	0	0	0	0	0	0	0	0	0	0	0	0	0	0	0	0	0	0	0	0	2	2	4	2	2
D7TRU8	D7TRU8_VITVI	A9UFY2_VITVI	Thioredoxin h (Thioredoxin h-type)	Trx	Vitis vinifera		tr|D7TRU8|D7TRU8_VITVI;tr|A9UFY2|A9UFY2_VITVI	tr|D7TRU8|D7TRU8_VITVI;tr|A9UFY2|A9UFY2_VITVI	Uncharacterized protein OS=Vitis vinifera GN=VIT_00s0532g00030 PE=4 SV=1;Thioredoxin h OS=Vitis vinifera GN=Trx PE=2 SV=1	2	6	4	33.3	14.217	0	12.136			1	3	1	3	1	3	3	3	0	0	3	0	0	0	0	0	0	1	0	0	1	0	0	0	0	0	7	7	3	5	4
D7TRY1	D7TRY1_VITVI	D7TRY1_VITVI	Histone H2A	VIT_00s0868g00020	Vitis vinifera		tr|D7TRY1|D7TRY1_VITVI;tr|D7U6X1|D7U6X1_VITVI;tr|A5AEQ5|A5AEQ5_VITVI	tr|D7TRY1|D7TRY1_VITVI;tr|D7U6X1|D7U6X1_VITVI;tr|A5AEQ5|A5AEQ5_VITVI	Histone H2A OS=Vitis vinifera GN=VIT_00s0868g00020 PE=3 SV=1;Histone H2A OS=Vitis vinifera GN=VIT_00s0865g00030 PE=3 SV=1;Histone H2A OS=Vitis vinifera GN=VITISV_013436 PE=3 SV=1	3	3	3	64.4	13.993	0	67.988			2	3	3	2	1	3	3	0	1	0	0	0	0	1	1	0	3	0	1	3	0	0	2	0	1	0	7	7	6	7	7
D7TS74	D7TS74_VITVI	D7TS74_VITVI	Pectate lyase	VIT_05s0051g00590	Vitis vinifera		tr|D7TS74|D7TS74_VITVI;tr|A5AZ70|A5AZ70_VITVI;tr|Q94B14|Q94B14_VITVI	tr|D7TS74|D7TS74_VITVI;tr|A5AZ70|A5AZ70_VITVI	Pectate lyase OS=Vitis vinifera GN=VIT_05s0051g00590 PE=3 SV=1;Pectate lyase OS=Vitis vinifera GN=VITISV_004934 PE=3 SV=1	3	14	9	49.3	46.981	0	323.31			0	0	0	0	0	0	0	0	0	0	0	0	0	0	0	0	0	0	0	0	0	0	0	0	0	0	5	3	3	4	5
D7TS77	D7TS77_VITVI	D7TS77_VITVI	Purple acid phosphatase	VIT_05s0051g00640	Vitis vinifera		tr|D7TS77|D7TS77_VITVI	tr|D7TS77|D7TS77_VITVI	Purple acid phosphatase OS=Vitis vinifera GN=VIT_05s0051g00640 PE=3 SV=1	1	2	2	5.9	59.467	0.0039258	2.4379			0	0	0	0	0	0	0	0	0	0	0	0	0	0	0	0	0	0	0	0	0	0	0	0	0	0	2	1	0	2	0
D7TS92	D7TS92_VITVI	M1RHC4_VITVI	Gluthatione reductase	Gr	Vitis vinifera		tr|D7TS92|D7TS92_VITVI;tr|M1RHC4|M1RHC4_VITVI;tr|A5BEF1|A5BEF1_VITVI;tr|A5BHP9|A5BHP9_VITVI	tr|D7TS92|D7TS92_VITVI;tr|M1RHC4|M1RHC4_VITVI	Uncharacterized protein OS=Vitis vinifera GN=VIT_05s0051g00870 PE=3 SV=1;Gluthatione reductase OS=Vitis vinifera GN=Gr PE=3 SV=1	4	19	19	44.2	53.868	0	263.36			7	7	7	7	7	7	3	3	3	3	3	3	2	3	3	3	3	3	3	3	2	3	3	3	3	3	4	4	4	5	1
D7TSJ8	D7TSJ8_VITVI	D7TSJ8_VITVI	Glutamine synthetase	VIT_14s0006g00350	Vitis vinifera		tr|D7TSJ8|D7TSJ8_VITVI	tr|D7TSJ8|D7TSJ8_VITVI	Glutamine synthetase OS=Vitis vinifera GN=VIT_14s0006g00350 PE=3 SV=1	1	4	1	78.1	39.308	0	323.31			7	7	7	7	7	4	3	3	2	3	3	3	3	3	3	1	3	3	3	2	3	2	2	3	3	2	7	7	7	7	7
D7TSW3	D7TSW3_VITVI	D7TSW3_VITVI	Protein-lysine N-methyltransferase VIT_14s0006g02080	VIT_14s0006g02080	Vitis vinifera		tr|D7TSW3|D7TSW3_VITVI;tr|A5AGB0|A5AGB0_VITVI	tr|D7TSW3|D7TSW3_VITVI;tr|A5AGB0|A5AGB0_VITVI	Protein-lysine N-methyltransferase VIT_14s0006g02080 OS=Vitis vinifera GN=VIT_14s0006g02080 PE=3 SV=1;Uncharacterized protein OS=Vitis vinifera GN=VITISV_013343 PE=4 SV=1	2	6	6	30.3	37.526	0	48.318			0	0	0	0	0	0	0	0	0	0	0	0	0	0	0	0	0	0	0	0	0	0	0	0	0	0	3	4	3	4	3
D7TTJ0	D7TTJ0_VITVI	D7TTJ0_VITVI	Lon protease homolog 2, peroxisomal	VIT_02s0012g00310	Vitis vinifera		tr|D7TTJ0|D7TTJ0_VITVI;tr|A5BU86|A5BU86_VITVI	tr|D7TTJ0|D7TTJ0_VITVI;tr|A5BU86|A5BU86_VITVI	Lon protease homolog 2, peroxisomal OS=Vitis vinifera GN=VIT_02s0012g00310 PE=3 SV=1;Lon protease homolog 2, peroxisomal OS=Vitis vinifera GN=VITISV_034238 PE=3 SV=1	2	2	2	3.5	98.386	0	14.055			3	5	3	4	5	1	3	2	2	1	0	0	0	0	2	2	1	0	2	3	2	1	3	2	3	2	0	0	0	0	0
D7TTM3	D7TTM3_VITVI	D7TTM3_VITVI	Secretory carrier-associated membrane protein	VIT_02s0012g02790	Vitis vinifera		tr|D7TTM3|D7TTM3_VITVI;tr|A5BT28|A5BT28_VITVI	tr|D7TTM3|D7TTM3_VITVI;tr|A5BT28|A5BT28_VITVI	Secretory carrier-associated membrane protein OS=Vitis vinifera GN=VIT_02s0012g02790 PE=3 SV=1;Secretory carrier-associated membrane protein OS=Vitis vinifera GN=VITISV_034554 PE=3 SV=1	2	2	2	10	30.368	0	23.891			0	0	0	0	0	0	0	0	0	0	0	0	0	0	0	0	0	0	0	0	0	0	0	0	0	0	4	3	4	4	2
D7TTQ8	D7TTQ8_VITVI	D7TTQ8_VITVI	Glycerol-3-phosphate acyltransferase, chloroplastic	VIT_02s0012g02160	Vitis vinifera		tr|D7TTQ8|D7TTQ8_VITVI;tr|A5C4K7|A5C4K7_VITVI	tr|D7TTQ8|D7TTQ8_VITVI	Glycerol-3-phosphate acyltransferase, chloroplastic OS=Vitis vinifera GN=VIT_02s0012g02160 PE=3 SV=1	2	12	12	40.2	50.817	0	213.74			7	7	7	7	7	7	1	0	1	1	1	1	0	2	0	1	0	1	1	2	1	2	1	2	1	3	1	3	2	2	1
D7TTY4	D7TTY4_VITVI	D7TTY4_VITVI	Glycine cleavage system H protein	VIT_02s0012g01120	Vitis vinifera		tr|D7TTY4|D7TTY4_VITVI	tr|D7TTY4|D7TTY4_VITVI	Glycine cleavage system H protein OS=Vitis vinifera GN=VIT_02s0012g01120 PE=3 SV=1	1	3	3	46.7	17.553	0	323.31			7	7	7	7	7	7	3	3	3	3	3	3	3	3	3	3	3	3	3	3	3	3	3	3	3	3	7	7	7	7	7
D7TTZ5	D7TTZ5_VITVI	D7TTZ5_VITVI	Ferredoxin	VIT_02s0012g00980	Vitis vinifera		tr|D7TTZ5|D7TTZ5_VITVI	tr|D7TTZ5|D7TTZ5_VITVI	Ferredoxin OS=Vitis vinifera GN=VIT_02s0012g00980 PE=3 SV=1	1	4	4	34	21.003	0	26.124			4	6	1	5	1	1	0	0	0	0	0	0	0	0	0	0	0	0	0	0	0	0	0	0	0	0	0	0	0	0	0
D7TU83	D7TU83_VITVI	D7TU83_VITVI	Peptidylprolyl isomerase	VIT_03s0017g01060	Vitis vinifera		tr|D7TU83|D7TU83_VITVI	tr|D7TU83|D7TU83_VITVI	Peptidylprolyl isomerase OS=Vitis vinifera GN=VIT_03s0017g01060 PE=2 SV=1	1	8	8	95.5	12.001	0	63.316			3	1	3	2	3	3	3	2	2	1	2	0	0	0	0	0	2	0	1	2	1	0	0	1	0	0	7	7	7	7	7
D7TUA2	D7TUA2_VITVI	D7TUA2_VITVI	40S ribosomal protein S6	VIT_03s0017g01350	Vitis vinifera		tr|D7TUA2|D7TUA2_VITVI;tr|F6GVK7|F6GVK7_VITVI	tr|D7TUA2|D7TUA2_VITVI	40S ribosomal protein S6 OS=Vitis vinifera GN=VIT_03s0017g01350 PE=3 SV=1	2	20	4	47.8	28.316	0	323.31			6	4	6	4	3	3	3	2	1	3	3	2	1	1	2	3	0	3	1	3	3	3	1	0	2	0	7	7	7	7	7
D7TUC6	D7TUC6_VITVI	D7TUC6_VITVI	Glycine cleavage system H protein	VIT_03s0017g01700	Vitis vinifera		tr|D7TUC6|D7TUC6_VITVI	tr|D7TUC6|D7TUC6_VITVI	Glycine cleavage system H protein OS=Vitis vinifera GN=VIT_03s0017g01700 PE=3 SV=1	1	2	2	15.5	16.688	0.00068213	3.3549			0	0	0	0	0	0	0	0	0	0	0	0	0	0	0	0	0	0	0	0	0	0	0	0	0	0	7	5	7	5	6
D7TUM8	D7TUM8_VITVI	D7TUM8_VITVI	Zeta-carotene desaturase	VIT_14s0030g01740	Vitis vinifera		tr|D7TUM8|D7TUM8_VITVI;tr|I7EUP4|I7EUP4_VITVI;tr|A5BLF0|A5BLF0_VITVI	tr|D7TUM8|D7TUM8_VITVI;tr|I7EUP4|I7EUP4_VITVI;tr|A5BLF0|A5BLF0_VITVI	Zeta-carotene desaturase OS=Vitis vinifera GN=VIT_14s0030g01740 PE=3 SV=1;Zeta-carotene desaturase OS=Vitis vinifera GN=ZDS1 PE=2 SV=1;Zeta-carotene desaturase OS=Vitis vinifera GN=VITISV_010561 PE=3 SV=1	3	16	16	41.5	61.181	0	123.18			7	7	7	7	7	6	2	0	0	2	1	0	0	1	0	0	3	0	0	3	1	2	2	3	2	2	2	3	0	0	0
D7TUP8	D7TUP8_VITVI	D7TUP8_VITVI	Cysteine synthase	VIT_14s0030g01520	Vitis vinifera		tr|D7TUP8|D7TUP8_VITVI;tr|F6HTU9|F6HTU9_VITVI	tr|D7TUP8|D7TUP8_VITVI	Cysteine synthase OS=Vitis vinifera GN=VIT_14s0030g01520 PE=3 SV=1	2	6	1	34.1	34.186	0	35.131			7	6	5	7	4	0	3	2	3	3	3	1	0	2	2	1	1	3	3	0	0	0	0	1	0	0	1	1	0	2	0
D7TUX2	D7TUX2_VITVI	A0A168S2G5_VITVI	Shikimate dehydrogenase 3 (EC 1.1.1.25)	SDH3	Vitis vinifera		tr|D7TUX2|D7TUX2_VITVI;tr|A0A168S2G5|A0A168S2G5_VITVI;tr|A5ATW2|A5ATW2_VITVI	tr|D7TUX2|D7TUX2_VITVI;tr|A0A168S2G5|A0A168S2G5_VITVI;tr|A5ATW2|A5ATW2_VITVI	Uncharacterized protein OS=Vitis vinifera GN=VIT_14s0030g00660 PE=3 SV=1;Shikimate dehydrogenase 3 OS=Vitis vinifera GN=SDH3 PE=2 SV=1;Uncharacterized protein OS=Vitis vinifera GN=VITISV_034026 PE=3 SV=1	3	3	3	9	57.7	0.00046773	4.079			5	3	3	7	1	2	0	0	0	0	0	0	0	0	0	0	2	0	0	1	0	0	0	0	2	0	0	1	0	0	0
D7TV25	D7TV25_VITVI	D7TV25_VITVI	Glutathione synthetase	VIT_14s0030g00030	Vitis vinifera		tr|D7TV25|D7TV25_VITVI;tr|A5C8S9|A5C8S9_VITVI	tr|D7TV25|D7TV25_VITVI	Glutathione synthetase OS=Vitis vinifera GN=VIT_14s0030g00030 PE=3 SV=1	2	3	2	10.9	54.12	0.00046674	4.0287			6	4	6	6	4	2	2	0	0	0	0	0	0	0	0	0	0	0	0	0	0	0	0	0	0	0	2	3	1	1	0
D7TV41	D7TV41_VITVI	D7TV41_VITVI	Beta-adaptin-like protein	VIT_02s0025g00100	Vitis vinifera		tr|D7TV41|D7TV41_VITVI	tr|D7TV41|D7TV41_VITVI	Beta-adaptin-like protein OS=Vitis vinifera GN=VIT_02s0025g00100 PE=3 SV=1	1	11	11	19.2	102.18	0	117.62			1	3	0	0	1	0	0	2	1	1	2	0	0	2	0	0	3	2	1	2	1	1	2	1	2	0	3	4	3	1	1
D7TV84	D7TV84_VITVI	D7TV84_VITVI	Reticulon-like protein	VIT_02s0025g00640	Vitis vinifera		tr|D7TV84|D7TV84_VITVI	tr|D7TV84|D7TV84_VITVI	Reticulon-like protein OS=Vitis vinifera GN=VIT_02s0025g00640 PE=4 SV=1	1	7	7	33.7	28.098	0	323.31			7	7	6	6	5	4	3	3	1	3	3	0	1	0	3	2	3	2	3	3	2	3	3	0	3	3	7	7	7	7	7
D7TVE6	D7TVE6_VITVI	A0A097PQY5_VITVI	Pectin lyase-like superfamily protein (Fragment)		Vitis vinifera		tr|D7TVE6|D7TVE6_VITVI;tr|A0A097PQY5|A0A097PQY5_VITVI;tr|A5AIC8|A5AIC8_VITVI	tr|D7TVE6|D7TVE6_VITVI;tr|A0A097PQY5|A0A097PQY5_VITVI	Uncharacterized protein OS=Vitis vinifera GN=VIT_02s0025g01330 PE=3 SV=1;Pectin lyase-like superfamily protein (Fragment) OS=Vitis vinifera PE=2 SV=1	3	16	16	63.5	48.592	0	218.99			0	0	0	0	0	0	0	0	0	0	0	0	0	0	0	0	1	0	0	0	0	0	0	0	0	0	7	5	7	7	5
D7TVM2	D7TVM2_VITVI	D7TVM2_VITVI	Glutamine-dependent NAD(+) synthetase	VIT_02s0025g02150	Vitis vinifera		tr|D7TVM2|D7TVM2_VITVI	tr|D7TVM2|D7TVM2_VITVI	Glutamine-dependent NAD(+) synthetase OS=Vitis vinifera GN=VIT_02s0025g02150 PE=3 SV=1	1	10	10	17.7	80.478	0	241.06			7	7	5	7	5	4	1	2	1	1	0	2	0	1	2	1	3	0	1	3	2	1	2	3	3	3	0	0	0	0	1
D7TW03	D7TW03_VITVI	D7TW03_VITVI	Glutathione peroxidase	VIT_02s0025g03590	Vitis vinifera		tr|D7TW03|D7TW03_VITVI	tr|D7TW03|D7TW03_VITVI	Glutathione peroxidase OS=Vitis vinifera GN=VIT_02s0025g03590 PE=3 SV=1	1	9	9	84.7	19.288	0	57.824			0	0	0	0	0	0	0	0	0	0	0	0	0	0	0	0	0	0	0	0	0	0	0	0	0	0	7	7	6	7	3
D7TW88	D7TW88_VITVI	D7TW88_VITVI	3-hydroxy-3-methylglutaryl coenzyme A synthase	VIT_02s0025g04580	Vitis vinifera		tr|D7TW88|D7TW88_VITVI;tr|F6GTT9|F6GTT9_VITVI;tr|D7T1S7|D7T1S7_VITVI;tr|A5C6M4|A5C6M4_VITVI;tr|F6H606|F6H606_VITVI	tr|D7TW88|D7TW88_VITVI	3-hydroxy-3-methylglutaryl coenzyme A synthase OS=Vitis vinifera GN=VIT_02s0025g04580 PE=3 SV=1	5	8	6	20.9	51.003	0	41.944			2	2	3	3	3	2	3	1	2	2	3	0	0	1	2	0	2	3	2	3	1	3	3	3	3	2	6	5	6	5	5
D7TWB1	D7TWB1_VITVI	K4HPH0_VITVI	Cu/Zn-superoxide dismutase copper chaperone	CCS	Vitis vinifera		tr|D7TWB1|D7TWB1_VITVI;tr|K4HPH0|K4HPH0_VITVI;tr|A5AU82|A5AU82_VITVI	tr|D7TWB1|D7TWB1_VITVI;tr|K4HPH0|K4HPH0_VITVI;tr|A5AU82|A5AU82_VITVI	Uncharacterized protein OS=Vitis vinifera GN=VIT_02s0025g04830 PE=4 SV=1;Cu/Zn-superoxide dismutase copper chaperone OS=Vitis vinifera GN=CCS PE=2 SV=1;Uncharacterized protein OS=Vitis vinifera GN=VITISV_016364 PE=4 SV=1	3	9	9	58.9	26.745	0	92.066			7	5	7	1	6	3	0	0	1	0	0	0	0	0	0	0	0	0	0	0	0	0	0	0	0	0	5	7	6	7	6
D7TWM8	D7TWM8_VITVI	D7TWM8_VITVI	Peptide deformylase	VIT_14s0066g01070	Vitis vinifera		tr|D7TWM8|D7TWM8_VITVI	tr|D7TWM8|D7TWM8_VITVI	Peptide deformylase OS=Vitis vinifera GN=VIT_14s0066g01070 PE=3 SV=1	1	4	4	22.2	31.21	0.00067751	3.2206			0	0	1	0	3	3	0	0	0	0	0	0	0	0	0	0	0	0	0	0	0	1	0	0	0	0	0	0	0	0	0
D7TWP2	D7TWP2_VITVI	D7TWP2_VITVI	Carbonic anhydrase	VIT_14s0066g01210	Vitis vinifera		tr|D7TWP2|D7TWP2_VITVI	tr|D7TWP2|D7TWP2_VITVI	Carbonic anhydrase OS=Vitis vinifera GN=VIT_14s0066g01210 PE=3 SV=1	1	42	11	80	36.545	0	323.31			7	7	7	7	7	7	3	3	3	3	3	3	3	3	3	3	3	3	3	3	3	3	3	3	3	3	7	7	7	7	7
D7TWQ4	D7TWQ4_VITVI	D7TWQ4_VITVI	Formate dehydrogenase, mitochondrial	VIT_14s0066g01320	Vitis vinifera		tr|D7TWQ4|D7TWQ4_VITVI;tr|A5AM49|A5AM49_VITVI	tr|D7TWQ4|D7TWQ4_VITVI;tr|A5AM49|A5AM49_VITVI	Formate dehydrogenase, mitochondrial OS=Vitis vinifera GN=VIT_14s0066g01320 PE=3 SV=1;Formate dehydrogenase, mitochondrial OS=Vitis vinifera GN=VITISV_036417 PE=3 SV=1	2	28	28	79.1	42.052	0	323.31			7	7	7	7	7	7	3	3	3	3	3	3	3	3	3	3	3	3	3	3	3	3	3	3	3	3	7	7	7	7	7
D7TWV6	D7TWV6_VITVI	D7TWV6_VITVI	Ferredoxin-thioredoxin reductase, catalytic chain	VIT_14s0066g01900	Vitis vinifera		tr|D7TWV6|D7TWV6_VITVI;tr|A5BLQ7|A5BLQ7_VITVI	tr|D7TWV6|D7TWV6_VITVI;tr|A5BLQ7|A5BLQ7_VITVI	Ferredoxin-thioredoxin reductase, catalytic chain OS=Vitis vinifera GN=VIT_14s0066g01900 PE=3 SV=1;Ferredoxin-thioredoxin reductase, catalytic chain OS=Vitis vinifera GN=VITISV_006145 PE=3 SV=1	2	8	8	59.3	16.225	0	223.33			6	3	6	5	4	4	3	3	0	0	0	0	0	3	1	0	0	1	0	0	2	2	1	1	0	0	0	0	0	0	0
D7TX08	D7TX08_VITVI	D7TX08_VITVI	Plasma membrane ATPase	VIT_14s0066g02550	Vitis vinifera		tr|D7TX08|D7TX08_VITVI	tr|D7TX08|D7TX08_VITVI	Plasma membrane ATPase OS=Vitis vinifera GN=VIT_14s0066g02550 PE=3 SV=1	1	8	7	37.1	104.93	0	181.24			7	7	4	6	4	0	3	3	3	3	3	3	3	3	3	2	2	2	3	3	3	3	3	3	3	3	7	6	3	5	0
D7TX13	D7TX13_VITVI	D7TX13_VITVI	Protein arginine methyltransferase NDUFAF7	VIT_14s0066g02600	Vitis vinifera		tr|D7TX13|D7TX13_VITVI	tr|D7TX13|D7TX13_VITVI	Protein arginine methyltransferase NDUFAF7 OS=Vitis vinifera GN=VIT_14s0066g02600 PE=3 SV=1	1	2	2	9.3	53.265	0.00046051	3.6006			1	0	0	2	2	2	0	0	0	0	0	0	0	0	0	0	0	0	0	0	0	0	0	0	0	0	0	0	0	0	0
D7TXF1	D7TXF1_VITVI	D7TXF1_VITVI	Prefoldin subunit 4	VIT_14s0081g00080	Vitis vinifera		tr|D7TXF1|D7TXF1_VITVI	tr|D7TXF1|D7TXF1_VITVI	Prefoldin subunit 4 OS=Vitis vinifera GN=VIT_14s0081g00080 PE=3 SV=1	1	11	3	88.1	14.793	0	111.22			0	0	0	0	0	2	0	0	0	0	0	0	0	0	0	0	0	0	0	0	0	0	0	0	0	0	5	6	7	7	7
D7TXL1	D7TXL1_VITVI	D7TXL1_VITVI	Phosphoacetylglucosamine mutase	VIT_13s0106g00380	Vitis vinifera		tr|D7TXL1|D7TXL1_VITVI;tr|A5BJC1|A5BJC1_VITVI;tr|A5BGR8|A5BGR8_VITVI;tr|D7TTG2|D7TTG2_VITVI	tr|D7TXL1|D7TXL1_VITVI;tr|A5BJC1|A5BJC1_VITVI;tr|A5BGR8|A5BGR8_VITVI;tr|D7TTG2|D7TTG2_VITVI	Phosphoacetylglucosamine mutase OS=Vitis vinifera GN=VIT_13s0106g00380 PE=3 SV=1;Uncharacterized protein OS=Vitis vinifera GN=VITISV_031606 PE=4 SV=1;Uncharacterized protein OS=Vitis vinifera GN=VITISV_007296 PE=4 SV=1;Phosphoacetylglucosamine mutase OS=Vi	4	3	3	6.8	60.763	0	134.08			5	6	1	2	1	0	3	0	0	1	1	0	0	0	0	0	2	0	0	0	0	0	2	2	1	0	3	2	0	1	2
D7TXN8	D7TXN8_VITVI	D7TXN8_VITVI	Diphosphomevalonate decarboxylase	VIT_13s0106g00790	Vitis vinifera		tr|D7TXN8|D7TXN8_VITVI;tr|A5ARM4|A5ARM4_VITVI	tr|D7TXN8|D7TXN8_VITVI;tr|A5ARM4|A5ARM4_VITVI	Diphosphomevalonate decarboxylase OS=Vitis vinifera GN=VIT_13s0106g00790 PE=3 SV=1;Uncharacterized protein OS=Vitis vinifera GN=VITISV_042700 PE=4 SV=1	2	3	3	14.2	46.64	0	77.151			0	0	0	0	0	0	2	2	1	0	3	0	0	1	1	0	0	0	0	0	0	0	0	0	0	0	4	5	4	3	0
D7TXP9	D7TXP9_VITVI	D7TXP9_VITVI	Succinate--CoA ligase [ADP-forming] subunit alpha, mitochondrial	VIT_17s0053g00120	Vitis vinifera		tr|D7TXP9|D7TXP9_VITVI	tr|D7TXP9|D7TXP9_VITVI	Succinate--CoA ligase [ADP-forming] subunit alpha, mitochondrial OS=Vitis vinifera GN=VIT_17s0053g00120 PE=3 SV=1	1	24	8	67	34.883	0	323.31			7	7	7	7	7	7	3	3	3	3	3	3	3	3	3	3	3	3	3	3	3	3	3	3	3	3	7	7	7	7	7
D7TXR6	D7TXR6_VITVI	D7TXR6_VITVI	Nascent polypeptide-associated complex subunit beta	VIT_17s0053g00620	Vitis vinifera		tr|D7TXR6|D7TXR6_VITVI	tr|D7TXR6|D7TXR6_VITVI	Nascent polypeptide-associated complex subunit beta OS=Vitis vinifera GN=VIT_17s0053g00620 PE=3 SV=1	1	15	15	81.2	17.173	0	323.31			7	7	7	7	7	7	3	3	2	3	3	0	1	3	3	3	3	3	2	3	3	3	3	3	3	2	7	7	7	7	7
D7TXS3	D7TXS3_VITVI	D7TXS3_VITVI	Sucrose synthase	VIT_17s0053g00700	Vitis vinifera		tr|D7TXS3|D7TXS3_VITVI;tr|A5BYM6|A5BYM6_VITVI	tr|D7TXS3|D7TXS3_VITVI;tr|A5BYM6|A5BYM6_VITVI	Sucrose synthase OS=Vitis vinifera GN=VIT_17s0053g00700 PE=3 SV=1;Sucrose synthase OS=Vitis vinifera GN=VITISV_026353 PE=3 SV=1	2	35	33	47.2	102.72	0	323.31			0	0	0	0	0	0	2	3	1	0	0	0	1	0	0	0	0	0	0	1	0	0	0	0	0	0	7	7	7	7	7
D7TXW8	D7TXW8_VITVI	D7TXW8_VITVI	Alpha-galactosidase	VIT_10s0071g01100	Vitis vinifera		tr|D7TXW8|D7TXW8_VITVI;tr|A5AM08|A5AM08_VITVI	tr|D7TXW8|D7TXW8_VITVI;tr|A5AM08|A5AM08_VITVI	Alpha-galactosidase OS=Vitis vinifera GN=VIT_10s0071g01100 PE=3 SV=1;Alpha-galactosidase OS=Vitis vinifera GN=VITISV_001661 PE=3 SV=1	2	16	14	66.2	45.415	0	109.23			0	0	0	0	0	0	1	0	0	0	0	0	0	0	0	0	0	0	0	0	0	0	0	0	0	0	5	6	5	3	3
D7TXY0	D7TXY0_VITVI	D7TXY0_VITVI	Serine/threonine-protein phosphatase	VIT_10s0071g00950	Vitis vinifera		tr|D7TXY0|D7TXY0_VITVI	tr|D7TXY0|D7TXY0_VITVI	Serine/threonine-protein phosphatase OS=Vitis vinifera GN=VIT_10s0071g00950 PE=3 SV=1	1	5	5	26.7	34.871	0	22.779			1	1	0	3	0	0	0	0	0	0	0	0	0	0	0	0	1	0	0	0	0	0	0	0	0	0	4	5	0	4	0
D7TYT3	D7TYT3_VITVI	D7TYT3_VITVI	Acyl carrier protein	VIT_01s0244g00030	Vitis vinifera		tr|D7TYT3|D7TYT3_VITVI	tr|D7TYT3|D7TYT3_VITVI	Acyl carrier protein OS=Vitis vinifera GN=VIT_01s0244g00030 PE=3 SV=1	1	2	2	11.5	14.929	0	168.93			7	7	5	7	7	6	3	3	3	3	3	3	2	3	2	3	3	3	3	3	3	3	3	3	3	3	6	3	4	3	0
D7TZF8	D7TZF8_VITVI	D7TZF8_VITVI	Defective in cullin neddylation protein	VIT_09s0002g08930	Vitis vinifera		tr|D7TZF8|D7TZF8_VITVI;tr|A5B9G5|A5B9G5_VITVI	tr|D7TZF8|D7TZF8_VITVI;tr|A5B9G5|A5B9G5_VITVI	Defective in cullin neddylation protein OS=Vitis vinifera GN=VIT_09s0002g08930 PE=4 SV=1;Uncharacterized protein OS=Vitis vinifera GN=VITISV_036679 PE=4 SV=1	2	2	2	13	26.984	0	9.4839			0	0	0	0	0	0	0	0	0	0	0	0	0	0	0	0	0	0	0	0	0	0	0	0	0	0	3	5	1	0	1
D7TZI5	D7TZI5_VITVI	I7FWT3_VITVI	Phytoene desaturase 1	PDS1	Vitis vinifera		tr|D7TZI5|D7TZI5_VITVI;tr|I7FWT3|I7FWT3_VITVI;tr|C6KI05|C6KI05_VITVI	tr|D7TZI5|D7TZI5_VITVI;tr|I7FWT3|I7FWT3_VITVI	Uncharacterized protein OS=Vitis vinifera GN=VIT_09s0002g00100 PE=4 SV=1;Phytoene desaturase 1 OS=Vitis vinifera GN=PDS1 PE=2 SV=1	3	6	6	13.9	65.495	0	8.2212			7	7	6	7	2	2	1	0	0	0	0	0	0	0	0	0	1	1	0	3	0	1	0	1	1	2	0	0	0	0	0
D7TZI9	D7TZI9_VITVI	Q66N70_VITVI	26S proteasome regulatory subunit (Fragment)		Vitis vinifera		tr|D7TZI9|D7TZI9_VITVI;tr|A5ALY6|A5ALY6_VITVI;tr|D7TC80|D7TC80_VITVI;tr|Q66N70|Q66N70_VITVI	tr|D7TZI9|D7TZI9_VITVI	Uncharacterized protein OS=Vitis vinifera GN=VIT_09s0002g00170 PE=3 SV=1	4	20	20	56.3	47.682	0	147.03			7	7	7	7	7	7	3	3	3	3	3	3	1	3	2	3	3	3	3	3	3	3	3	3	3	3	7	7	7	7	5
D7TZW9	D7TZW9_VITVI	D7TZW9_VITVI	Acetyltransferase component of pyruvate dehydrogenase complex	VIT_09s0002g01800	Vitis vinifera		tr|D7TZW9|D7TZW9_VITVI	tr|D7TZW9|D7TZW9_VITVI	Acetyltransferase component of pyruvate dehydrogenase complex OS=Vitis vinifera GN=VIT_09s0002g01800 PE=3 SV=1	1	34	30	58.6	60.388	0	323.31			7	7	7	7	7	7	3	3	3	3	3	3	3	3	3	3	3	3	3	3	3	3	3	3	3	3	7	7	7	7	7
D7TZZ8	D7TZZ8_VITVI	D7TZZ8_VITVI	Beta-galactosidase	VIT_09s0002g02120	Vitis vinifera		tr|D7TZZ8|D7TZZ8_VITVI	tr|D7TZZ8|D7TZZ8_VITVI	Beta-galactosidase OS=Vitis vinifera GN=VIT_09s0002g02120 PE=3 SV=1	1	6	6	10.3	93.164	0	77.077			0	0	0	0	0	0	0	0	0	0	0	0	0	0	0	0	0	0	0	0	0	0	0	0	0	0	6	3	3	4	3
D7U012	D7U012_VITVI	D7U012_VITVI	Beta-galactosidase	VIT_09s0002g02290	Vitis vinifera		tr|D7U012|D7U012_VITVI;tr|A5BN06|A5BN06_VITVI;tr|F6H9I0|F6H9I0_VITVI	tr|D7U012|D7U012_VITVI	Beta-galactosidase OS=Vitis vinifera GN=VIT_09s0002g02290 PE=3 SV=1	3	17	17	37.6	78.708	0	159.73			0	0	0	0	0	0	0	0	1	2	0	0	0	0	0	0	0	0	0	2	0	1	0	1	0	1	7	7	7	7	7
D7U0D6	D7U0D6_VITVI	D7U0D6_VITVI	Nuclear pore complex protein NUP35	VIT_09s0002g03770	Vitis vinifera		tr|D7U0D6|D7U0D6_VITVI;tr|A5B0R4|A5B0R4_VITVI	tr|D7U0D6|D7U0D6_VITVI;tr|A5B0R4|A5B0R4_VITVI	Nuclear pore complex protein NUP35 OS=Vitis vinifera GN=VIT_09s0002g03770 PE=3 SV=1;Uncharacterized protein OS=Vitis vinifera GN=VITISV_043764 PE=4 SV=1	2	4	4	19.2	34.397	0	20.705			0	0	0	0	1	0	0	0	0	0	0	0	0	0	0	0	0	0	0	0	0	0	0	0	0	0	4	4	5	4	4
D7U0H0	D7U0H0_VITVI	D7U0H0_VITVI	Cytochrome c-type biogenesis protein	VIT_09s0002g04190	Vitis vinifera		tr|D7U0H0|D7U0H0_VITVI;tr|A5C8F1|A5C8F1_VITVI	tr|D7U0H0|D7U0H0_VITVI;tr|A5C8F1|A5C8F1_VITVI	Cytochrome c-type biogenesis protein OS=Vitis vinifera GN=VIT_09s0002g04190 PE=3 SV=1;Cytochrome c-type biogenesis protein OS=Vitis vinifera GN=VITISV_010507 PE=3 SV=1	2	3	3	38.4	18.259	0.00046522	3.9252			1	0	0	0	0	1	0	0	0	0	0	0	0	0	0	0	0	0	0	0	0	0	0	0	0	0	1	2	1	1	2
D7U0W2	D7U0W2_VITVI	K4HRN3_VITVI	Cytochrome c oxidase subunit Vb	COX5b.1	Vitis vinifera		tr|D7U0W2|D7U0W2_VITVI;tr|A5B9Z5|A5B9Z5_VITVI;tr|K4HRN3|K4HRN3_VITVI	tr|D7U0W2|D7U0W2_VITVI	Uncharacterized protein OS=Vitis vinifera GN=VIT_09s0002g06000 PE=4 SV=1	3	14	14	62.5	19.527	0	118.29			6	4	6	7	5	4	3	2	2	0	2	0	0	3	3	2	0	2	2	3	2	3	3	2	2	0	7	7	7	7	7
D7U0Y9	D7U0Y9_VITVI	D7U0Y9_VITVI	Peptide deformylase	VIT_09s0002g06390	Vitis vinifera		tr|D7U0Y9|D7U0Y9_VITVI	tr|D7U0Y9|D7U0Y9_VITVI	Peptide deformylase OS=Vitis vinifera GN=VIT_09s0002g06390 PE=3 SV=1	1	2	2	14.1	30.681	0	29.237			4	4	5	3	5	6	2	1	1	1	2	2	0	1	3	2	0	1	1	0	1	2	1	0	2	1	4	2	0	3	0
D7U104	D7U104_VITVI	D7U104_VITVI	Signal peptidase I	VIT_09s0002g06550	Vitis vinifera		tr|D7U104|D7U104_VITVI	tr|D7U104|D7U104_VITVI	Signal peptidase I OS=Vitis vinifera GN=VIT_09s0002g06550 PE=3 SV=1	1	5	5	30.6	19.958	0	7.5291			4	0	4	0	3	1	0	0	0	0	0	0	0	0	0	0	0	0	0	0	0	0	0	1	0	0	7	7	3	7	4
D7U1D4	D7U1D4_VITVI	D7U1D4_VITVI	Translation initiation factor IF-3	VIT_11s0037g00520	Vitis vinifera		tr|D7U1D4|D7U1D4_VITVI	tr|D7U1D4|D7U1D4_VITVI	Translation initiation factor IF-3 OS=Vitis vinifera GN=VIT_11s0037g00520 PE=3 SV=1	1	10	10	35.3	30.664	0	323.31			7	7	7	7	7	7	3	3	3	3	3	2	2	3	3	3	3	3	3	3	3	3	3	3	3	3	7	7	7	7	7
D7U1F7	D7U1F7_VITVI	D7U1F7_VITVI	Carboxypeptidase	VIT_11s0037g00740	Vitis vinifera		tr|D7U1F7|D7U1F7_VITVI	tr|D7U1F7|D7U1F7_VITVI	Carboxypeptidase OS=Vitis vinifera GN=VIT_11s0037g00740 PE=3 SV=1	1	22	2	70.4	52.5	0	323.31			7	6	7	7	7	7	1	2	0	2	2	3	2	2	3	3	3	3	3	3	3	3	3	3	3	3	7	7	7	7	7
D7U1G2	D7U1G2_VITVI	D7U1G2_VITVI	Carboxypeptidase	VIT_11s0037g00800	Vitis vinifera		tr|D7U1G2|D7U1G2_VITVI;tr|A5C4Y7|A5C4Y7_VITVI	tr|D7U1G2|D7U1G2_VITVI;tr|A5C4Y7|A5C4Y7_VITVI	Carboxypeptidase OS=Vitis vinifera GN=VIT_11s0037g00800 PE=3 SV=1;Uncharacterized protein OS=Vitis vinifera GN=VITISV_009829 PE=3 SV=1	2	4	4	33.2	53.126	0	14.29			6	7	7	7	6	4	0	0	0	0	0	0	1	0	0	0	1	0	1	0	0	0	0	2	0	0	2	4	2	1	0
D7U1Z7	D7U1Z7_VITVI	D7U1Z7_VITVI	Protein YIPF	VIT_14s0128g00380	Vitis vinifera		tr|D7U1Z7|D7U1Z7_VITVI;tr|A5BLA3|A5BLA3_VITVI	tr|D7U1Z7|D7U1Z7_VITVI;tr|A5BLA3|A5BLA3_VITVI	Protein YIPF OS=Vitis vinifera GN=VIT_14s0128g00380 PE=3 SV=1;Protein YIPF OS=Vitis vinifera GN=VITISV_015340 PE=3 SV=1	2	5	5	32.9	30.664	0	8.9752			0	1	0	0	0	0	2	1	1	0	2	1	0	0	1	1	3	2	2	1	1	0	2	2	2	1	7	7	6	7	6
D7U1Z9	D7U1Z9_VITVI	D7U1Z9_VITVI	Mitochondrial Rho GTPase	VIT_14s0128g00400	Vitis vinifera		tr|D7U1Z9|D7U1Z9_VITVI;tr|A5C0J6|A5C0J6_VITVI	tr|D7U1Z9|D7U1Z9_VITVI	Mitochondrial Rho GTPase OS=Vitis vinifera GN=VIT_14s0128g00400 PE=3 SV=1	2	10	10	24.6	75.718	0	33.189			7	7	3	7	4	4	2	1	0	1	0	0	0	1	0	0	1	0	0	0	0	0	1	3	0	0	4	4	3	4	2
D7U206	D7U206_VITVI	D7U206_VITVI	Eukaryotic translation initiation factor 3 subunit J	VIT_14s0128g00480	Vitis vinifera		tr|D7U206|D7U206_VITVI	tr|D7U206|D7U206_VITVI	Eukaryotic translation initiation factor 3 subunit J OS=Vitis vinifera GN=VIT_14s0128g00480 PE=3 SV=1	1	13	13	66.7	25.123	0	144.56			1	1	1	0	3	3	0	0	0	0	0	0	0	0	0	0	0	0	0	0	0	0	0	0	0	0	7	7	7	7	7
D7U270	D7U270_VITVI	D7U270_VITVI	Thiamine pyrophosphokinase	VIT_07s0005g00210	Vitis vinifera		tr|D7U270|D7U270_VITVI	tr|D7U270|D7U270_VITVI	Thiamine pyrophosphokinase OS=Vitis vinifera GN=VIT_07s0005g00210 PE=3 SV=1	1	2	1	16	29.113	0	38.622			6	3	5	3	4	3	2	1	1	1	1	0	0	1	2	2	0	0	1	1	2	2	2	0	2	1	3	4	0	5	1
D7U2J1	D7U2J1_VITVI	D7U2J1_VITVI	ATP-dependent Clp protease proteolytic subunit	VIT_07s0005g01530	Vitis vinifera		tr|D7U2J1|D7U2J1_VITVI;tr|A5BHP1|A5BHP1_VITVI	tr|D7U2J1|D7U2J1_VITVI;tr|A5BHP1|A5BHP1_VITVI	ATP-dependent Clp protease proteolytic subunit OS=Vitis vinifera GN=VIT_07s0005g01530 PE=3 SV=1;ATP-dependent Clp protease proteolytic subunit OS=Vitis vinifera GN=VITISV_041995 PE=3 SV=1	2	9	9	34.3	31.52	0	323.31			7	7	7	7	7	7	3	3	3	3	3	3	3	3	3	3	3	3	3	3	3	3	3	3	2	3	7	7	7	7	7
D7U2J9	D7U2J9_VITVI	A0A097PPP8_VITVI	Carbohydrate-binding-like fold protein (Fragment)		Vitis vinifera		tr|D7U2J9|D7U2J9_VITVI;tr|A0A097PPP8|A0A097PPP8_VITVI	tr|D7U2J9|D7U2J9_VITVI;tr|A0A097PPP8|A0A097PPP8_VITVI	Uncharacterized protein OS=Vitis vinifera GN=VIT_07s0005g01650 PE=4 SV=1;Carbohydrate-binding-like fold protein (Fragment) OS=Vitis vinifera PE=2 SV=1	2	17	17	24.8	130.09	0	56.011			6	6	4	7	4	2	3	3	3	3	3	3	2	3	2	2	3	3	3	0	0	3	2	3	3	3	7	7	5	7	4
D7U2L7	D7U2L7_VITVI	D7U2L7_VITVI	Patatin	VIT_07s0005g01840	Vitis vinifera		tr|D7U2L7|D7U2L7_VITVI;tr|D7U2M1|D7U2M1_VITVI	tr|D7U2L7|D7U2L7_VITVI	Patatin OS=Vitis vinifera GN=VIT_07s0005g01840 PE=3 SV=1	2	14	13	65.3	46.583	0	251.09			0	0	0	0	0	0	0	1	2	0	0	0	0	0	0	0	0	0	0	0	0	0	0	0	0	0	7	7	7	7	6
D7U2S0	D7U2S0_VITVI	D7U2S0_VITVI	Peptidyl-prolyl cis-trans isomerase	VIT_07s0005g02410	Vitis vinifera		tr|D7U2S0|D7U2S0_VITVI;tr|A5B9P8|A5B9P8_VITVI	tr|D7U2S0|D7U2S0_VITVI;tr|A5B9P8|A5B9P8_VITVI	Peptidyl-prolyl cis-trans isomerase OS=Vitis vinifera GN=VIT_07s0005g02410 PE=3 SV=1;Peptidyl-prolyl cis-trans isomerase OS=Vitis vinifera GN=VITISV_015631 PE=3 SV=1	2	11	11	33.6	27.397	0	82.676			7	7	7	7	7	7	3	3	3	3	3	3	3	3	3	3	3	3	3	3	3	3	3	3	3	3	7	7	7	7	7
D7U2T4	D7U2T4_VITVI	D7U2T4_VITVI	Protoporphyrinogen oxidase	VIT_07s0005g02540	Vitis vinifera		tr|D7U2T4|D7U2T4_VITVI;tr|A5AP89|A5AP89_VITVI	tr|D7U2T4|D7U2T4_VITVI;tr|A5AP89|A5AP89_VITVI	Protoporphyrinogen oxidase OS=Vitis vinifera GN=VIT_07s0005g02540 PE=3 SV=1;Protoporphyrinogen oxidase OS=Vitis vinifera GN=VITISV_004031 PE=3 SV=1	2	14	14	44.1	59.104	0	207.67			7	7	7	7	7	6	3	3	3	3	2	3	1	3	3	3	3	3	3	3	3	3	3	3	3	3	6	5	4	4	0
D7U379	D7U379_VITVI	D7U379_VITVI	Photosystem II reaction center Psb28 protein	VIT_07s0005g04400	Vitis vinifera		tr|D7U379|D7U379_VITVI	tr|D7U379|D7U379_VITVI	Photosystem II reaction center Psb28 protein OS=Vitis vinifera GN=VIT_07s0005g04400 PE=3 SV=1	1	6	6	39.1	19.975	0	244.2			7	7	7	7	7	7	3	3	3	3	3	3	3	3	3	3	3	3	3	3	3	3	3	3	3	3	7	7	7	7	7
D7U426	D7U426_VITVI	D0VBC4_VITVI	Anthranilate synthase 02		Vitis vinifera		tr|D7U426|D7U426_VITVI;tr|D0VBC4|D0VBC4_VITVI	tr|D7U426|D7U426_VITVI;tr|D0VBC4|D0VBC4_VITVI	Uncharacterized protein OS=Vitis vinifera GN=VIT_04s0044g00550 PE=3 SV=1;Anthranilate synthase 02 OS=Vitis vinifera PE=2 SV=1	2	5	5	16.2	46.342	0	7.0149			3	1	2	3	2	3	0	0	0	0	0	0	0	0	0	0	0	0	0	0	0	0	0	0	0	0	3	4	2	1	2
D7U4C5	D7U4C5_VITVI	D7U4C5_VITVI	Histone deacetylase	VIT_04s0044g01510	Vitis vinifera		tr|D7U4C5|D7U4C5_VITVI;tr|A5AN96|A5AN96_VITVI	tr|D7U4C5|D7U4C5_VITVI	Histone deacetylase OS=Vitis vinifera GN=VIT_04s0044g01510 PE=4 SV=1	2	7	7	36.6	47.136	0	201.01			6	6	6	6	5	3	3	0	0	1	0	1	0	0	2	2	0	0	0	0	0	1	2	2	1	2	0	1	0	0	0
D7U4W0	D7U4W0_VITVI	D7U4W0_VITVI	Probable alanine--tRNA ligase, chloroplastic	VIT_03s0038g03440	Vitis vinifera		tr|D7U4W0|D7U4W0_VITVI	tr|D7U4W0|D7U4W0_VITVI	Probable alanine--tRNA ligase, chloroplastic OS=Vitis vinifera GN=VIT_03s0038g03440 PE=3 SV=1	1	41	41	50.3	110.54	0	323.31			7	7	7	7	7	7	3	3	3	3	3	3	3	3	3	3	3	3	2	3	3	3	3	3	3	3	0	0	0	0	0
D7U514	D7U514_VITVI	RK23_VITVI	50S ribosomal protein L23, chloroplastic	rpl23-A	Vitis vinifera		tr|D7U514|D7U514_VITVI;sp|Q0ZIV5|RK23_VITVI	tr|D7U514|D7U514_VITVI;sp|Q0ZIV5|RK23_VITVI	Uncharacterized protein OS=Vitis vinifera GN=VIT_03s0038g02780 PE=3 SV=1;50S ribosomal protein L23, chloroplastic OS=Vitis vinifera GN=rpl23-A PE=3 SV=1	2	3	3	24.7	10.903	0.0030729	2.5607			0	0	0	0	0	0	1	0	0	0	0	0	0	0	2	3	0	0	0	1	0	1	0	0	2	0	0	0	0	2	1
D7U564	D7U564_VITVI	D7U564_VITVI	Proteasome subunit alpha type	VIT_03s0038g02300	Vitis vinifera		tr|D7U564|D7U564_VITVI	tr|D7U564|D7U564_VITVI	Proteasome subunit alpha type OS=Vitis vinifera GN=VIT_03s0038g02300 PE=3 SV=1	1	19	6	82.3	27.209	0	323.31			7	7	7	7	7	7	3	3	3	2	3	2	2	0	3	3	3	3	3	2	3	2	3	3	3	2	7	7	7	7	7
D7U572	D7U572_VITVI	D7U572_VITVI	Peptidyl-prolyl cis-trans isomerase	VIT_03s0038g02200	Vitis vinifera		tr|D7U572|D7U572_VITVI	tr|D7U572|D7U572_VITVI	Peptidyl-prolyl cis-trans isomerase OS=Vitis vinifera GN=VIT_03s0038g02200 PE=3 SV=1	1	5	5	38.1	24.564	0	6.2984			0	0	0	0	0	0	0	0	0	1	0	0	0	1	1	0	0	0	0	0	0	0	0	0	0	0	3	4	1	3	3
D7U5C1	D7U5C1_VITVI	Q9M4H0_VITVI	Putative ripening-related protein	grip58	Vitis vinifera		tr|D7U5C1|D7U5C1_VITVI;tr|Q9M4H0|Q9M4H0_VITVI	tr|D7U5C1|D7U5C1_VITVI;tr|Q9M4H0|Q9M4H0_VITVI	Uncharacterized protein OS=Vitis vinifera GN=VIT_03s0038g01440 PE=4 SV=1;Putative ripening-related protein OS=Vitis vinifera GN=grip58 PE=2 SV=1	2	16	16	70.9	28.276	0	323.31			7	7	7	7	7	7	3	3	3	3	3	3	3	3	3	3	3	3	3	3	3	3	3	3	3	3	7	7	7	7	7
D7U5K0	D7U5K0_VITVI	D7U5K0_VITVI	V-type proton ATPase subunit a	VIT_03s0038g00290	Vitis vinifera		tr|D7U5K0|D7U5K0_VITVI	tr|D7U5K0|D7U5K0_VITVI	V-type proton ATPase subunit a OS=Vitis vinifera GN=VIT_03s0038g00290 PE=3 SV=1	1	15	15	24.9	93.024	0	171.3			7	7	7	7	6	4	2	2	3	1	1	3	2	3	2	0	0	3	3	0	0	0	2	3	3	0	7	6	5	7	4
D7U5T7	D7U5T7_VITVI	D7U5T7_VITVI	UMP-CMP kinase	VIT_15s0045g01310	Vitis vinifera		tr|D7U5T7|D7U5T7_VITVI	tr|D7U5T7|D7U5T7_VITVI	UMP-CMP kinase OS=Vitis vinifera GN=VIT_15s0045g01310 PE=3 SV=1	1	27	27	88.1	23.531	0	323.31			7	7	7	6	7	5	2	2	0	0	3	0	0	0	0	0	3	2	0	0	2	2	2	3	1	0	7	7	7	7	7
D7U5Y0	D7U5Y0_VITVI	D7U5Y0_VITVI	Glucose-6-phosphate 1-dehydrogenase	VIT_01s0146g00060	Vitis vinifera		tr|D7U5Y0|D7U5Y0_VITVI	tr|D7U5Y0|D7U5Y0_VITVI	Glucose-6-phosphate 1-dehydrogenase OS=Vitis vinifera GN=VIT_01s0146g00060 PE=3 SV=1	1	2	0	5.6	66.117	0	41.057			2	2	0	2	0	0	0	0	0	0	0	0	0	0	0	0	0	0	0	0	0	0	0	0	0	0	1	2	0	0	0
D7U6F9	D7U6F9_VITVI	D7U6F9_VITVI	Alpha-galactosidase	VIT_00s0375g00030	Vitis vinifera		tr|D7U6F9|D7U6F9_VITVI	tr|D7U6F9|D7U6F9_VITVI	Alpha-galactosidase OS=Vitis vinifera GN=VIT_00s0375g00030 PE=3 SV=1	1	21	6	61.6	44.372	0	323.31			0	0	0	0	1	0	0	0	0	0	0	0	0	0	0	0	0	0	0	0	0	0	0	0	0	0	7	4	7	7	7
D7U799	D7U799_VITVI	D7U799_VITVI	ATP-dependent 6-phosphofructokinase	PFK	Vitis vinifera		tr|D7U799|D7U799_VITVI;tr|A5BUB8|A5BUB8_VITVI	tr|D7U799|D7U799_VITVI	ATP-dependent 6-phosphofructokinase OS=Vitis vinifera GN=PFK PE=3 SV=1	2	7	7	19.5	58.546	0	43.976			6	3	5	4	3	2	1	1	0	0	1	0	0	0	1	0	0	0	0	0	0	0	0	0	0	0	1	0	0	0	1
D7U7P1	D7U7P1_VITVI	D7U7P1_VITVI	Hexosyltransferase	VIT_15s0048g01300	Vitis vinifera		tr|D7U7P1|D7U7P1_VITVI;tr|F6I0S4|F6I0S4_VITVI	tr|D7U7P1|D7U7P1_VITVI	Hexosyltransferase OS=Vitis vinifera GN=VIT_15s0048g01300 PE=3 SV=1	2	8	8	18.6	77.756	0	147.45			0	0	0	0	0	0	0	0	0	0	0	0	0	0	0	0	1	0	0	0	0	0	0	0	0	0	7	6	3	3	4
D7U7S6	D7U7S6_VITVI	D7U7S6_VITVI	Proteasome subunit beta type	VIT_15s0048g00900	Vitis vinifera		tr|D7U7S6|D7U7S6_VITVI;tr|F6I1N9|F6I1N9_VITVI	tr|D7U7S6|D7U7S6_VITVI	Proteasome subunit beta type OS=Vitis vinifera GN=VIT_15s0048g00900 PE=3 SV=1	2	19	19	74	24.628	0	323.31			7	7	7	7	7	7	3	2	3	3	3	3	0	2	3	2	3	3	3	3	2	2	3	3	2	2	7	7	7	7	7
D7U7U6	D7U7U6_VITVI	D7U7U6_VITVI	Autophagy-related protein	VIT_15s0048g00660	Vitis vinifera		tr|D7U7U6|D7U7U6_VITVI;tr|A5B3L0|A5B3L0_VITVI;tr|F6H7L8|F6H7L8_VITVI;tr|F6HPA6|F6HPA6_VITVI	tr|D7U7U6|D7U7U6_VITVI;tr|A5B3L0|A5B3L0_VITVI;tr|F6H7L8|F6H7L8_VITVI;tr|F6HPA6|F6HPA6_VITVI	Autophagy-related protein OS=Vitis vinifera GN=VIT_15s0048g00660 PE=3 SV=1;Autophagy-related protein (Fragment) OS=Vitis vinifera GN=VITISV_028569 PE=3 SV=1;Autophagy-related protein OS=Vitis vinifera GN=VIT_10s0116g01700 PE=3 SV=1;Autophagy-related protei	4	2	1	23.4	14.338	0	14.697			0	0	0	0	0	0	0	0	0	0	0	0	0	0	0	0	0	0	0	0	0	0	0	0	0	0	0	1	2	2	0
D7U7V6	D7U7V6_VITVI	D7U7V6_VITVI	Golgi SNAP receptor complex member 1	VIT_15s0048g00540	Vitis vinifera		tr|D7U7V6|D7U7V6_VITVI;tr|A5BQC7|A5BQC7_VITVI	tr|D7U7V6|D7U7V6_VITVI;tr|A5BQC7|A5BQC7_VITVI	Golgi SNAP receptor complex member 1 OS=Vitis vinifera GN=VIT_15s0048g00540 PE=3 SV=1;Uncharacterized protein (Fragment) OS=Vitis vinifera GN=VITISV_017487 PE=4 SV=1	2	5	5	34.5	26.765	0	124.84			0	0	0	0	0	0	0	0	0	0	0	0	0	0	0	0	1	0	0	0	0	0	0	0	0	0	7	7	7	6	7
D7U828	D7U828_VITVI	D7U828_VITVI	Starch synthase, chloroplastic/amyloplastic	VIT_15s0048g02600	Vitis vinifera		tr|D7U828|D7U828_VITVI	tr|D7U828|D7U828_VITVI	Starch synthase, chloroplastic/amyloplastic OS=Vitis vinifera GN=VIT_15s0048g02600 PE=3 SV=1	1	16	16	37.1	67.383	0	100.96			5	6	4	7	7	7	0	0	0	0	0	0	0	0	0	0	0	1	0	0	1	0	0	0	0	0	0	0	0	0	0
D7U830	D7U830_VITVI	D7U830_VITVI	Pyruvate dehydrogenase E1 component subunit alpha	VIT_15s0048g02580	Vitis vinifera		tr|D7U830|D7U830_VITVI	tr|D7U830|D7U830_VITVI	Pyruvate dehydrogenase E1 component subunit alpha OS=Vitis vinifera GN=VIT_15s0048g02580 PE=4 SV=1	1	7	7	23.1	47.76	0	36.305			0	2	3	3	3	5	2	3	0	0	0	0	0	0	0	0	3	2	0	3	0	2	3	2	0	0	5	4	0	0	1
D7U865	D7U865_VITVI	D7U865_VITVI	40S ribosomal protein S12	VIT_09s0070g00050	Vitis vinifera		tr|D7U865|D7U865_VITVI	tr|D7U865|D7U865_VITVI	40S ribosomal protein S12 OS=Vitis vinifera GN=VIT_09s0070g00050 PE=3 SV=1	1	8	8	43	24.885	0	323.31			3	5	6	6	5	3	3	3	3	3	3	3	1	3	3	3	3	2	3	3	3	3	3	3	3	3	7	7	7	7	7
D7U9M6	D7U9M6_VITVI	D7U9M6_VITVI	Eukaryotic translation initiation factor 3 subunit H	VIT_05s0062g01080	Vitis vinifera		tr|D7U9M6|D7U9M6_VITVI	tr|D7U9M6|D7U9M6_VITVI	Eukaryotic translation initiation factor 3 subunit H OS=Vitis vinifera GN=VIT_05s0062g01080 PE=3 SV=1	1	6	6	26.1	38.722	0	75.741			7	7	7	6	7	6	2	0	1	2	1	0	0	0	0	0	3	3	0	3	0	1	3	0	1	0	6	7	0	5	4
D7U9V6	D7U9V6_VITVI	D7U9V6_VITVI	ATP-dependent Clp protease proteolytic subunit	VIT_14s0060g02160	Vitis vinifera		tr|D7U9V6|D7U9V6_VITVI;tr|A5C9J9|A5C9J9_VITVI	tr|D7U9V6|D7U9V6_VITVI	ATP-dependent Clp protease proteolytic subunit OS=Vitis vinifera GN=VIT_14s0060g02160 PE=3 SV=1	2	12	12	54.3	35.393	0	159.54			7	7	7	7	7	6	3	3	1	0	3	1	0	2	3	3	1	0	1	3	3	3	3	0	3	3	7	7	6	5	3
D7U9X2	D7U9X2_VITVI	D7U9X2_VITVI	Pectinesterase	VIT_14s0060g01960	Vitis vinifera		tr|D7U9X2|D7U9X2_VITVI	tr|D7U9X2|D7U9X2_VITVI	Pectinesterase OS=Vitis vinifera GN=VIT_14s0060g01960 PE=4 SV=1	1	2	2	4.4	63.59	0.0062527	2.213			0	0	0	0	0	0	0	0	0	0	0	0	0	0	0	0	0	0	0	0	0	0	0	0	0	0	4	0	0	3	1
D7UA03	D7UA03_VITVI	D7UA03_VITVI	Importin subunit alpha	VIT_14s0060g01510	Vitis vinifera		tr|D7UA03|D7UA03_VITVI;tr|A5B477|A5B477_VITVI	tr|D7UA03|D7UA03_VITVI	Importin subunit alpha OS=Vitis vinifera GN=VIT_14s0060g01510 PE=3 SV=1	2	9	8	46.1	58.493	0	80.881			5	7	7	7	7	6	2	2	2	3	3	3	0	2	3	3	2	1	3	3	1	3	3	3	3	0	4	4	2	1	4
D7UAN0	D7UAN0_VITVI	D7UAN0_VITVI	Vesicle transport protein	VIT_19s0015g01110	Vitis vinifera		tr|D7UAN0|D7UAN0_VITVI	tr|D7UAN0|D7UAN0_VITVI	Vesicle transport protein OS=Vitis vinifera GN=VIT_19s0015g01110 PE=3 SV=1	1	2	2	12.9	24.932	0	24.712			0	0	0	0	0	0	0	0	0	0	0	0	0	0	0	0	0	0	0	0	0	0	0	0	0	0	6	5	3	7	7
D7UAT6	D7UAT6_VITVI	D7UAT6_VITVI	Fructose-bisphosphate aldolase	VIT_19s0015g01720	Vitis vinifera		tr|D7UAT6|D7UAT6_VITVI;tr|A5BX43|A5BX43_VITVI	tr|D7UAT6|D7UAT6_VITVI;tr|A5BX43|A5BX43_VITVI	Fructose-bisphosphate aldolase OS=Vitis vinifera GN=VIT_19s0015g01720 PE=3 SV=1;Fructose-bisphosphate aldolase OS=Vitis vinifera GN=VITISV_008795 PE=3 SV=1	2	30	30	91.6	38.293	0	323.31			7	7	7	7	7	7	3	3	3	3	3	3	3	3	3	3	3	3	3	3	3	3	3	3	3	3	0	4	4	0	0
D7UAV2	D7UAV2_VITVI	D7UAV2_VITVI	4-hydroxy-4-methyl-2-oxoglutarate aldolase	VIT_19s0015g01900	Vitis vinifera		tr|D7UAV2|D7UAV2_VITVI;tr|A5C5H1|A5C5H1_VITVI	tr|D7UAV2|D7UAV2_VITVI;tr|A5C5H1|A5C5H1_VITVI	4-hydroxy-4-methyl-2-oxoglutarate aldolase OS=Vitis vinifera GN=VIT_19s0015g01900 PE=3 SV=1;4-hydroxy-4-methyl-2-oxoglutarate aldolase OS=Vitis vinifera GN=VITISV_040370 PE=3 SV=1	2	2	2	22.9	17.627	0	117.52			1	1	0	4	3	2	1	0	0	1	0	0	0	0	0	0	0	0	0	0	0	0	0	0	0	0	0	0	0	0	0
D7UBE4	D7UBE4_VITVI	D7UBE4_VITVI	Protoporphyrinogen oxidase	VIT_14s0171g00190	Vitis vinifera		tr|D7UBE4|D7UBE4_VITVI;tr|A5BBB1|A5BBB1_VITVI	tr|D7UBE4|D7UBE4_VITVI;tr|A5BBB1|A5BBB1_VITVI	Protoporphyrinogen oxidase OS=Vitis vinifera GN=VIT_14s0171g00190 PE=3 SV=1;Uncharacterized protein OS=Vitis vinifera GN=VITISV_008740 PE=4 SV=1	2	12	12	36.8	56.134	0	323.31			7	7	7	7	7	5	0	0	0	0	0	0	0	0	0	0	0	0	0	0	0	0	0	0	0	0	7	7	5	7	2
D7UBH2	D7UBH2_VITVI	D7UBH2_VITVI	Glucose-6-phosphate 1-dehydrogenase	VIT_14s0171g00490	Vitis vinifera		tr|D7UBH2|D7UBH2_VITVI	tr|D7UBH2|D7UBH2_VITVI	Glucose-6-phosphate 1-dehydrogenase OS=Vitis vinifera GN=VIT_14s0171g00490 PE=3 SV=1	1	18	18	47.3	59.154	0	169.68			6	7	6	7	7	7	3	2	3	2	2	2	1	2	3	3	2	2	3	3	3	2	3	3	3	3	7	7	7	7	7
D7UC26	D7UC26_VITVI	D7UC26_VITVI	Malic enzyme	VIT_15s0046g03670	Vitis vinifera		tr|D7UC26|D7UC26_VITVI;tr|A5C6I9|A5C6I9_VITVI	tr|D7UC26|D7UC26_VITVI;tr|A5C6I9|A5C6I9_VITVI	Malic enzyme OS=Vitis vinifera GN=VIT_15s0046g03670 PE=3 SV=1;Malic enzyme OS=Vitis vinifera GN=VITISV_002458 PE=3 SV=1	2	32	32	67.6	66.695	0	323.31			7	7	7	7	7	7	3	3	3	3	3	3	3	3	3	3	3	3	3	3	3	3	3	3	3	3	7	7	7	7	7
D7UC38	D7UC38_VITVI	D7UC38_VITVI	Phosphomannomutase	VIT_15s0046g03520	Vitis vinifera		tr|D7UC38|D7UC38_VITVI;tr|A5BPL1|A5BPL1_VITVI	tr|D7UC38|D7UC38_VITVI;tr|A5BPL1|A5BPL1_VITVI	Phosphomannomutase OS=Vitis vinifera GN=VIT_15s0046g03520 PE=3 SV=1;Phosphomannomutase OS=Vitis vinifera GN=VITISV_006228 PE=3 SV=1	2	23	23	78.3	28.114	0	323.31			7	7	7	7	7	6	3	3	3	3	3	2	1	3	3	3	3	3	3	3	3	3	3	3	3	3	7	7	7	7	7
D7UCD0	D7UCD0_VITVI	D7UCD0_VITVI	Cysteine synthase	VIT_15s0046g02300	Vitis vinifera		tr|D7UCD0|D7UCD0_VITVI;tr|A5AEP0|A5AEP0_VITVI;tr|F6I0J6|F6I0J6_VITVI	tr|D7UCD0|D7UCD0_VITVI;tr|A5AEP0|A5AEP0_VITVI;tr|F6I0J6|F6I0J6_VITVI	Cysteine synthase OS=Vitis vinifera GN=VIT_15s0046g02300 PE=3 SV=1;Cysteine synthase OS=Vitis vinifera GN=VITISV_028023 PE=3 SV=1;Cysteine synthase OS=Vitis vinifera GN=VIT_04s0044g00250 PE=3 SV=1	3	22	22	61.5	40.498	0	191.65			7	7	7	7	7	5	3	2	3	3	3	2	2	3	3	3	3	3	3	1	1	3	3	3	3	3	7	7	7	7	7
D7UCH9	D7UCH9_VITVI	D7UCH9_VITVI	Reticulon-like protein	VIT_15s0046g01760	Vitis vinifera		tr|D7UCH9|D7UCH9_VITVI	tr|D7UCH9|D7UCH9_VITVI	Reticulon-like protein OS=Vitis vinifera GN=VIT_15s0046g01760 PE=4 SV=1	1	12	11	42	28.263	0	323.31			7	6	7	7	7	7	3	3	3	3	3	2	3	3	3	3	3	3	3	3	3	3	3	3	3	3	7	7	7	7	7
D7UCJ5	D7UCJ5_VITVI	A3QRC0_VITVI	Chitinase class III (Fragment)		Vitis vinifera		tr|D7UCJ5|D7UCJ5_VITVI;tr|A3QRC0|A3QRC0_VITVI	tr|D7UCJ5|D7UCJ5_VITVI;tr|A3QRC0|A3QRC0_VITVI	Uncharacterized protein OS=Vitis vinifera GN=VIT_15s0046g01570 PE=3 SV=1;Chitinase class III (Fragment) OS=Vitis vinifera PE=2 SV=1	2	3	3	29.8	30.843	0	119.6			0	0	0	0	0	0	3	3	3	3	3	3	3	2	3	3	0	3	3	0	2	0	0	2	0	0	7	7	7	7	7
D7UCL1	D7UCL1_VITVI	D7UCL1_VITVI	Tubulin gamma chain	VIT_15s0046g01350	Vitis vinifera		tr|D7UCL1|D7UCL1_VITVI;tr|A5BTA6|A5BTA6_VITVI	tr|D7UCL1|D7UCL1_VITVI;tr|A5BTA6|A5BTA6_VITVI	Tubulin gamma chain OS=Vitis vinifera GN=VIT_15s0046g01350 PE=3 SV=1;Tubulin gamma chain OS=Vitis vinifera GN=VITISV_014578 PE=3 SV=1	2	5	5	19.6	53.279	0	22.594			0	0	0	0	0	0	0	0	0	0	0	0	0	0	0	0	0	0	0	0	0	0	0	0	0	0	4	5	3	2	0
D7UD99	D7UD99_VITVI	D7UD99_VITVI	Catalase	VIT_18s0122g01320	Vitis vinifera		tr|D7UD99|D7UD99_VITVI	tr|D7UD99|D7UD99_VITVI	Catalase OS=Vitis vinifera GN=VIT_18s0122g01320 PE=3 SV=1	1	30	30	79.9	56.967	0	323.31			7	7	7	7	7	7	3	3	3	3	3	3	3	3	3	3	3	3	3	3	3	3	3	3	3	3	7	7	7	7	6
D7UDC9	D7UDC9_VITVI	D7UDC9_VITVI	Glyceraldehyde-3-phosphate dehydrogenase	VIT_18s0122g00960	Vitis vinifera		tr|D7UDC9|D7UDC9_VITVI;tr|A5AX39|A5AX39_VITVI;tr|I9WNN3|I9WNN3_9RHIZ	tr|D7UDC9|D7UDC9_VITVI;tr|A5AX39|A5AX39_VITVI	Glyceraldehyde-3-phosphate dehydrogenase OS=Vitis vinifera GN=VIT_18s0122g00960 PE=3 SV=1;Glyceraldehyde-3-phosphate dehydrogenase OS=Vitis vinifera GN=VITISV_021576 PE=3 SV=1	3	47	47	85	48.119	0	323.31			7	7	7	7	7	7	3	3	3	3	3	3	3	3	3	3	3	3	3	3	3	3	3	3	3	3	7	7	7	7	7
D7UDD4	D7UDD4_VITVI	D7UDD4_VITVI	Peptidylprolyl isomerase	VIT_18s0122g00900	Vitis vinifera		tr|D7UDD4|D7UDD4_VITVI	tr|D7UDD4|D7UDD4_VITVI	Peptidylprolyl isomerase OS=Vitis vinifera GN=VIT_18s0122g00900 PE=4 SV=1	1	3	3	49.1	24.223	0	8.3169			2	1	4	5	3	2	0	1	2	2	0	3	0	3	3	2	0	0	0	0	2	0	0	0	0	3	0	0	0	0	0
D7UDD5	D7UDD5_VITVI	D7UDD5_VITVI	Dolichyl-diphosphooligosaccharide--protein glycosyltransferase subunit 1	VIT_18s0122g00890	Vitis vinifera		tr|D7UDD5|D7UDD5_VITVI;tr|A5BH89|A5BH89_VITVI	tr|D7UDD5|D7UDD5_VITVI	Dolichyl-diphosphooligosaccharide--protein glycosyltransferase subunit 1 OS=Vitis vinifera GN=VIT_18s0122g00890 PE=3 SV=1	2	21	8	45.1	68.864	0	148.72			5	7	6	7	5	2	2	0	0	0	0	0	0	0	0	0	3	0	0	0	0	0	0	3	0	0	7	7	7	7	7
D7UDH1	D7UDH1_VITVI	D7UDH1_VITVI	Chlorophyll a-b binding protein, chloroplastic	VIT_18s0122g00430	Vitis vinifera		tr|D7UDH1|D7UDH1_VITVI	tr|D7UDH1|D7UDH1_VITVI	Chlorophyll a-b binding protein, chloroplastic OS=Vitis vinifera GN=VIT_18s0122g00430 PE=3 SV=1	1	2	2	7.9	36.394	0	10.31			3	7	2	2	1	0	0	0	0	0	0	0	0	0	1	0	0	0	0	1	1	0	1	0	2	2	0	0	0	0	0
D7UDY0	D7UDY0_VITVI	D7UDY0_VITVI	Peptidylprolyl isomerase	VIT_00s0260g00060	Vitis vinifera		tr|D7UDY0|D7UDY0_VITVI;tr|A5C0V5|A5C0V5_VITVI	tr|D7UDY0|D7UDY0_VITVI;tr|A5C0V5|A5C0V5_VITVI	Peptidylprolyl isomerase OS=Vitis vinifera GN=VIT_00s0260g00060 PE=4 SV=1;Peptidylprolyl isomerase OS=Vitis vinifera GN=VITISV_016372 PE=4 SV=1	2	18	18	70.9	15.713	0	323.31			7	7	7	4	6	4	3	3	3	3	3	2	0	2	3	1	3	2	3	3	1	3	2	3	3	3	7	7	7	7	7
E0CNP0	E0CNP0_VITVI	E0CNP0_VITVI	Inositol-1-monophosphatase	VIT_10s0405g00030	Vitis vinifera		tr|E0CNP0|E0CNP0_VITVI	tr|E0CNP0|E0CNP0_VITVI	Inositol-1-monophosphatase OS=Vitis vinifera GN=VIT_10s0405g00030 PE=3 SV=1	1	9	2	41.4	28.422	0	148.05			5	5	4	5	7	7	0	1	1	0	1	0	0	0	0	0	3	2	3	3	2	3	3	3	3	2	7	5	4	7	5
E0CNP5	E0CNP5_VITVI	E0CNP5_VITVI	Mitochondrial pyruvate carrier	VIT_00s0612g00020	Vitis vinifera		tr|E0CNP5|E0CNP5_VITVI	tr|E0CNP5|E0CNP5_VITVI	Mitochondrial pyruvate carrier OS=Vitis vinifera GN=VIT_00s0612g00020 PE=3 SV=1	1	6	4	32.6	22.204	0	22.524			3	2	3	6	3	3	1	2	2	3	0	1	1	2	1	0	0	3	2	1	1	0	0	3	3	2	6	5	4	7	4
E0CP69	E0CP69_VITVI	E0CP69_VITVI	Hexosyltransferase	VIT_18s0001g10580	Vitis vinifera		tr|E0CP69|E0CP69_VITVI;tr|A5BRF6|A5BRF6_VITVI	tr|E0CP69|E0CP69_VITVI;tr|A5BRF6|A5BRF6_VITVI	Hexosyltransferase OS=Vitis vinifera GN=VIT_18s0001g10580 PE=3 SV=1;Uncharacterized protein OS=Vitis vinifera GN=VITISV_009265 PE=4 SV=1	2	2	2	4.2	68.726	0	12.103			0	0	0	0	0	0	0	1	0	0	0	0	0	0	0	0	0	0	0	0	0	0	0	0	0	0	3	0	0	0	3
E0CP87	E0CP87_VITVI	E0CP87_VITVI	Patatin	VIT_18s0001g10830	Vitis vinifera		tr|E0CP87|E0CP87_VITVI;tr|A5BAJ3|A5BAJ3_VITVI	tr|E0CP87|E0CP87_VITVI;tr|A5BAJ3|A5BAJ3_VITVI	Patatin OS=Vitis vinifera GN=VIT_18s0001g10830 PE=3 SV=1;Patatin (Fragment) OS=Vitis vinifera GN=VITISV_002456 PE=3 SV=1	2	18	7	58.5	50.45	0	323.31			7	7	7	7	7	4	1	0	0	0	0	1	0	0	0	1	3	3	2	3	2	3	3	3	3	3	7	7	7	7	7
E0CPM7	E0CPM7_VITVI	E0CPM7_VITVI	Endoglucanase	VIT_18s0001g14040	Vitis vinifera		tr|E0CPM7|E0CPM7_VITVI;tr|D7SP07|D7SP07_VITVI	tr|E0CPM7|E0CPM7_VITVI	Endoglucanase OS=Vitis vinifera GN=VIT_18s0001g14040 PE=3 SV=1	2	13	13	31.6	57.495	0	306.03			0	0	0	0	1	0	0	0	0	0	0	0	0	0	0	0	2	0	0	1	0	0	0	0	0	0	7	7	6	7	6
E0CQ39	E0CQ39_VITVI	E0CQ39_VITVI	Glucose-6-phosphate isomerase	VIT_18s0001g12370	Vitis vinifera		tr|E0CQ39|E0CQ39_VITVI	tr|E0CQ39|E0CQ39_VITVI	Glucose-6-phosphate isomerase OS=Vitis vinifera GN=VIT_18s0001g12370 PE=3 SV=1	1	25	25	59.5	62.647	0	294.28			5	7	7	5	5	2	3	2	3	3	3	3	0	3	3	2	2	3	2	2	2	1	3	3	3	3	7	7	7	7	7
E0CQ75	E0CQ75_VITVI	E0CQ75_VITVI	Ferredoxin--NADP reductase	VIT_18s0001g14450	Vitis vinifera		tr|E0CQ75|E0CQ75_VITVI;tr|A5AWT8|A5AWT8_VITVI	tr|E0CQ75|E0CQ75_VITVI	Ferredoxin--NADP reductase OS=Vitis vinifera GN=VIT_18s0001g14450 PE=3 SV=1	2	24	24	67.8	40.876	0	323.31			7	7	7	7	7	7	3	3	3	3	3	3	3	3	3	3	3	3	3	3	3	3	3	3	3	3	5	7	4	6	4
E0CQD6	E0CQD6_VITVI	E3VWX9_VITVI	Putative ERD6-like transporter	GSVIVT00014605001	Vitis vinifera		tr|E0CQD6|E0CQD6_VITVI;tr|E3VWX9|E3VWX9_VITVI;tr|D7SPD1|D7SPD1_VITVI;tr|A5C2I8|A5C2I8_VITVI	tr|E0CQD6|E0CQD6_VITVI;tr|E3VWX9|E3VWX9_VITVI	Uncharacterized protein OS=Vitis vinifera GN=VIT_18s0001g12560 PE=3 SV=1;Putative ERD6-like transporter OS=Vitis vinifera GN=GSVIVT00014605001 PE=3 SV=1	4	5	5	15.6	52.8	0	27.185			4	3	5	7	3	2	1	1	1	1	0	1	0	3	2	1	0	1	1	0	1	0	1	0	0	0	2	5	0	6	0
E0CQE9	E0CQE9_VITVI	E0CQE9_VITVI	Protein RER1	VIT_18s0001g12720	Vitis vinifera		tr|E0CQE9|E0CQE9_VITVI	tr|E0CQE9|E0CQE9_VITVI	Protein RER1 OS=Vitis vinifera GN=VIT_18s0001g12720 PE=3 SV=1	1	2	2	8.8	22.429	0.0030682	2.5279			0	0	0	0	0	0	0	0	0	0	0	0	0	0	0	0	0	0	0	0	0	0	0	0	0	0	3	1	4	3	3
E0CQG2	E0CQG2_VITVI	E0CQG2_VITVI	50S ribosomal protein L31	VIT_18s0001g12850	Vitis vinifera		tr|E0CQG2|E0CQG2_VITVI;tr|A5AHS8|A5AHS8_VITVI;tr|F6H6F1|F6H6F1_VITVI	tr|E0CQG2|E0CQG2_VITVI;tr|A5AHS8|A5AHS8_VITVI	50S ribosomal protein L31 OS=Vitis vinifera GN=VIT_18s0001g12850 PE=3 SV=1;Uncharacterized protein OS=Vitis vinifera GN=VITISV_040159 PE=4 SV=1	3	12	12	63	15.288	0	323.31			7	7	7	7	7	4	3	3	2	2	3	2	0	3	0	2	3	1	1	3	3	3	2	2	3	3	7	7	5	7	3
E0CQM3	E0CQM3_VITVI	A5BZ28_VITVI	Thioredoxin	VITISV_030009	Vitis vinifera		tr|E0CQM3|E0CQM3_VITVI;tr|A5BZ28|A5BZ28_VITVI	tr|E0CQM3|E0CQM3_VITVI;tr|A5BZ28|A5BZ28_VITVI	Uncharacterized protein OS=Vitis vinifera GN=VIT_18s0001g15310 PE=4 SV=1;Thioredoxin OS=Vitis vinifera GN=VITISV_030009 PE=3 SV=1	2	10	10	59	20.135	0	200.81			7	7	7	7	7	7	3	3	3	3	3	3	3	3	3	3	3	3	3	3	3	3	3	3	3	3	7	7	6	7	5
E0CQN9	E0CQN9_VITVI	E0CQN9_VITVI	Carboxypeptidase	VIT_18s0001g15550	Vitis vinifera		tr|E0CQN9|E0CQN9_VITVI	tr|E0CQN9|E0CQN9_VITVI	Carboxypeptidase OS=Vitis vinifera GN=VIT_18s0001g15550 PE=3 SV=1	1	9	9	38.3	52.302	0	100.1			0	0	0	0	0	0	0	0	0	0	0	1	0	0	0	0	0	0	0	0	0	0	0	0	0	0	3	2	3	3	3
E0CQV6	E0CQV6_VITVI	E0CQV6_VITVI	Plastocyanin	VIT_18s0001g00760	Vitis vinifera		tr|E0CQV6|E0CQV6_VITVI;tr|A5ALX7|A5ALX7_VITVI	tr|E0CQV6|E0CQV6_VITVI;tr|A5ALX7|A5ALX7_VITVI	Plastocyanin OS=Vitis vinifera GN=VIT_18s0001g00760 PE=3 SV=1;Plastocyanin OS=Vitis vinifera GN=VITISV_038998 PE=3 SV=1	2	7	7	43.5	17.005	0	323.31			7	7	7	7	7	7	3	3	3	3	3	3	3	3	3	3	3	3	3	3	3	3	3	3	3	3	7	7	7	7	7
E0CQY1	E0CQY1_VITVI	E0CQY1_VITVI	Peroxidase	VIT_18s0001g01140	Vitis vinifera		tr|E0CQY1|E0CQY1_VITVI	tr|E0CQY1|E0CQY1_VITVI	Peroxidase OS=Vitis vinifera GN=VIT_18s0001g01140 PE=3 SV=1	1	8	8	44.4	34.543	0	323.31			0	0	0	0	0	0	0	0	0	0	0	0	0	0	0	0	0	0	0	0	0	0	0	0	0	0	4	0	1	3	3
E0CR38	E0CR38_VITVI	E0CR38_VITVI	Proteasome subunit beta type	VIT_18s0001g02260	Vitis vinifera		tr|E0CR38|E0CR38_VITVI	tr|E0CR38|E0CR38_VITVI	Proteasome subunit beta type OS=Vitis vinifera GN=VIT_18s0001g02260 PE=3 SV=1	1	7	7	47.5	22.92	0	193.96			7	6	7	5	7	6	3	2	3	3	3	2	1	2	2	3	3	3	3	3	3	3	3	2	3	3	7	7	7	7	7
E0CR46	E0CR46_VITVI	E0CR46_VITVI	Aldehyde dehydrogenase	VIT_18s0001g02440	Vitis vinifera		tr|E0CR46|E0CR46_VITVI	tr|E0CR46|E0CR46_VITVI	Aldehyde dehydrogenase OS=Vitis vinifera GN=VIT_18s0001g02440 PE=3 SV=1	1	4	4	12	59.999	0	8.7659			4	4	1	5	3	1	0	0	0	0	0	0	0	0	0	0	0	0	0	0	0	0	0	0	0	0	2	1	0	0	0
E0CR49	E0CR49_VITVI	E0CR49_VITVI	Protein disulfide-isomerase	VIT_18s0001g02510	Vitis vinifera		tr|E0CR49|E0CR49_VITVI	tr|E0CR49|E0CR49_VITVI	Protein disulfide-isomerase OS=Vitis vinifera GN=VIT_18s0001g02510 PE=3 SV=1	1	63	63	83.6	55.67	0	323.31			7	7	7	7	7	7	3	3	3	3	3	3	3	3	3	3	3	3	3	3	3	3	3	3	3	3	7	7	7	7	7
E0CRB0	E0CRB0_VITVI	E0CRB0_VITVI	Ubiquitin-fold modifier 1	VIT_18s0001g03580	Vitis vinifera		tr|E0CRB0|E0CRB0_VITVI	tr|E0CRB0|E0CRB0_VITVI	Ubiquitin-fold modifier 1 OS=Vitis vinifera GN=VIT_18s0001g03580 PE=3 SV=1	1	3	3	63.9	10.127	0	78.087			0	2	2	3	2	2	0	0	0	0	0	0	0	0	1	0	0	0	0	0	0	1	0	0	0	0	7	7	5	7	5
E0CRD7	E0CRD7_VITVI	E0CRD7_VITVI	GrpE protein homolog	VIT_18s0001g04190	Vitis vinifera		tr|E0CRD7|E0CRD7_VITVI	tr|E0CRD7|E0CRD7_VITVI	GrpE protein homolog OS=Vitis vinifera GN=VIT_18s0001g04190 PE=3 SV=1	1	8	8	29.9	33.191	0	323.31			3	3	2	3	2	3	0	0	0	0	0	0	0	0	0	0	0	0	0	0	0	0	0	0	0	0	7	7	7	6	4
E0CRN7	E0CRN7_VITVI	E0CRN7_VITVI	40S ribosomal protein S6	VIT_18s0001g06290	Vitis vinifera		tr|E0CRN7|E0CRN7_VITVI	tr|E0CRN7|E0CRN7_VITVI	40S ribosomal protein S6 OS=Vitis vinifera GN=VIT_18s0001g06290 PE=3 SV=1	1	3	3	47.8	28.231	0	76.882			1	6	1	4	0	0	0	0	0	0	0	0	0	0	0	0	0	0	0	0	0	0	0	0	0	0	7	2	3	5	6
E0CRS5	E0CRS5_VITVI	E0CRS5_VITVI	NAD(P)H-hydrate epimerase	VIT_18s0001g07100	Vitis vinifera		tr|E0CRS5|E0CRS5_VITVI;tr|A5AZ07|A5AZ07_VITVI	tr|E0CRS5|E0CRS5_VITVI;tr|A5AZ07|A5AZ07_VITVI	NAD(P)H-hydrate epimerase OS=Vitis vinifera GN=VIT_18s0001g07100 PE=3 SV=1;Uncharacterized protein OS=Vitis vinifera GN=VITISV_002641 PE=3 SV=1	2	8	8	24.1	58.892	0	22.155			7	5	2	5	4	1	1	0	0	0	1	0	0	0	0	1	0	0	0	0	1	0	1	0	0	0	0	2	0	1	0
E0CSB6	E0CSB6_VITVI	E0CSB6_VITVI	Malate dehydrogenase	VIT_19s0014g01640	Vitis vinifera		tr|E0CSB6|E0CSB6_VITVI;tr|A5BBI6|A5BBI6_VITVI	tr|E0CSB6|E0CSB6_VITVI;tr|A5BBI6|A5BBI6_VITVI	Malate dehydrogenase OS=Vitis vinifera GN=VIT_19s0014g01640 PE=3 SV=1;Malate dehydrogenase OS=Vitis vinifera GN=VITISV_004210 PE=3 SV=1	2	15	15	75.5	36.37	0	323.31			7	7	7	7	7	7	3	3	3	3	3	3	3	3	3	3	3	3	3	3	3	3	3	3	3	3	7	7	7	7	7
E0CSI1	MTBC1_VITVI	MTBC1_VITVI	Probable bifunctional methylthioribulose-1-phosphate dehydratase/enolase-phosphatase E1 1	VIT_19s0014g02480	Vitis vinifera		sp|E0CSI1|MTBC1_VITVI;tr|A5B681|A5B681_VITVI;tr|A5BGD2|A5BGD2_VITVI;sp|E0CTF3|MTBC2_VITVI	sp|E0CSI1|MTBC1_VITVI	Probable bifunctional methylthioribulose-1-phosphate dehydratase/enolase-phosphatase E1 1 OS=Vitis vinifera GN=VIT_19s0014g02480 PE=3 SV=2	4	18	18	56.5	57.093	0	323.31			7	7	7	7	7	7	3	3	3	3	3	3	3	3	3	3	3	3	3	3	3	3	3	3	2	3	7	7	6	7	7
E0CT43	E0CT43_VITVI	E0CT43_VITVI	Histone H2A	VIT_19s0014g05020	Vitis vinifera		tr|E0CT43|E0CT43_VITVI	tr|E0CT43|E0CT43_VITVI	Histone H2A OS=Vitis vinifera GN=VIT_19s0014g05020 PE=3 SV=1	1	11	3	64.4	13.98	0	323.31			7	5	6	7	5	3	3	2	3	2	3	3	2	3	2	3	3	2	2	3	2	3	3	3	3	3	7	7	7	7	7
E0CTR9	E0CTR9_VITVI	A0A097PRL4_VITVI	ATP synthase protein I-related protein (Fragment)	VIT_12s0028g02170	Vitis vinifera		tr|E0CTR9|E0CTR9_VITVI;tr|A5AH71|A5AH71_VITVI;tr|A0A097PRL4|A0A097PRL4_VITVI	tr|E0CTR9|E0CTR9_VITVI;tr|A5AH71|A5AH71_VITVI;tr|A0A097PRL4|A0A097PRL4_VITVI	Uncharacterized protein OS=Vitis vinifera GN=VIT_12s0028g02170 PE=4 SV=1;Uncharacterized protein OS=Vitis vinifera GN=VITISV_018738 PE=4 SV=1;ATP synthase protein I-related protein (Fragment) OS=Vitis vinifera PE=2 SV=1	3	3	3	19.2	37.432	0	7.1258			2	0	4	2	0	0	0	0	0	0	0	0	0	0	0	0	0	0	0	0	0	0	0	0	0	0	0	0	0	0	0
E0CTU3	E0CTU3_VITVI	E0CTU3_VITVI	Aspartate aminotransferase	VIT_12s0028g01820	Vitis vinifera		tr|E0CTU3|E0CTU3_VITVI;tr|A5C4K0|A5C4K0_VITVI	tr|E0CTU3|E0CTU3_VITVI;tr|A5C4K0|A5C4K0_VITVI	Aspartate aminotransferase OS=Vitis vinifera GN=VIT_12s0028g01820 PE=4 SV=1;Aspartate aminotransferase (Fragment) OS=Vitis vinifera GN=VITISV_015512 PE=4 SV=1	2	7	7	25.3	47.299	0	29.416			7	6	7	6	7	6	0	0	0	0	0	0	0	0	0	0	0	0	0	0	0	0	0	0	0	0	0	4	0	4	2
E0CTY1	GATA_VITVI	GATA_VITVI	Glutamyl-tRNA(Gln) amidotransferase subunit A, chloroplastic/mitochondrial	GATA	Vitis vinifera		sp|E0CTY1|GATA_VITVI	sp|E0CTY1|GATA_VITVI	Glutamyl-tRNA(Gln) amidotransferase subunit A, chloroplastic/mitochondrial OS=Vitis vinifera GN=GATA PE=3 SV=1	1	10	10	30.6	58.127	0	323.31			7	7	7	7	7	4	2	0	0	0	0	0	0	0	0	0	2	0	0	3	0	1	2	1	1	1	0	1	0	0	0
E0CU01	E0CU01_VITVI	E0CU01_VITVI	Reticulon-like protein	VIT_12s0028g01090	Vitis vinifera		tr|E0CU01|E0CU01_VITVI	tr|E0CU01|E0CU01_VITVI	Reticulon-like protein OS=Vitis vinifera GN=VIT_12s0028g01090 PE=4 SV=1	1	11	11	34.7	27.723	0	50.456			3	5	0	3	0	1	0	0	0	0	0	0	0	0	0	0	0	0	0	0	0	0	0	0	0	0	7	7	5	7	7
E0CU14	E0CU14_VITVI	A8VPW1_VITVI	Glutathione S-transferase 5		Vitis vinifera		tr|E0CU14|E0CU14_VITVI;tr|A8VPW1|A8VPW1_VITVI;tr|A5ARN9|A5ARN9_VITVI	tr|E0CU14|E0CU14_VITVI;tr|A8VPW1|A8VPW1_VITVI;tr|A5ARN9|A5ARN9_VITVI	Uncharacterized protein OS=Vitis vinifera GN=VIT_12s0028g00930 PE=3 SV=1;Glutathione S-transferase 5 OS=Vitis vinifera PE=2 SV=1;Uncharacterized protein OS=Vitis vinifera GN=VITISV_036241 PE=3 SV=1	3	10	9	58.8	24.911	0	48.074			0	0	2	1	1	0	0	1	0	0	1	1	0	0	0	0	0	0	0	0	0	0	0	0	0	0	7	7	6	7	7
E0CUD5	E0CUD5_VITVI	E0CUD5_VITVI	Hexosyltransferase	VIT_14s0036g00430	Vitis vinifera		tr|E0CUD5|E0CUD5_VITVI;tr|A5C5C7|A5C5C7_VITVI	tr|E0CUD5|E0CUD5_VITVI;tr|A5C5C7|A5C5C7_VITVI	Hexosyltransferase OS=Vitis vinifera GN=VIT_14s0036g00430 PE=3 SV=1;Hexosyltransferase OS=Vitis vinifera GN=VITISV_036932 PE=3 SV=1	2	3	3	13	61.242	0	6.6032			0	0	0	0	0	0	0	0	0	0	0	0	0	0	0	0	3	0	0	0	0	1	0	0	0	0	0	2	1	1	0
E0CUM8	E0CUM8_VITVI	E0CUM8_VITVI	Pyruvate kinase	VIT_16s0050g02180	Vitis vinifera		tr|E0CUM8|E0CUM8_VITVI;tr|A5BTB0|A5BTB0_VITVI	tr|E0CUM8|E0CUM8_VITVI;tr|A5BTB0|A5BTB0_VITVI	Pyruvate kinase OS=Vitis vinifera GN=VIT_16s0050g02180 PE=3 SV=1;Pyruvate kinase OS=Vitis vinifera GN=VITISV_007675 PE=3 SV=1	2	6	6	17.5	63.327	0	14.436			0	0	0	0	0	0	0	0	0	0	0	0	0	0	0	0	3	0	0	3	0	0	0	0	0	0	4	2	2	0	0
E0CV06	E0CV06_VITVI	E0CV06_VITVI	60S ribosomal protein L36	VIT_16s0050g00610	Vitis vinifera		tr|E0CV06|E0CV06_VITVI	tr|E0CV06|E0CV06_VITVI	60S ribosomal protein L36 OS=Vitis vinifera GN=VIT_16s0050g00610 PE=3 SV=1	1	14	3	48.2	12.497	0	89.433			2	2	2	1	0	0	2	2	3	3	2	1	0	0	3	3	0	2	3	2	3	3	2	2	2	2	7	7	7	7	7
E1AXP9	E1AXP9_VITVI	PSBA_VITVI	Photosystem II protein D1 (PSII D1 protein) (EC 1.10.3.9) (Photosystem II Q(B) protein)	psbA	Vitis vinifera		tr|E1AXP9|E1AXP9_VITVI;sp|Q0ZJ40|PSBA_VITVI;tr|B6VJV1|B6VJV1_VITVI;tr|F6HNS1|F6HNS1_VITVI;tr|A5AWC4|A5AWC4_VITVI;tr|A5C4E7|A5C4E7_VITVI;tr|A5C9Y3|A5C9Y3_VITVI;tr|A5BN43|A5BN43_VITVI;tr|A0A223LUD4|A0A223LUD4_VITVI;tr|A0A223LUC9|A0A223LUC9_VITVI;tr|A0A223LUE7|A0A223LUE7_VITVI;tr|F6GXB0|F6GXB0_VITVI	tr|E1AXP9|E1AXP9_VITVI;sp|Q0ZJ40|PSBA_VITVI;tr|B6VJV1|B6VJV1_VITVI;tr|F6HNS1|F6HNS1_VITVI;tr|A5AWC4|A5AWC4_VITVI	Photosystem II protein D1 OS=Vitis vinifera GN=psbA PE=3 SV=1;Photosystem II protein D1 OS=Vitis vinifera GN=psbA PE=3 SV=1;Photosystem II protein D1 OS=Vitis vinifera GN=psbA PE=3 SV=1;Photosystem II protein D1 OS=Vitis vinifera GN=VIT_13s0019g02630 PE=3	12	15	15	43.6	38.888	0	323.31			7	7	7	7	7	7	3	3	3	3	3	3	3	3	3	3	3	3	3	3	3	3	3	3	3	3	7	7	7	7	7
E5GAF7	E5GAF7_VITVI	TPSVS_VITVI	Valencene synthase (VvVal) (EC 4.2.3.73) (7-epi-alpha-selinene synthase) (EC 4.2.3.86)	ValCS	Vitis vinifera		tr|E5GAF7|E5GAF7_VITVI;tr|A5AUV0|A5AUV0_VITVI;tr|A5AQH7|A5AQH7_VITVI	tr|E5GAF7|E5GAF7_VITVI;tr|A5AUV0|A5AUV0_VITVI	Terpene synthase OS=Vitis vinifera GN=VIT_18s0001g04280 PE=2 SV=1;Uncharacterized protein OS=Vitis vinifera GN=VITISV_000109 PE=3 SV=1	3	3	3	7.6	64.374	0	20.045			0	0	0	0	0	0	3	0	0	0	2	0	0	0	0	0	0	0	0	0	0	0	0	0	0	0	0	0	0	0	0
E9LK45	E9LK45_VITVI	E9LK45_VITVI	Copper transporter	CTr8	Vitis vinifera		tr|E9LK45|E9LK45_VITVI;tr|F6H2T4|F6H2T4_VITVI	tr|E9LK45|E9LK45_VITVI;tr|F6H2T4|F6H2T4_VITVI	Copper transporter OS=Vitis vinifera GN=CTr8 PE=2 SV=1;Uncharacterized protein OS=Vitis vinifera GN=VIT_04s0008g02090 PE=4 SV=1	2	3	3	31.9	15.43	0	59.068			0	0	0	0	0	0	3	3	2	1	3	3	3	3	2	3	1	2	3	1	2	1	3	2	2	2	3	1	2	3	3
F6GSG7	F6GSG7_VITVI	F6GSG7_VITVI	Glyceraldehyde-3-phosphate dehydrogenase	VIT_17s0000g10430	Vitis vinifera		tr|F6GSG7|F6GSG7_VITVI;tr|A5ANR2|A5ANR2_VITVI;tr|E3TBN6|E3TBN6_VITVI	tr|F6GSG7|F6GSG7_VITVI	Glyceraldehyde-3-phosphate dehydrogenase OS=Vitis vinifera GN=VIT_17s0000g10430 PE=3 SV=1	3	66	41	96.7	36.735	0	323.31			7	7	7	7	7	7	3	3	3	3	3	3	3	3	3	3	3	3	3	3	3	3	3	3	3	3	7	7	7	7	7
F6GSM7	F6GSM7_VITVI	F6GSM7_VITVI	Pantothenate kinase 2	VIT_17s0000g08520	Vitis vinifera		tr|F6GSM7|F6GSM7_VITVI	tr|F6GSM7|F6GSM7_VITVI	Pantothenate kinase 2 OS=Vitis vinifera GN=VIT_17s0000g08520 PE=3 SV=1	1	11	11	16.1	102.12	0	126.64			6	7	6	7	6	2	3	3	2	0	3	2	2	0	2	3	3	0	2	0	1	2	2	1	1	1	5	4	1	7	5
F6GT15	F6GT15_VITVI	Q3L1D0_VITVI	Heat shock protein 101	hsp101	Vitis vinifera		tr|F6GT15|F6GT15_VITVI;tr|A5BT43|A5BT43_VITVI;tr|Q3L1D0|Q3L1D0_VITVI	tr|F6GT15|F6GT15_VITVI;tr|A5BT43|A5BT43_VITVI;tr|Q3L1D0|Q3L1D0_VITVI	Uncharacterized protein OS=Vitis vinifera GN=VIT_17s0000g07190 PE=3 SV=1;Uncharacterized protein OS=Vitis vinifera GN=VITISV_012280 PE=3 SV=1;Heat shock protein 101 OS=Vitis vinifera GN=hsp101 PE=2 SV=1	3	47	47	65.2	101.24	0	323.31			7	7	7	5	7	7	0	0	0	0	0	1	0	0	0	0	2	0	0	2	0	1	1	0	0	1	7	7	7	7	7
F6GTM7	F6GTM7_VITVI	F6GTM7_VITVI	Adenosylhomocysteinase	VIT_17s0000g09840	Vitis vinifera		tr|F6GTM7|F6GTM7_VITVI	tr|F6GTM7|F6GTM7_VITVI	Adenosylhomocysteinase OS=Vitis vinifera GN=VIT_17s0000g09840 PE=3 SV=1	1	15	15	83.5	53.079	0	323.31			7	7	7	7	5	5	3	3	3	3	3	3	3	3	3	3	3	3	3	3	3	3	3	3	3	3	7	7	7	7	7
F6GTR5	F6GTR5_VITVI	F6GTR5_VITVI	Elongation factor Tu	VIT_17s0000g09370	Vitis vinifera		tr|F6GTR5|F6GTR5_VITVI	tr|F6GTR5|F6GTR5_VITVI	Elongation factor Tu OS=Vitis vinifera GN=VIT_17s0000g09370 PE=3 SV=1	1	52	33	82.3	52.692	0	323.31			7	7	7	7	7	7	3	3	3	3	3	3	3	3	3	3	3	3	3	3	3	3	3	3	3	3	7	7	7	7	7
F6GTT2	F6GTT2_VITVI	F6GTT2_VITVI	ATP synthase subunit beta	VIT_17s0000g02900	Vitis vinifera		tr|F6GTT2|F6GTT2_VITVI	tr|F6GTT2|F6GTT2_VITVI	ATP synthase subunit beta OS=Vitis vinifera GN=VIT_17s0000g02900 PE=3 SV=1	1	57	9	84.1	59.179	0	323.31			7	7	7	7	7	7	3	3	3	3	3	3	3	3	3	3	3	3	3	3	3	3	3	3	3	3	7	7	7	7	7
F6GTW7	F6GTW7_VITVI	F6GTW7_VITVI	Mitogen-activated protein kinase	VIT_06s0004g03540	Vitis vinifera		tr|F6GTW7|F6GTW7_VITVI	tr|F6GTW7|F6GTW7_VITVI	Mitogen-activated protein kinase OS=Vitis vinifera GN=VIT_06s0004g03540 PE=3 SV=1	1	5	5	29.3	43.11	0	17.946			1	4	2	0	0	0	2	0	2	0	3	0	0	1	2	0	0	3	2	0	0	0	2	2	1	0	4	5	1	4	0
F6GU04	F6GU04_VITVI	F6GU04_VITVI	Protein disulfide-isomerase	VIT_06s0004g02890	Vitis vinifera		tr|F6GU04|F6GU04_VITVI	tr|F6GU04|F6GU04_VITVI	Protein disulfide-isomerase OS=Vitis vinifera GN=VIT_06s0004g02890 PE=3 SV=1	1	22	21	45.4	64.291	0	314.76			5	7	6	3	7	3	1	1	0	1	2	0	0	0	0	0	0	0	1	2	1	0	1	3	2	0	7	3	3	6	7
F6GUA6	F6GUA6_VITVI	F6GUA6_VITVI	Lipoxygenase	VIT_06s0004g01480	Vitis vinifera		tr|F6GUA6|F6GUA6_VITVI;tr|A5BKY3|A5BKY3_VITVI	tr|F6GUA6|F6GUA6_VITVI;tr|A5BKY3|A5BKY3_VITVI	Lipoxygenase OS=Vitis vinifera GN=VIT_06s0004g01480 PE=3 SV=1;Lipoxygenase OS=Vitis vinifera GN=VITISV_001963 PE=3 SV=1	2	4	3	19.9	90.379	0	19.074			7	6	7	1	7	0	3	3	3	2	1	2	2	3	0	1	3	1	2	3	0	3	3	3	3	1	0	0	0	0	0
F6GUA7	F6GUA7_VITVI	F6GUA7_VITVI	Lipoxygenase	VIT_06s0004g01470	Vitis vinifera		tr|F6GUA7|F6GUA7_VITVI	tr|F6GUA7|F6GUA7_VITVI	Lipoxygenase OS=Vitis vinifera GN=VIT_06s0004g01470 PE=3 SV=1	1	11	9	17.4	102.28	0	51.964			7	4	5	7	3	4	1	1	2	2	0	0	0	3	2	2	2	3	3	0	2	3	2	3	3	0	0	0	0	0	0
F6GUD0	F6GUD0_VITVI	F6GUD0_VITVI	Lipoxygenase	VIT_06s0004g01450	Vitis vinifera		tr|F6GUD0|F6GUD0_VITVI	tr|F6GUD0|F6GUD0_VITVI	Lipoxygenase OS=Vitis vinifera GN=VIT_06s0004g01450 PE=3 SV=1	1	20	10	32.8	98.31	0	155.75			7	7	5	6	4	4	0	0	0	0	0	0	0	0	0	0	3	1	3	3	0	3	2	3	3	0	0	0	0	0	0
F6GUE9	F6GUE9_VITVI	F6GUE9_VITVI	Peroxidase	VIT_06s0004g01240	Vitis vinifera		tr|F6GUE9|F6GUE9_VITVI	tr|F6GUE9|F6GUE9_VITVI	Peroxidase OS=Vitis vinifera GN=VIT_06s0004g01240 PE=3 SV=1	1	4	4	23.2	28.624	0	167.79			7	4	7	3	5	3	3	3	3	2	3	3	3	3	3	3	0	2	2	2	0	0	0	1	1	3	0	0	0	0	1
F6GUF3	F6GUF3_VITVI	F6GUF3_VITVI	Peroxidase	VIT_06s0004g01180	Vitis vinifera		tr|F6GUF3|F6GUF3_VITVI	tr|F6GUF3|F6GUF3_VITVI	Peroxidase OS=Vitis vinifera GN=VIT_06s0004g01180 PE=3 SV=1	1	7	7	27	36.293	0	126.57			0	1	1	1	1	2	0	1	2	1	1	1	2	3	3	3	0	3	2	0	0	0	0	3	0	0	7	7	5	7	7
F6GUJ0	F6GUJ0_VITVI	F6GUJ0_VITVI	Dirigent protein	VIT_06s0004g00980	Vitis vinifera		tr|F6GUJ0|F6GUJ0_VITVI;tr|A5BN87|A5BN87_VITVI	tr|F6GUJ0|F6GUJ0_VITVI;tr|A5BN87|A5BN87_VITVI	Dirigent protein OS=Vitis vinifera GN=VIT_06s0004g00980 PE=3 SV=1;Dirigent protein (Fragment) OS=Vitis vinifera GN=VITISV_009708 PE=3 SV=1	2	2	2	11.8	21.974	0.002859	2.6079			0	0	0	0	0	0	0	0	0	0	0	0	0	0	0	0	0	0	0	0	0	0	0	0	0	0	4	1	2	3	2
F6GUL7	F6GUL7_VITVI	F6GUL7_VITVI	40S ribosomal protein S4	VIT_06s0004g07150	Vitis vinifera		tr|F6GUL7|F6GUL7_VITVI;tr|F6HS76|F6HS76_VITVI	tr|F6GUL7|F6GUL7_VITVI	40S ribosomal protein S4 OS=Vitis vinifera GN=VIT_06s0004g07150 PE=3 SV=1	2	15	8	68.5	33.669	0	173.95			5	7	2	7	1	3	3	2	3	3	3	3	3	3	3	3	3	1	3	3	3	3	2	3	3	3	7	7	7	7	7
F6GUN1	F6GUN1_VITVI	F6GUN1_VITVI	Tubulin alpha chain	VIT_06s0004g00480	Vitis vinifera		tr|F6GUN1|F6GUN1_VITVI	tr|F6GUN1|F6GUN1_VITVI	Tubulin alpha chain OS=Vitis vinifera GN=VIT_06s0004g00480 PE=3 SV=1	1	15	9	68.2	49.669	0	131.32			5	6	7	6	6	7	3	3	3	3	3	3	3	3	3	3	3	3	3	3	3	3	3	3	3	3	7	7	7	6	6
F6GUS8	F6GUS8_VITVI	F6GUS8_VITVI	Glycosyltransferase	VIT_06s0004g06390	Vitis vinifera		tr|F6GUS8|F6GUS8_VITVI;tr|A5AUI3|A5AUI3_VITVI;tr|F6GUT0|F6GUT0_VITVI	tr|F6GUS8|F6GUS8_VITVI;tr|A5AUI3|A5AUI3_VITVI	Glycosyltransferase OS=Vitis vinifera GN=VIT_06s0004g06390 PE=3 SV=1;Glycosyltransferase OS=Vitis vinifera GN=VITISV_032000 PE=3 SV=1	3	10	10	29.9	52.42	0	323.31			7	7	6	7	5	4	3	3	3	3	3	3	3	3	3	3	1	3	2	3	3	2	2	3	3	0	6	7	7	7	6
F6GUV7	F6GUV7_VITVI	F6GUV7_VITVI	Tubulin beta chain	VIT_06s0004g05870	Vitis vinifera		tr|F6GUV7|F6GUV7_VITVI	tr|F6GUV7|F6GUV7_VITVI	Tubulin beta chain OS=Vitis vinifera GN=VIT_06s0004g05870 PE=3 SV=1	1	8	8	70.6	50.274	0	323.31			7	7	4	5	4	4	3	3	3	3	3	3	2	3	3	3	3	3	3	3	3	3	3	3	3	3	7	7	7	7	7
F6GUX9	F6GUX9_VITVI	F6GUX9_VITVI	Eukaryotic translation initiation factor 3 subunit G	VIT_06s0004g05480	Vitis vinifera		tr|F6GUX9|F6GUX9_VITVI;tr|A5AVF9|A5AVF9_VITVI	tr|F6GUX9|F6GUX9_VITVI	Eukaryotic translation initiation factor 3 subunit G OS=Vitis vinifera GN=VIT_06s0004g05480 PE=3 SV=1	2	17	10	64.2	32.777	0	147.66			3	2	3	2	3	2	3	3	3	0	1	0	0	0	0	0	3	1	1	0	1	0	1	3	2	1	7	7	7	7	7
F6GV39	F6GV39_VITVI	F6GV39_VITVI	Histone H2B	VIT_06s0004g04250	Vitis vinifera		tr|F6GV39|F6GV39_VITVI	tr|F6GV39|F6GV39_VITVI	Histone H2B OS=Vitis vinifera GN=VIT_06s0004g04250 PE=3 SV=1	1	7	1	79.7	16.234	0	47.953			3	3	0	2	0	0	0	0	0	0	0	0	0	0	0	0	0	0	0	0	0	0	0	0	0	0	7	3	7	4	7
F6GV40	F6GV40_VITVI	F6GV40_VITVI	Histone H2B	VIT_06s0004g04240	Vitis vinifera		tr|F6GV40|F6GV40_VITVI	tr|F6GV40|F6GV40_VITVI	Histone H2B OS=Vitis vinifera GN=VIT_06s0004g04240 PE=3 SV=1	1	3	3	50.9	25.456	0	7.5708			3	3	1	2	0	0	0	0	0	0	0	2	0	0	0	0	0	0	0	0	0	0	1	0	0	0	6	5	6	7	7
F6GV93	F6GV93_VITVI	F6GV93_VITVI	Peptidylprolyl isomerase	VIT_15s0021g01850	Vitis vinifera		tr|F6GV93|F6GV93_VITVI	tr|F6GV93|F6GV93_VITVI	Peptidylprolyl isomerase OS=Vitis vinifera GN=VIT_15s0021g01850 PE=4 SV=1	1	6	6	19.5	55.57	0	213.33			7	7	7	6	5	3	1	1	0	0	0	1	0	0	0	1	0	0	0	0	1	0	1	0	0	0	0	0	0	1	0
F6GVM7	F6GVM7_VITVI	F6GVM7_VITVI	Alpha-galactosidase	VIT_01s0137g00630	Vitis vinifera		tr|F6GVM7|F6GVM7_VITVI	tr|F6GVM7|F6GVM7_VITVI	Alpha-galactosidase OS=Vitis vinifera GN=VIT_01s0137g00630 PE=3 SV=1	1	11	11	22.3	72.133	0	191.62			0	0	0	0	0	0	0	0	0	0	0	0	0	0	0	0	0	0	0	0	0	0	0	0	0	0	3	4	5	3	3
F6GW94	F6GW94_VITVI	F6GW94_VITVI	Carboxypeptidase	VIT_06s0061g00520	Vitis vinifera		tr|F6GW94|F6GW94_VITVI	tr|F6GW94|F6GW94_VITVI	Carboxypeptidase OS=Vitis vinifera GN=VIT_06s0061g00520 PE=3 SV=1	1	4	3	11.6	55.779	0	10.823			0	0	0	0	0	0	0	0	0	0	0	0	0	0	0	0	0	0	0	0	0	0	0	0	0	0	5	3	3	3	3
F6GWA2	F6GWA2_VITVI	F6GWA2_VITVI	Glycosyltransferase	VIT_06s0061g00360	Vitis vinifera		tr|F6GWA2|F6GWA2_VITVI	tr|F6GWA2|F6GWA2_VITVI	Glycosyltransferase OS=Vitis vinifera GN=VIT_06s0061g00360 PE=3 SV=1	1	3	3	8.9	52.642	0	5.7405			0	0	0	0	0	0	3	0	0	0	2	1	0	2	2	1	0	1	2	0	2	0	2	3	1	0	0	0	0	0	0
F6GWF3	F6GWF3_VITVI	F6GWF3_VITVI	Serine hydroxymethyltransferase	VIT_05s0029g00310	Vitis vinifera		tr|F6GWF3|F6GWF3_VITVI	tr|F6GWF3|F6GWF3_VITVI	Serine hydroxymethyltransferase OS=Vitis vinifera GN=VIT_05s0029g00310 PE=3 SV=1	1	38	37	78.1	51.906	0	323.31			7	7	7	7	7	6	3	3	3	3	3	3	3	3	3	3	3	3	3	3	3	3	3	3	3	3	7	7	7	7	7
F6GWL5	F6GWL5_VITVI	F6GWL5_VITVI	Alpha-mannosidase	VIT_04s0023g03650	Vitis vinifera		tr|F6GWL5|F6GWL5_VITVI;tr|A5B9Y9|A5B9Y9_VITVI	tr|F6GWL5|F6GWL5_VITVI;tr|A5B9Y9|A5B9Y9_VITVI	Alpha-mannosidase OS=Vitis vinifera GN=VIT_04s0023g03650 PE=3 SV=1;Uncharacterized protein OS=Vitis vinifera GN=VITISV_040416 PE=4 SV=1	2	38	36	56.6	111.93	0	323.31			0	0	0	0	0	0	0	0	0	0	0	0	0	0	0	0	0	0	0	0	0	0	0	0	0	0	4	7	3	7	5
F6GWQ0	F6GWQ0_VITVI	F6GWQ0_VITVI	Fructose-bisphosphate aldolase	VIT_04s0023g03010	Vitis vinifera		tr|F6GWQ0|F6GWQ0_VITVI	tr|F6GWQ0|F6GWQ0_VITVI	Fructose-bisphosphate aldolase OS=Vitis vinifera GN=VIT_04s0023g03010 PE=3 SV=1	1	24	24	85.9	42.803	0	323.31			7	7	7	7	7	7	3	3	3	3	3	3	3	3	3	3	3	3	3	3	3	3	3	3	3	3	7	7	7	7	7
F6GWR8	F6GWR8_VITVI	F6GWR8_VITVI	Thioredoxin	Trxh1	Vitis vinifera		tr|F6GWR8|F6GWR8_VITVI;tr|E2GMW1|E2GMW1_VITVI	tr|F6GWR8|F6GWR8_VITVI;tr|E2GMW1|E2GMW1_VITVI	Thioredoxin OS=Vitis vinifera GN=Trxh1 PE=3 SV=1;Thioredoxin OS=Vitis vinifera GN=Trxh1 PE=2 SV=1	2	8	8	73.9	12.75	0	112.57			3	6	3	0	3	3	0	0	0	0	0	0	0	0	0	0	0	0	0	0	0	0	0	0	0	0	7	7	7	7	7
F6GWS4	F6GWS4_VITVI	F6GWS4_VITVI	Peroxidase	VIT_04s0023g02570	Vitis vinifera		tr|F6GWS4|F6GWS4_VITVI	tr|F6GWS4|F6GWS4_VITVI	Peroxidase OS=Vitis vinifera GN=VIT_04s0023g02570 PE=3 SV=1	1	20	19	59.6	36.579	0	323.31			0	0	0	0	0	0	0	0	0	0	0	0	0	0	0	0	0	0	0	0	0	0	0	0	0	0	7	6	7	4	4
F6GX63	F6GX63_VITVI	F6GX63_VITVI	Succinate dehydrogenase [ubiquinone] iron-sulfur subunit, mitochondrial	VIT_14s0219g00150	Vitis vinifera		tr|F6GX63|F6GX63_VITVI	tr|F6GX63|F6GX63_VITVI	Succinate dehydrogenase [ubiquinone] iron-sulfur subunit, mitochondrial OS=Vitis vinifera GN=VIT_14s0219g00150 PE=3 SV=1	1	14	14	34.9	45.317	0	180.89			3	6	3	7	4	7	2	3	3	2	2	1	2	2	3	3	0	1	1	0	0	0	0	2	0	0	7	7	3	6	7
F6GXE3	F6GXE3_VITVI	F6GXE3_VITVI	Xyloglucan endotransglucosylase/hydrolase	VIT_11s0052g01250	Vitis vinifera		tr|F6GXE3|F6GXE3_VITVI;tr|F6GXE6|F6GXE6_VITVI;tr|F6GXE5|F6GXE5_VITVI	tr|F6GXE3|F6GXE3_VITVI	Xyloglucan endotransglucosylase/hydrolase OS=Vitis vinifera GN=VIT_11s0052g01250 PE=3 SV=1	3	7	5	32.5	32.409	0	317.59			0	0	0	0	0	0	0	0	0	0	0	0	0	0	0	0	0	0	0	0	0	0	0	0	0	0	7	7	6	7	7
F6GXF2	F6GXF2_VITVI	A5C3N9_VITVI	CASP-like protein	VITISV_022648	Vitis vinifera		tr|F6GXF2|F6GXF2_VITVI;tr|A5B7N9|A5B7N9_VITVI;tr|A5C3N9|A5C3N9_VITVI	tr|F6GXF2|F6GXF2_VITVI;tr|A5B7N9|A5B7N9_VITVI	Uncharacterized protein OS=Vitis vinifera GN=VIT_11s0052g01130 PE=4 SV=1;Uncharacterized protein OS=Vitis vinifera GN=VITISV_038604 PE=4 SV=1	3	5	5	18.1	46.483	0	5.5197			0	0	0	0	0	0	0	0	0	0	0	0	0	0	0	0	0	0	0	0	0	0	0	0	0	0	3	3	3	3	2
F6GXF5	F6GXF5_VITVI	A3QU34_VITVI	4-coumarate:coenzyme A ligase (Fragment)		Vitis vinifera		tr|F6GXF5|F6GXF5_VITVI;tr|A5AKA5|A5AKA5_VITVI;tr|A3QU34|A3QU34_VITVI	tr|F6GXF5|F6GXF5_VITVI;tr|A5AKA5|A5AKA5_VITVI	Uncharacterized protein OS=Vitis vinifera GN=VIT_11s0052g01090 PE=4 SV=1;Uncharacterized protein OS=Vitis vinifera GN=VITISV_039323 PE=4 SV=1	3	12	11	34.1	60.375	0	31.393			0	0	0	0	0	0	0	0	0	0	0	0	0	0	0	0	3	0	0	0	0	1	0	0	1	0	7	5	2	6	4
F6GXH0	F6GXH0_VITVI	F6GXH0_VITVI	NADPH--cytochrome P450 reductase	VIT_11s0052g00880	Vitis vinifera		tr|F6GXH0|F6GXH0_VITVI;tr|A5BYV6|A5BYV6_VITVI	tr|F6GXH0|F6GXH0_VITVI;tr|A5BYV6|A5BYV6_VITVI	NADPH--cytochrome P450 reductase OS=Vitis vinifera GN=VIT_11s0052g00880 PE=3 SV=1;Uncharacterized protein OS=Vitis vinifera GN=VITISV_027794 PE=4 SV=1	2	5	5	13.2	78.125	0	18.729			4	5	2	2	2	0	0	1	1	0	0	0	0	0	0	0	2	1	1	3	0	0	0	1	0	0	4	0	0	0	0
F6GXR5	F6GXR5_VITVI	F6GXR5_VITVI	Cytochrome b6-f complex iron-sulfur subunit	VIT_12s0134g00510	Vitis vinifera		tr|F6GXR5|F6GXR5_VITVI	tr|F6GXR5|F6GXR5_VITVI	Cytochrome b6-f complex iron-sulfur subunit OS=Vitis vinifera GN=VIT_12s0134g00510 PE=3 SV=1	1	2	2	14.6	24.424	0	10.517			0	0	0	0	0	0	0	0	0	0	0	0	0	0	0	0	0	0	0	0	0	0	0	0	0	0	1	1	0	3	4
F6GXS5	F6GXS5_VITVI	F6GXS5_VITVI	CASP-like protein	VIT_08s0058g00680	Vitis vinifera		tr|F6GXS5|F6GXS5_VITVI	tr|F6GXS5|F6GXS5_VITVI	CASP-like protein OS=Vitis vinifera GN=VIT_08s0058g00680 PE=3 SV=1	1	2	2	29.1	22.294	0	14.667			0	0	0	0	0	0	0	0	0	0	0	0	0	0	0	0	0	0	0	0	0	0	0	0	0	0	0	0	0	2	0
F6GXU1	F6GXU1_VITVI	F6GXU1_VITVI	40S ribosomal protein S4	VIT_08s0058g00390	Vitis vinifera		tr|F6GXU1|F6GXU1_VITVI	tr|F6GXU1|F6GXU1_VITVI	40S ribosomal protein S4 OS=Vitis vinifera GN=VIT_08s0058g00390 PE=3 SV=1	1	38	14	78	31.727	0	286.56			7	7	7	7	6	3	3	3	3	3	3	3	1	3	3	3	3	3	3	3	3	3	3	1	3	3	7	7	7	7	7
F6GXV3	F6GXV3_VITVI	F6GXV3_VITVI	Ammonium transporter	VIT_08s0058g00140	Vitis vinifera		tr|F6GXV3|F6GXV3_VITVI;tr|A5C3C1|A5C3C1_VITVI	tr|F6GXV3|F6GXV3_VITVI;tr|A5C3C1|A5C3C1_VITVI	Ammonium transporter OS=Vitis vinifera GN=VIT_08s0058g00140 PE=3 SV=1;Ammonium transporter OS=Vitis vinifera GN=VITISV_023411 PE=3 SV=1	2	2	2	8.4	51.189	0	24.206			3	6	3	7	0	3	0	0	0	0	0	0	0	0	1	0	0	3	3	0	0	3	2	3	2	0	0	0	0	0	0
F6GXX3	F6GXX3_VITVI	F6GXX3_VITVI	Non-specific lipid-transfer protein	VIT_08s0058g01230	Vitis vinifera		tr|F6GXX3|F6GXX3_VITVI;tr|Q850K6|Q850K6_VITVI	tr|F6GXX3|F6GXX3_VITVI;tr|Q850K6|Q850K6_VITVI	Non-specific lipid-transfer protein OS=Vitis vinifera GN=VIT_08s0058g01230 PE=3 SV=1;Non-specific lipid-transfer protein OS=Vitis vinifera PE=2 SV=1	2	14	9	57.9	10.517	0	152.96			1	1	3	0	3	3	0	0	0	2	0	0	0	0	0	0	0	0	0	0	0	0	0	0	0	0	7	7	7	7	7
F6GXX4	F6GXX4_VITVI	F6GXX4_VITVI	Non-specific lipid-transfer protein	VIT_08s0058g01210	Vitis vinifera		tr|F6GXX4|F6GXX4_VITVI;tr|A5BT14|A5BT14_VITVI	tr|F6GXX4|F6GXX4_VITVI;tr|A5BT14|A5BT14_VITVI	Non-specific lipid-transfer protein OS=Vitis vinifera GN=VIT_08s0058g01210 PE=3 SV=1;Non-specific lipid-transfer protein (Fragment) OS=Vitis vinifera GN=VITISV_005630 PE=3 SV=1	2	7	7	50.8	12.006	0	23.406			0	0	0	0	0	0	0	0	0	0	0	0	0	0	0	0	0	0	0	0	0	0	0	0	0	0	7	7	7	7	7
F6GXY6	F6GXY6_VITVI	F6GXY6_VITVI	Peroxidase	VIT_08s0058g00990	Vitis vinifera		tr|F6GXY6|F6GXY6_VITVI	tr|F6GXY6|F6GXY6_VITVI	Peroxidase OS=Vitis vinifera GN=VIT_08s0058g00990 PE=3 SV=1	1	5	5	24.8	34.251	0	9.6128			0	0	0	0	0	0	0	0	0	0	0	0	0	0	0	0	0	0	0	0	0	0	0	0	0	0	3	1	3	2	3
F6GXY7	F6GXY7_VITVI	F6GXY7_VITVI	Peroxidase	VIT_08s0058g00980	Vitis vinifera		tr|F6GXY7|F6GXY7_VITVI;tr|D7TAI3|D7TAI3_VITVI;tr|A5AGU4|A5AGU4_VITVI	tr|F6GXY7|F6GXY7_VITVI	Peroxidase OS=Vitis vinifera GN=VIT_08s0058g00980 PE=3 SV=1	3	5	5	39.2	27.974	0	85.162			0	0	0	0	0	0	0	0	0	0	0	0	0	0	0	0	0	0	0	0	0	0	0	0	0	0	4	4	3	7	2
F6GY10	F6GY10_VITVI	F6GY10_VITVI	Dihydrolipoamide acetyltransferase component of pyruvate dehydrogenase complex	VIT_18s0072g01000	Vitis vinifera		tr|F6GY10|F6GY10_VITVI	tr|F6GY10|F6GY10_VITVI	Dihydrolipoamide acetyltransferase component of pyruvate dehydrogenase complex OS=Vitis vinifera GN=VIT_18s0072g01000 PE=3 SV=1	1	13	11	36.9	49.587	0	243.11			7	6	7	7	7	2	1	0	0	0	0	0	0	0	0	0	3	3	0	3	0	2	3	3	3	1	7	7	7	7	7
F6GY46	F6GY46_VITVI	Q9SPF3_VITVI	Ripening induced protein (Fragment)	GASR	Vitis vinifera		tr|F6GY46|F6GY46_VITVI;tr|Q9SPF3|Q9SPF3_VITVI	tr|F6GY46|F6GY46_VITVI	Uncharacterized protein OS=Vitis vinifera GN=VIT_18s0072g00380 PE=4 SV=1	2	30	3	66.5	23.188	0	323.31			7	7	7	7	7	7	3	3	3	3	3	3	3	3	3	3	3	3	3	3	3	3	3	3	3	3	7	7	7	7	7
F6GY60	F6GY60_VITVI	F6GY60_VITVI	Peroxidase	VIT_18s0072g00160	Vitis vinifera		tr|F6GY60|F6GY60_VITVI	tr|F6GY60|F6GY60_VITVI	Peroxidase OS=Vitis vinifera GN=VIT_18s0072g00160 PE=3 SV=1	1	20	15	68.7	36.493	0	323.31			7	7	7	7	7	7	3	3	3	3	3	3	2	3	3	3	0	3	3	0	2	2	3	3	2	0	7	7	7	7	7
F6GZC7	F6GZC7_VITVI	F6GZC7_VITVI	Acyl-[acyl-carrier-protein] desaturase	VIT_00s0499g00030	Vitis vinifera		tr|F6GZC7|F6GZC7_VITVI	tr|F6GZC7|F6GZC7_VITVI	Acyl-[acyl-carrier-protein] desaturase OS=Vitis vinifera GN=VIT_00s0499g00030 PE=3 SV=1	1	4	3	22.4	44.994	0	6.6534			4	4	4	4	7	4	2	0	0	0	2	0	0	0	0	1	3	0	0	3	2	2	1	0	0	1	7	4	4	4	0
F6GZK4	F6GZK4_VITVI	F6GZK4_VITVI	Serine hydroxymethyltransferase	VIT_18s0001g07960	Vitis vinifera		tr|F6GZK4|F6GZK4_VITVI	tr|F6GZK4|F6GZK4_VITVI	Serine hydroxymethyltransferase OS=Vitis vinifera GN=VIT_18s0001g07960 PE=3 SV=1	1	22	22	79.1	56.891	0	323.31			7	7	7	4	6	6	2	0	3	3	3	0	0	1	2	0	3	3	3	3	3	2	3	3	3	2	7	7	7	7	7
F6GZN9	F6GZN9_VITVI	A0A0M4C590_VITVI	Progesterone 5-beta-reductase (EC 1.3.99.6)		Vitis vinifera		tr|F6GZN9|F6GZN9_VITVI;tr|A0A0M4C590|A0A0M4C590_VITVI;tr|H2BJE4|H2BJE4_VITVI	tr|F6GZN9|F6GZN9_VITVI;tr|A0A0M4C590|A0A0M4C590_VITVI;tr|H2BJE4|H2BJE4_VITVI	Uncharacterized protein OS=Vitis vinifera GN=VIT_18s0001g09420 PE=4 SV=1;Progesterone 5-beta-reductase OS=Vitis vinifera PE=2 SV=1;Putative steroid 5beta-reductase (Fragment) OS=Vitis vinifera PE=2 SV=1	3	17	2	56.9	44.533	0	126.18			7	5	4	6	4	3	2	3	3	3	3	3	3	1	3	3	3	3	3	3	3	3	3	3	2	2	5	7	4	4	4
F6GZP9	F6GZP9_VITVI	F6GZP9_VITVI	WAT1-related protein	VIT_18s0001g13360	Vitis vinifera		tr|F6GZP9|F6GZP9_VITVI	tr|F6GZP9|F6GZP9_VITVI	WAT1-related protein OS=Vitis vinifera GN=VIT_18s0001g13360 PE=3 SV=1	1	3	3	7.8	41.585	0.00046136	3.668			0	0	0	0	0	0	0	0	0	0	0	0	0	0	0	0	0	0	0	0	0	0	0	1	0	0	7	7	5	7	6
F6GZQ1	F6GZQ1_VITVI	F6GZQ1_VITVI	Coatomer subunit alpha	VIT_18s0001g13430	Vitis vinifera		tr|F6GZQ1|F6GZQ1_VITVI	tr|F6GZQ1|F6GZQ1_VITVI	Coatomer subunit alpha OS=Vitis vinifera GN=VIT_18s0001g13430 PE=4 SV=1	1	12	12	14.1	137	0	79.748			7	7	4	6	4	1	3	3	3	1	3	2	1	1	2	2	3	3	3	3	2	3	3	3	3	2	5	4	2	0	4
F6GZY2	F6GZY2_VITVI	F6GZY2_VITVI	D-3-phosphoglycerate dehydrogenase	VIT_18s0001g09890	Vitis vinifera		tr|F6GZY2|F6GZY2_VITVI	tr|F6GZY2|F6GZY2_VITVI	D-3-phosphoglycerate dehydrogenase OS=Vitis vinifera GN=VIT_18s0001g09890 PE=3 SV=1	1	17	17	58.8	63.798	0	323.31			7	7	7	7	7	7	3	1	3	0	1	2	1	1	2	2	3	2	2	0	0	2	2	2	1	1	0	1	0	1	1
F6H059	F6H059_VITVI	F6H059_VITVI	Proteasome subunit alpha type	VIT_18s0001g12760	Vitis vinifera		tr|F6H059|F6H059_VITVI;tr|A5C3G9|A5C3G9_VITVI	tr|F6H059|F6H059_VITVI;tr|A5C3G9|A5C3G9_VITVI	Proteasome subunit alpha type OS=Vitis vinifera GN=VIT_18s0001g12760 PE=3 SV=1;Proteasome subunit alpha type OS=Vitis vinifera GN=VITISV_014475 PE=3 SV=1	2	15	15	58.8	30.646	0	158.2			7	7	7	7	7	7	3	3	3	3	3	3	3	3	3	3	3	3	3	3	3	3	3	3	3	3	7	7	6	7	7
F6H0X2	F6H0X2_VITVI	F6H0X2_VITVI	Phospho-2-dehydro-3-deoxyheptonate aldolase	VIT_18s0001g06250	Vitis vinifera		tr|F6H0X2|F6H0X2_VITVI;tr|D0VBC5|D0VBC5_VITVI;tr|Q6YH16|Q6YH16_VITVI;tr|I9C592|I9C592_9SPHN;tr|I9WCK8|I9WCK8_9SPHN	tr|F6H0X2|F6H0X2_VITVI;tr|D0VBC5|D0VBC5_VITVI	Phospho-2-dehydro-3-deoxyheptonate aldolase OS=Vitis vinifera GN=VIT_18s0001g06250 PE=3 SV=1;Phospho-2-dehydro-3-deoxyheptonate aldolase OS=Vitis vinifera PE=2 SV=1	5	16	11	33.4	60.17	0	210.02			7	7	7	7	6	6	2	1	3	0	2	0	0	0	0	1	3	3	3	3	1	2	3	3	3	0	7	7	7	7	7
F6H0X3	F6H0X3_VITVI	C1KG74_VITVI	14-3-3 protein		Vitis vinifera		tr|F6H0X3|F6H0X3_VITVI;tr|C1KG74|C1KG74_VITVI	tr|F6H0X3|F6H0X3_VITVI;tr|C1KG74|C1KG74_VITVI	Uncharacterized protein OS=Vitis vinifera GN=VIT_18s0001g06330 PE=3 SV=1;14-3-3 protein OS=Vitis vinifera PE=2 SV=1	2	32	20	94.2	29.344	0	323.31			7	7	7	7	7	7	3	3	0	0	3	2	0	3	2	3	1	0	0	3	3	3	3	3	1	0	7	7	7	7	7
F6H0Z0	F6H0Z0_VITVI	F6H0Z0_VITVI	Peroxidase	VIT_18s0001g06840	Vitis vinifera		tr|F6H0Z0|F6H0Z0_VITVI;tr|Q6V7W6|Q6V7W6_VITVI	tr|F6H0Z0|F6H0Z0_VITVI	Peroxidase OS=Vitis vinifera GN=VIT_18s0001g06840 PE=3 SV=1	2	17	14	61.3	34.199	0	323.31			0	0	0	0	0	0	0	0	0	0	0	3	0	0	0	1	0	0	0	0	0	0	0	0	0	0	7	7	7	7	7
F6H0Z1	F6H0Z1_VITVI	F6H0Z1_VITVI	Peroxidase	VIT_18s0001g06850	Vitis vinifera		tr|F6H0Z1|F6H0Z1_VITVI	tr|F6H0Z1|F6H0Z1_VITVI	Peroxidase OS=Vitis vinifera GN=VIT_18s0001g06850 PE=3 SV=1	1	8	8	61.8	33.79	0	79.34			0	0	0	1	0	0	3	3	3	0	0	3	3	3	2	3	0	0	0	0	0	0	0	0	0	0	3	7	4	3	3
F6H116	F6H116_VITVI	F6H116_VITVI	Glucose-6-phosphate isomerase	VIT_18s0001g07280	Vitis vinifera		tr|F6H116|F6H116_VITVI	tr|F6H116|F6H116_VITVI	Glucose-6-phosphate isomerase OS=Vitis vinifera GN=VIT_18s0001g07280 PE=3 SV=1	1	28	28	55.2	68.419	0	323.31			7	7	7	7	7	7	3	3	3	3	3	3	3	3	3	3	3	3	3	3	3	3	3	3	3	3	5	6	7	5	6
F6H1A3	F6H1A3_VITVI	F6H1A3_VITVI	Calcium-transporting ATPase	VIT_18s0001g09150	Vitis vinifera		tr|F6H1A3|F6H1A3_VITVI	tr|F6H1A3|F6H1A3_VITVI	Calcium-transporting ATPase OS=Vitis vinifera GN=VIT_18s0001g09150 PE=3 SV=1	1	6	6	13.2	111.14	0	122.32			2	3	2	0	0	0	0	0	0	0	0	0	0	0	0	0	0	0	0	0	1	0	0	0	0	0	6	6	5	4	1
F6H1G6	F6H1G6_VITVI	F6H1G6_VITVI	Glycosyltransferase	VIT_18s0001g12130	Vitis vinifera		tr|F6H1G6|F6H1G6_VITVI;tr|F6I4W0|F6I4W0_VITVI	tr|F6H1G6|F6H1G6_VITVI	Glycosyltransferase OS=Vitis vinifera GN=VIT_18s0001g12130 PE=3 SV=1	2	8	8	25.8	49.053	0	10.624			0	0	0	1	0	0	2	1	1	0	1	0	0	0	0	0	2	1	3	1	0	1	3	1	2	0	6	4	0	7	3
F6H1L2	F6H1L2_VITVI	F6H1L2_VITVI	Tubulin beta chain	VIT_18s0001g14360	Vitis vinifera		tr|F6H1L2|F6H1L2_VITVI;tr|F6HFW2|F6HFW2_VITVI	tr|F6H1L2|F6H1L2_VITVI	Tubulin beta chain OS=Vitis vinifera GN=VIT_18s0001g14360 PE=3 SV=1	2	6	6	65.8	50.253	0	109.73			0	1	0	0	0	0	0	0	0	0	0	0	0	0	0	0	3	0	0	2	0	2	2	2	1	0	7	5	3	6	7
F6H1Q6	F6H1Q6_VITVI	F6H1Q6_VITVI	Glycosyltransferase	VIT_12s0055g00180	Vitis vinifera		tr|F6H1Q6|F6H1Q6_VITVI;tr|F6H1Q1|F6H1Q1_VITVI	tr|F6H1Q6|F6H1Q6_VITVI	Glycosyltransferase OS=Vitis vinifera GN=VIT_12s0055g00180 PE=3 SV=1	2	5	3	21.4	53.372	0	13.162			1	1	0	7	1	1	2	3	3	0	3	2	2	0	2	3	0	0	1	0	0	0	0	0	0	0	4	5	0	4	1
F6H2E4	F6H2E4_VITVI	F6H2E4_VITVI	Chlorophyll a-b binding protein, chloroplastic	VIT_19s0014g03660	Vitis vinifera		tr|F6H2E4|F6H2E4_VITVI;tr|A5BEB1|A5BEB1_VITVI	tr|F6H2E4|F6H2E4_VITVI;tr|A5BEB1|A5BEB1_VITVI	Chlorophyll a-b binding protein, chloroplastic OS=Vitis vinifera GN=VIT_19s0014g03660 PE=3 SV=1;Chlorophyll a-b binding protein, chloroplastic OS=Vitis vinifera GN=VITISV_031291 PE=3 SV=1	2	13	9	78.2	28.824	0	323.31			7	7	7	7	7	7	3	3	3	3	3	3	3	3	3	3	3	3	3	3	3	3	3	3	3	3	7	7	3	7	3
F6H2F7	F6H2F7_VITVI	F6H2F7_VITVI	Ubiquitinyl hydrolase 1	VIT_19s0014g03920	Vitis vinifera		tr|F6H2F7|F6H2F7_VITVI;tr|A5C9N1|A5C9N1_VITVI;tr|F6H2F6|F6H2F6_VITVI;tr|A5C7V6|A5C7V6_VITVI	tr|F6H2F7|F6H2F7_VITVI;tr|A5C9N1|A5C9N1_VITVI	Ubiquitinyl hydrolase 1 OS=Vitis vinifera GN=VIT_19s0014g03920 PE=3 SV=1;Uncharacterized protein OS=Vitis vinifera GN=VITISV_025191 PE=3 SV=1	4	17	16	35.2	90.086	0	46.503			5	6	6	3	2	0	3	3	3	3	3	3	1	2	3	3	3	1	3	3	3	2	3	3	3	2	7	7	5	6	5
F6H2N2	F6H2N2_VITVI	F6H2N2_VITVI	Uroporphyrinogen decarboxylase	VIT_19s0014g01330	Vitis vinifera		tr|F6H2N2|F6H2N2_VITVI	tr|F6H2N2|F6H2N2_VITVI	Uroporphyrinogen decarboxylase OS=Vitis vinifera GN=VIT_19s0014g01330 PE=3 SV=1	1	11	4	18.2	115.74	0	323.31			7	7	7	7	7	7	3	3	3	2	3	3	3	3	2	3	3	2	3	3	3	3	3	3	3	3	7	7	6	6	4
F6H2N9	F6H2N9_VITVI	F6H2N9_VITVI	Mannosyltransferase	VIT_19s0014g01410	Vitis vinifera		tr|F6H2N9|F6H2N9_VITVI;tr|A5BIE6|A5BIE6_VITVI	tr|F6H2N9|F6H2N9_VITVI;tr|A5BIE6|A5BIE6_VITVI	Mannosyltransferase OS=Vitis vinifera GN=VIT_19s0014g01410 PE=3 SV=1;Mannosyltransferase OS=Vitis vinifera GN=VITISV_019598 PE=3 SV=1	2	5	5	10.4	64.479	0	11.714			2	4	0	1	0	0	2	2	0	1	1	0	1	1	1	2	1	0	1	0	1	0	1	0	1	1	5	7	4	5	2
F6H2U5	F6H2U5_VITVI	F6H2U5_VITVI	3-ketoacyl-CoA synthase	VIT_04s0008g02250	Vitis vinifera		tr|F6H2U5|F6H2U5_VITVI	tr|F6H2U5|F6H2U5_VITVI	3-ketoacyl-CoA synthase OS=Vitis vinifera GN=VIT_04s0008g02250 PE=3 SV=1	1	6	6	17.2	60.112	0	19.676			2	0	0	0	0	0	0	0	0	0	0	0	0	0	0	0	3	0	0	3	0	0	1	3	3	0	4	1	3	1	0
F6H2Y0	F6H2Y0_VITVI	F6H2Y0_VITVI	Eukaryotic translation initiation factor 3 subunit L	VIT_04s0008g03750	Vitis vinifera		tr|F6H2Y0|F6H2Y0_VITVI	tr|F6H2Y0|F6H2Y0_VITVI	Eukaryotic translation initiation factor 3 subunit L OS=Vitis vinifera GN=VIT_04s0008g03750 PE=3 SV=1	1	5	5	16.4	60.887	0	65.801			2	3	1	5	3	1	1	0	0	0	0	0	0	0	0	0	2	0	0	0	0	0	1	0	0	0	4	4	0	4	1
F6H2Y8	F6H2Y8_VITVI	F6H2Y8_VITVI	Ribosomal protein L37	VIT_04s0008g03900	Vitis vinifera		tr|F6H2Y8|F6H2Y8_VITVI	tr|F6H2Y8|F6H2Y8_VITVI	Ribosomal protein L37 OS=Vitis vinifera GN=VIT_04s0008g03900 PE=3 SV=1	1	2	2	33	10.663	0.0087983	2.0537			0	0	0	0	0	0	0	0	0	0	0	0	0	0	0	0	0	0	0	0	0	0	0	0	0	0	1	2	4	0	1
F6H344	F6H344_VITVI	F6H344_VITVI	Glutathione peroxidase	VIT_04s0008g06780	Vitis vinifera		tr|F6H344|F6H344_VITVI;tr|A5BS87|A5BS87_VITVI	tr|F6H344|F6H344_VITVI;tr|A5BS87|A5BS87_VITVI	Glutathione peroxidase OS=Vitis vinifera GN=VIT_04s0008g06780 PE=3 SV=1;Glutathione peroxidase OS=Vitis vinifera GN=VITISV_008662 PE=3 SV=1	2	19	16	59.8	27.121	0	317.71			7	7	7	7	7	7	3	3	3	3	3	2	3	3	3	3	3	3	3	3	3	3	3	3	3	3	7	7	7	7	7
F6H359	F6H359_VITVI	F6H359_VITVI	Malic enzyme	VIT_04s0008g00180	Vitis vinifera		tr|F6H359|F6H359_VITVI	tr|F6H359|F6H359_VITVI	Malic enzyme OS=Vitis vinifera GN=VIT_04s0008g00180 PE=3 SV=1	1	7	7	43.9	64.612	0	6.5588			1	0	1	0	1	1	0	1	0	1	0	0	0	0	0	0	1	0	0	0	0	0	0	0	0	0	0	0	0	1	0
F6H3A8	F6H3A8_VITVI	F6H3A8_VITVI	Plasma membrane ATPase	VIT_04s0008g02460	Vitis vinifera		tr|F6H3A8|F6H3A8_VITVI;tr|F6HS28|F6HS28_VITVI;tr|F6HTR6|F6HTR6_VITVI;tr|A5BSH0|A5BSH0_VITVI;tr|F6HTR7|F6HTR7_VITVI;tr|F6HC00|F6HC00_VITVI	tr|F6H3A8|F6H3A8_VITVI	Plasma membrane ATPase OS=Vitis vinifera GN=VIT_04s0008g02460 PE=3 SV=1	6	55	34	55.8	104.81	0	323.31			7	7	7	7	7	4	3	3	3	3	3	3	3	3	3	3	3	3	3	3	3	3	3	3	3	3	7	7	5	7	7
F6H3U9	F6H3U9_VITVI	F6H3U9_VITVI	Aspartate aminotransferase	VIT_04s0008g06040	Vitis vinifera		tr|F6H3U9|F6H3U9_VITVI;tr|A5AZ93|A5AZ93_VITVI;tr|A5AKW6|A5AKW6_VITVI	tr|F6H3U9|F6H3U9_VITVI;tr|A5AZ93|A5AZ93_VITVI	Aspartate aminotransferase OS=Vitis vinifera GN=VIT_04s0008g06040 PE=4 SV=1;Aspartate aminotransferase OS=Vitis vinifera GN=VITISV_000267 PE=4 SV=1	3	44	42	73.7	57.41	0	323.31			7	7	7	7	7	7	3	3	3	3	3	3	3	3	3	3	3	3	3	3	3	3	3	3	3	3	7	7	7	7	7
F6H3X4	F6H3X4_VITVI	F6H3X4_VITVI	Acetolactate synthase	VIT_14s0068g01960	Vitis vinifera		tr|F6H3X4|F6H3X4_VITVI	tr|F6H3X4|F6H3X4_VITVI	Acetolactate synthase OS=Vitis vinifera GN=VIT_14s0068g01960 PE=3 SV=1	1	11	11	24.1	71.806	0	243.33			5	6	7	7	7	5	0	0	0	0	0	0	0	0	0	0	1	0	0	0	0	0	0	1	0	0	0	0	0	0	0
F6H409	F6H409_VITVI	F6H409_VITVI	Glyceraldehyde-3-phosphate dehydrogenase	VIT_14s0068g00680	Vitis vinifera		tr|F6H409|F6H409_VITVI;tr|A5BCS8|A5BCS8_VITVI	tr|F6H409|F6H409_VITVI;tr|A5BCS8|A5BCS8_VITVI	Glyceraldehyde-3-phosphate dehydrogenase OS=Vitis vinifera GN=VIT_14s0068g00680 PE=3 SV=1;Glyceraldehyde-3-phosphate dehydrogenase OS=Vitis vinifera GN=VITISV_021726 PE=3 SV=1	2	59	49	74.5	43.155	0	323.31			7	7	7	7	7	7	3	3	3	3	3	3	3	3	3	3	3	3	3	3	3	3	3	3	3	3	7	7	7	7	7
F6H416	F6H416_VITVI	F6H416_VITVI	Potassium transporter	VIT_14s0068g00850	Vitis vinifera		tr|F6H416|F6H416_VITVI;tr|A5AUS5|A5AUS5_VITVI	tr|F6H416|F6H416_VITVI	Potassium transporter OS=Vitis vinifera GN=VIT_14s0068g00850 PE=3 SV=1	2	3	3	6.9	82.123	0.00067873	3.2652			0	0	0	0	0	0	2	0	0	0	1	0	0	0	0	0	0	0	0	0	0	0	0	0	0	0	0	0	0	1	1
F6H425	F6H425_VITVI	F6H425_VITVI	Cytochrome b-c1 complex subunit Rieske, mitochondrial	VIT_14s0068g01030	Vitis vinifera		tr|F6H425|F6H425_VITVI	tr|F6H425|F6H425_VITVI	Cytochrome b-c1 complex subunit Rieske, mitochondrial OS=Vitis vinifera GN=VIT_14s0068g01030 PE=4 SV=1	1	11	10	34.3	30.233	0	94.388			7	5	4	5	4	0	2	0	0	1	0	2	0	1	0	1	0	0	0	0	0	0	1	0	0	0	7	7	7	7	7
F6H487	F6H487_VITVI	F6H487_VITVI	Carboxypeptidase	VIT_14s0068g00260	Vitis vinifera		tr|F6H487|F6H487_VITVI	tr|F6H487|F6H487_VITVI	Carboxypeptidase OS=Vitis vinifera GN=VIT_14s0068g00260 PE=3 SV=1	1	9	9	37.8	53.341	0	40.036			0	1	0	0	0	0	0	0	0	0	0	0	0	0	0	0	0	0	0	0	0	0	0	0	0	0	3	3	3	3	3
F6H4H0	F6H4H0_VITVI	F6H4H0_VITVI	Ammonium transporter	VIT_07s0031g02950	Vitis vinifera		tr|F6H4H0|F6H4H0_VITVI;tr|A5BLB0|A5BLB0_VITVI	tr|F6H4H0|F6H4H0_VITVI;tr|A5BLB0|A5BLB0_VITVI	Ammonium transporter OS=Vitis vinifera GN=VIT_07s0031g02950 PE=3 SV=1;Uncharacterized protein OS=Vitis vinifera GN=VITISV_024577 PE=4 SV=1	2	2	2	7.2	49.31	0	37.264			7	7	7	7	6	4	3	1	0	1	2	0	0	1	3	1	0	0	3	0	2	1	3	1	0	2	0	0	0	0	0
F6H4T6	F6H4T6_VITVI	F6H4T6_VITVI	NADH dehydrogenase [ubiquinone] flavoprotein 1, mitochondrial	VIT_19s0027g00780	Vitis vinifera		tr|F6H4T6|F6H4T6_VITVI;tr|A5C9C0|A5C9C0_VITVI	tr|F6H4T6|F6H4T6_VITVI;tr|A5C9C0|A5C9C0_VITVI	NADH dehydrogenase [ubiquinone] flavoprotein 1, mitochondrial OS=Vitis vinifera GN=VIT_19s0027g00780 PE=3 SV=1;NADH dehydrogenase [ubiquinone] flavoprotein 1, mitochondrial OS=Vitis vinifera GN=VITISV_022287 PE=3 SV=1	2	11	11	35.2	52.132	0	56.176			7	5	7	7	7	6	3	2	3	2	3	1	2	3	2	2	1	3	3	3	3	2	3	3	3	3	3	4	3	0	0
F6H4U0	F6H4U0_VITVI	F6H4U0_VITVI	60S ribosomal protein L27	VIT_19s0027g00710	Vitis vinifera		tr|F6H4U0|F6H4U0_VITVI	tr|F6H4U0|F6H4U0_VITVI	60S ribosomal protein L27 OS=Vitis vinifera GN=VIT_19s0027g00710 PE=3 SV=1	1	2	1	39.5	14.991	0.0019982	2.8132			0	0	0	1	0	0	0	0	0	0	0	0	0	0	0	0	0	0	0	0	0	0	0	0	0	0	7	0	6	7	3
F6H4X3	F6H4X3_VITVI	F6H4X3_VITVI	Acyl-coenzyme A oxidase	VIT_12s0028g02660	Vitis vinifera		tr|F6H4X3|F6H4X3_VITVI;tr|D6CH09|D6CH09_VITVI	tr|F6H4X3|F6H4X3_VITVI	Acyl-coenzyme A oxidase OS=Vitis vinifera GN=VIT_12s0028g02660 PE=3 SV=1	2	9	9	21.1	77.095	0	94.45			2	4	1	3	3	2	3	2	3	2	3	2	0	0	0	2	1	2	3	0	0	0	3	3	3	0	5	4	2	3	0
F6H521	F6H521_VITVI	F6H521_VITVI	Peroxidase	VIT_12s0028g01840	Vitis vinifera		tr|F6H521|F6H521_VITVI;tr|A5BRJ5|A5BRJ5_VITVI;tr|F6H522|F6H522_VITVI	tr|F6H521|F6H521_VITVI;tr|A5BRJ5|A5BRJ5_VITVI	Peroxidase OS=Vitis vinifera GN=VIT_12s0028g01840 PE=3 SV=1;Peroxidase OS=Vitis vinifera GN=VITISV_038539 PE=3 SV=1	3	4	4	24.3	34.272	0	23.185			0	0	0	0	0	0	0	0	0	0	0	0	0	0	0	0	0	0	0	0	0	0	0	0	0	0	3	0	0	2	3
F6H561	F6H561_VITVI	F6H561_VITVI	ATP-dependent Clp protease proteolytic subunit	VIT_12s0028g01250	Vitis vinifera		tr|F6H561|F6H561_VITVI	tr|F6H561|F6H561_VITVI	ATP-dependent Clp protease proteolytic subunit OS=Vitis vinifera GN=VIT_12s0028g01250 PE=3 SV=1	1	18	18	69.1	31.203	0	323.31			7	7	7	7	7	7	3	3	3	3	3	3	3	3	3	3	3	3	3	3	3	3	3	2	3	3	7	7	7	7	4
F6H586	F6H586_VITVI	A5ADC8_VITVI	4-hydroxyphenylpyruvate dioxygenase	VITISV_033518	Vitis vinifera		tr|F6H586|F6H586_VITVI;tr|A5ADC8|A5ADC8_VITVI	tr|F6H586|F6H586_VITVI;tr|A5ADC8|A5ADC8_VITVI	Uncharacterized protein OS=Vitis vinifera GN=VIT_12s0028g00710 PE=4 SV=1;4-hydroxyphenylpyruvate dioxygenase OS=Vitis vinifera GN=VITISV_033518 PE=3 SV=1	2	6	6	17.9	53.47	0	120.86			3	0	2	4	3	2	0	0	0	0	0	0	0	0	0	0	2	0	0	0	0	0	0	1	0	0	7	7	7	7	6
F6H5Q1	F6H5Q1_VITVI	F6H5Q1_VITVI	Aldose 1-epimerase	VIT_14s0108g00270	Vitis vinifera		tr|F6H5Q1|F6H5Q1_VITVI;tr|D7SX77|D7SX77_VITVI;tr|A5B7G1|A5B7G1_VITVI;tr|D7SIE1|D7SIE1_VITVI	tr|F6H5Q1|F6H5Q1_VITVI	Aldose 1-epimerase OS=Vitis vinifera GN=VIT_14s0108g00270 PE=3 SV=1	4	15	15	46.5	39.041	0	180.88			0	0	0	0	0	0	2	1	3	0	0	1	0	1	0	2	0	0	0	0	0	0	0	0	0	0	5	3	2	3	3
F6H5R4	F6H5R4_VITVI	F6H5R4_VITVI	Tubulin alpha chain	VIT_14s0108g00440	Vitis vinifera		tr|F6H5R4|F6H5R4_VITVI	tr|F6H5R4|F6H5R4_VITVI	Tubulin alpha chain OS=Vitis vinifera GN=VIT_14s0108g00440 PE=3 SV=1	1	4	4	84	49.621	0	62.728			3	4	0	3	2	1	1	1	2	0	0	1	0	2	0	0	3	2	2	3	1	3	3	3	3	2	4	5	5	2	4
F6H5U3	F6H5U3_VITVI	F6H5U3_VITVI	Starch synthase, chloroplastic/amyloplastic	VIT_14s0108g00940	Vitis vinifera		tr|F6H5U3|F6H5U3_VITVI	tr|F6H5U3|F6H5U3_VITVI	Starch synthase, chloroplastic/amyloplastic OS=Vitis vinifera GN=VIT_14s0108g00940 PE=3 SV=1	1	14	14	28.6	89.007	0	117.47			7	7	7	7	7	6	3	1	0	0	3	0	0	1	1	2	0	0	0	2	3	3	2	0	2	1	4	4	1	0	0
F6H622	F6H622_VITVI	F6H622_VITVI	Tyrosine--tRNA ligase	VIT_14s0036g00480	Vitis vinifera		tr|F6H622|F6H622_VITVI;tr|A5C3T3|A5C3T3_VITVI	tr|F6H622|F6H622_VITVI;tr|A5C3T3|A5C3T3_VITVI	Tyrosine--tRNA ligase OS=Vitis vinifera GN=VIT_14s0036g00480 PE=3 SV=1;Tyrosine--tRNA ligase OS=Vitis vinifera GN=VITISV_016956 PE=3 SV=1	2	14	14	33.6	53.651	0	67.732			7	7	5	7	4	4	0	0	0	2	0	1	0	2	0	0	2	1	0	0	0	0	0	2	0	0	0	0	0	0	0
F6H6V1	F6H6V1_VITVI	D3HUL2_VITVI	Pathogenesis-related protein 10.7 (Fragment)	pr10.7	Vitis vinifera		tr|F6H6V1|F6H6V1_VITVI;tr|D3HUL2|D3HUL2_VITVI	tr|F6H6V1|F6H6V1_VITVI;tr|D3HUL2|D3HUL2_VITVI	Uncharacterized protein OS=Vitis vinifera GN=VIT_05s0077g01670 PE=4 SV=1;Pathogenesis-related protein 10.7 (Fragment) OS=Vitis vinifera GN=pr10.7 PE=2 SV=1	2	8	5	55.6	22.963	0	323.31			6	7	3	2	7	4	0	0	0	0	0	0	0	0	0	0	3	2	0	3	0	1	0	0	3	0	7	7	3	7	7
F6H704	F6H704_VITVI	F6H704_VITVI	Carboxypeptidase	VIT_05s0077g00560	Vitis vinifera		tr|F6H704|F6H704_VITVI	tr|F6H704|F6H704_VITVI	Carboxypeptidase OS=Vitis vinifera GN=VIT_05s0077g00560 PE=3 SV=1	1	7	7	17.3	51.952	0	73.445			0	0	0	0	0	0	0	0	0	0	0	0	0	0	0	0	0	0	0	0	0	0	0	0	0	0	2	0	0	3	3
F6H713	F6H713_VITVI	F6H713_VITVI	Prefoldin subunit 3	VIT_05s0077g00740	Vitis vinifera		tr|F6H713|F6H713_VITVI	tr|F6H713|F6H713_VITVI	Prefoldin subunit 3 OS=Vitis vinifera GN=VIT_05s0077g00740 PE=3 SV=1	1	2	2	17.6	20.907	0.0092038	2.0268			1	0	0	0	0	0	0	0	0	0	0	0	0	0	0	0	0	0	0	0	0	0	0	0	0	0	0	3	0	1	1
F6H723	F6H723_VITVI	F6H723_VITVI	Phytochrome	VIT_05s0077g00940	Vitis vinifera		tr|F6H723|F6H723_VITVI;tr|B9U4G3|B9U4G3_VITVI	tr|F6H723|F6H723_VITVI;tr|B9U4G3|B9U4G3_VITVI	Phytochrome OS=Vitis vinifera GN=VIT_05s0077g00940 PE=3 SV=1;Phytochrome OS=Vitis vinifera GN=PHYB PE=3 SV=1	2	7	7	10.3	125.57	0	97.517			5	7	5	7	5	3	2	1	1	1	0	0	0	0	0	0	1	1	0	2	0	0	3	3	2	1	0	0	0	0	1
F6H725	F6H725_VITVI	F6H725_VITVI	Peptidyl-prolyl cis-trans isomerase	VIT_05s0077g01040	Vitis vinifera		tr|F6H725|F6H725_VITVI	tr|F6H725|F6H725_VITVI	Peptidyl-prolyl cis-trans isomerase OS=Vitis vinifera GN=VIT_05s0077g01040 PE=3 SV=1	1	10	10	48.8	32.045	0	323.31			3	4	3	6	5	0	1	2	0	2	2	1	1	0	0	0	3	2	3	3	0	2	2	3	1	1	7	7	7	7	6
F6H776	F6H776_VITVI	PER5_VITVI	Peroxidase 5 (EC 1.11.1.7)	VIT_16s0098g00820	Vitis vinifera		tr|F6H776|F6H776_VITVI;sp|A7QEU4|PER5_VITVI;tr|A5C3E0|A5C3E0_VITVI;tr|F6H1N6|F6H1N6_VITVI;tr|A5B8V0|A5B8V0_VITVI;tr|F6I4G6|F6I4G6_VITVI;tr|D7STE0|D7STE0_VITVI;tr|F6H1N4|F6H1N4_VITVI;tr|F6H1N2|F6H1N2_VITVI;tr|A5BNZ1|A5BNZ1_VITVI;tr|F6I4G7|F6I4G7_VITVI;tr|F6I4W1|F6I4W1_VITVI;tr|A5BQ05|A5BQ05_VITVI;tr|D7TP57|D7TP57_VITVI;tr|F6H7K0|F6H7K0_VITVI;tr|F6HIK3|F6HIK3_VITVI;tr|A5AGU9|A5AGU9_VITVI	tr|F6H776|F6H776_VITVI;sp|A7QEU4|PER5_VITVI	Peroxidase OS=Vitis vinifera GN=VIT_16s0098g00820 PE=3 SV=1;Peroxidase 5 OS=Vitis vinifera GN=GSVIVT00037159001 PE=1 SV=2	17	12	12	32	73.82	0	323.31			0	0	0	0	0	0	1	0	1	0	0	2	2	3	3	0	0	0	0	0	0	0	0	0	0	0	7	7	7	7	7
F6H777	F6H777_VITVI	F6H777_VITVI	Pectinesterase	VIT_16s0098g01900	Vitis vinifera		tr|F6H777|F6H777_VITVI	tr|F6H777|F6H777_VITVI	Pectinesterase OS=Vitis vinifera GN=VIT_16s0098g01900 PE=4 SV=1	1	20	20	39	65.592	0	323.31			0	0	1	0	0	0	0	0	1	0	1	0	0	0	0	0	0	0	1	0	2	0	0	0	0	0	7	7	7	7	7
F6H795	F6H795_VITVI	F6H795_VITVI	Starch synthase, chloroplastic/amyloplastic	VIT_16s0098g01780	Vitis vinifera		tr|F6H795|F6H795_VITVI	tr|F6H795|F6H795_VITVI	Starch synthase, chloroplastic/amyloplastic OS=Vitis vinifera GN=VIT_16s0098g01780 PE=3 SV=1	1	16	16	32.1	69.752	0	323.31			7	5	5	7	4	4	1	0	2	1	1	1	0	1	0	1	0	1	0	0	0	0	0	1	1	1	0	0	2	0	0
F6H7I9	F6H7I9_VITVI	F6H7I9_VITVI	Aminomethyltransferase	VIT_10s0116g01540	Vitis vinifera		tr|F6H7I9|F6H7I9_VITVI	tr|F6H7I9|F6H7I9_VITVI	Aminomethyltransferase OS=Vitis vinifera GN=VIT_10s0116g01540 PE=3 SV=1	1	49	49	86.3	44.305	0	323.31			7	7	7	7	7	7	3	3	3	3	3	3	3	3	3	3	3	3	3	3	3	3	3	3	3	3	7	7	7	7	7
F6H7K5	THI42_VITVI	THI42_VITVI	Thiamine thiazole synthase 2, chloroplastic	THI1-2	Vitis vinifera		sp|F6H7K5|THI42_VITVI;tr|A5B514|A5B514_VITVI	sp|F6H7K5|THI42_VITVI;tr|A5B514|A5B514_VITVI	Thiamine thiazole synthase 2, chloroplastic OS=Vitis vinifera GN=THI1-2 PE=3 SV=1;Uncharacterized protein OS=Vitis vinifera GN=VITISV_019223 PE=4 SV=1	2	11	11	74.1	38.104	0	258.58			7	7	7	7	7	7	3	2	3	3	3	3	3	3	3	3	3	3	3	3	3	3	3	3	3	3	6	5	3	7	3
F6H7L2	F6H7L2_VITVI	F6H7L2_VITVI	Pectinesterase	VIT_10s0116g00590	Vitis vinifera		tr|F6H7L2|F6H7L2_VITVI	tr|F6H7L2|F6H7L2_VITVI	Pectinesterase OS=Vitis vinifera GN=VIT_10s0116g00590 PE=4 SV=1	1	16	16	44.3	58.116	0	217.36			0	0	0	0	0	0	0	0	0	0	0	0	0	0	0	0	1	0	0	0	0	0	0	0	0	0	7	7	7	7	7
F6H7L5	F6H7L5_VITVI	F6H7L5_VITVI	Lactoylglutathione lyase	VIT_10s0116g01660	Vitis vinifera		tr|F6H7L5|F6H7L5_VITVI	tr|F6H7L5|F6H7L5_VITVI	Lactoylglutathione lyase OS=Vitis vinifera GN=VIT_10s0116g01660 PE=3 SV=1	1	16	16	39.3	46.675	0	220.69			7	7	7	7	6	7	3	3	3	3	3	3	3	3	3	3	0	3	3	0	3	3	3	3	3	2	7	7	7	7	6
F6H7Q2	F6H7Q2_VITVI	F6H7Q2_VITVI	Phosphoribulokinase	VIT_02s0109g00080	Vitis vinifera		tr|F6H7Q2|F6H7Q2_VITVI;tr|A5BE19|A5BE19_VITVI;tr|F6HEG1|F6HEG1_VITVI	tr|F6H7Q2|F6H7Q2_VITVI;tr|A5BE19|A5BE19_VITVI	Phosphoribulokinase OS=Vitis vinifera GN=VIT_02s0109g00080 PE=3 SV=1;Phosphoribulokinase OS=Vitis vinifera GN=VITISV_011191 PE=3 SV=1	3	37	37	81.4	45.224	0	323.31			7	7	7	7	7	7	3	3	3	3	3	3	3	3	3	3	3	3	3	3	3	3	3	3	3	3	7	7	7	7	7
F6H7T7	F6H7T7_VITVI	F6H7T7_VITVI	Chlorophyll a-b binding protein, chloroplastic	VIT_00s0181g00180	Vitis vinifera		tr|F6H7T7|F6H7T7_VITVI;tr|A5BW14|A5BW14_VITVI	tr|F6H7T7|F6H7T7_VITVI;tr|A5BW14|A5BW14_VITVI	Chlorophyll a-b binding protein, chloroplastic OS=Vitis vinifera GN=VIT_00s0181g00180 PE=3 SV=1;Chlorophyll a-b binding protein, chloroplastic OS=Vitis vinifera GN=VIT_00s0181g00200 PE=3 SV=1	2	8	8	76.2	29.049	0	174.26			7	7	7	7	7	7	3	3	3	3	3	3	3	3	3	3	3	3	3	3	3	3	3	3	3	3	6	5	1	7	3
F6H7V7	F6H7V7_VITVI	F6H7V7_VITVI	Beta-glucosidase	VIT_00s0220g00070	Vitis vinifera		tr|F6H7V7|F6H7V7_VITVI	tr|F6H7V7|F6H7V7_VITVI	Beta-glucosidase OS=Vitis vinifera GN=VIT_00s0220g00070 PE=3 SV=1	1	10	10	28.9	55.222	0	135.98			0	0	0	1	0	0	0	0	0	0	0	0	0	0	0	0	2	0	0	0	0	0	0	0	0	0	7	7	4	7	7
F6H7X6	F6H7X6_VITVI	F6H7X6_VITVI	Protein DETOXIFICATION	VIT_00s0225g00050	Vitis vinifera		tr|F6H7X6|F6H7X6_VITVI;tr|A5C2M2|A5C2M2_VITVI;tr|A5ACX4|A5ACX4_VITVI;tr|D7SYR3|D7SYR3_VITVI	tr|F6H7X6|F6H7X6_VITVI;tr|A5C2M2|A5C2M2_VITVI	Protein DETOXIFICATION OS=Vitis vinifera GN=VIT_00s0225g00050 PE=3 SV=1;Protein DETOXIFICATION OS=Vitis vinifera GN=VITISV_033685 PE=3 SV=1	4	7	7	20.4	55.253	0	17.643			2	4	2	6	0	2	0	0	0	0	0	0	0	0	0	0	2	0	0	0	0	0	0	0	0	0	0	0	0	2	0
F6H8F3	F6H8F3_VITVI	F6H8F3_VITVI	Phosphoserine aminotransferase	VIT_00s2579g00010	Vitis vinifera		tr|F6H8F3|F6H8F3_VITVI;tr|F6I7S4|F6I7S4_VITVI	tr|F6H8F3|F6H8F3_VITVI;tr|F6I7S4|F6I7S4_VITVI	Phosphoserine aminotransferase OS=Vitis vinifera GN=VIT_00s2579g00010 PE=3 SV=1;Phosphoserine aminotransferase OS=Vitis vinifera GN=VIT_00s2607g00010 PE=3 SV=1	2	23	23	51.8	47.443	0	134.2			6	5	5	7	4	6	3	3	3	3	3	3	0	3	3	3	3	3	3	3	3	3	3	3	3	3	7	7	4	7	7
F6H8P9	F6H8P9_VITVI	A0PGA5_VITVI	Putative phosphate transporter (Fragment)	Pi2	Vitis vinifera		tr|F6H8P9|F6H8P9_VITVI;tr|A5AVV0|A5AVV0_VITVI;tr|A0PGA5|A0PGA5_VITVI	tr|F6H8P9|F6H8P9_VITVI;tr|A5AVV0|A5AVV0_VITVI;tr|A0PGA5|A0PGA5_VITVI	Uncharacterized protein OS=Vitis vinifera GN=VIT_05s0049g00940 PE=4 SV=1;Uncharacterized protein OS=Vitis vinifera GN=VITISV_020362 PE=4 SV=1;Putative phosphate transporter (Fragment) OS=Vitis vinifera GN=Pi2 PE=2 SV=1	3	3	3	7.1	58.9	0	323.31			7	7	6	6	4	1	3	3	3	2	3	2	2	2	3	3	3	3	3	3	3	3	3	3	2	3	5	5	1	2	1
F6H8Q8	F6H8Q8_VITVI	CYNS_VITVI	Cyanate hydratase (Cyanase) (EC 4.2.1.104) (Cyanate hydrolase) (Cyanate lyase)	CYN	Vitis vinifera		tr|F6H8Q8|F6H8Q8_VITVI;sp|A5BJL8|CYNS_VITVI	tr|F6H8Q8|F6H8Q8_VITVI;sp|A5BJL8|CYNS_VITVI	Cyanate hydratase OS=Vitis vinifera GN=CYN PE=3 SV=1;Cyanate hydratase OS=Vitis vinifera GN=CYN PE=3 SV=1	2	18	18	87.8	18.518	0	323.31			7	7	7	7	7	7	3	3	3	3	3	3	2	3	3	3	2	2	3	0	3	3	3	2	3	2	7	7	7	7	7
F6H8T8	F6H8T8_VITVI	F6H8T8_VITVI	Glutamyl-tRNA(Gln) amidotransferase subunit B, chloroplastic/mitochondrial	GATB	Vitis vinifera		tr|F6H8T8|F6H8T8_VITVI	tr|F6H8T8|F6H8T8_VITVI	Glutamyl-tRNA(Gln) amidotransferase subunit B, chloroplastic/mitochondrial OS=Vitis vinifera GN=GATB PE=3 SV=1	1	13	10	36.1	57.019	0	214.27			7	7	7	7	7	7	3	1	0	0	0	2	0	0	0	0	3	0	0	2	0	3	3	2	2	1	3	0	0	1	1
F6H992	F6H992_VITVI	F6H992_VITVI	Glycosyltransferase	VIT_12s0034g00130	Vitis vinifera		tr|F6H992|F6H992_VITVI;tr|A5BT35|A5BT35_VITVI;tr|A5BL51|A5BL51_VITVI;tr|F6H998|F6H998_VITVI;tr|A5AEA8|A5AEA8_VITVI;tr|F6H1R1|F6H1R1_VITVI;tr|F6H1Q7|F6H1Q7_VITVI;tr|F6H991|F6H991_VITVI;tr|F6H1Q9|F6H1Q9_VITVI	tr|F6H992|F6H992_VITVI;tr|A5BT35|A5BT35_VITVI	Glycosyltransferase OS=Vitis vinifera GN=VIT_12s0034g00130 PE=3 SV=1;Glycosyltransferase OS=Vitis vinifera GN=VITISV_022183 PE=3 SV=1	9	9	8	33.4	52.706	0	44.383			3	5	3	6	4	3	3	1	3	0	3	2	2	2	2	2	0	2	3	0	0	0	0	2	0	0	0	3	0	1	2
F6H9A9	THI41_VITVI	THI41_VITVI	Thiamine thiazole synthase 1, chloroplastic	THI1-1	Vitis vinifera		sp|F6H9A9|THI41_VITVI	sp|F6H9A9|THI41_VITVI	Thiamine thiazole synthase 1, chloroplastic OS=Vitis vinifera GN=THI1-1 PE=3 SV=1	1	16	11	61.5	37.513	0	323.31			7	7	7	7	7	7	3	3	3	3	3	3	3	3	3	3	3	3	3	3	3	3	3	3	3	3	7	7	7	7	7
F6H9B6	F6H9B6_VITVI	F6H9B6_VITVI	Tryptophan synthase	VIT_19s0177g00310	Vitis vinifera		tr|F6H9B6|F6H9B6_VITVI	tr|F6H9B6|F6H9B6_VITVI	Tryptophan synthase OS=Vitis vinifera GN=VIT_19s0177g00310 PE=3 SV=1	1	8	8	31.9	49.697	0	23.701			3	5	2	4	3	0	0	0	0	0	0	0	0	0	0	0	2	0	0	1	0	0	0	0	1	0	7	5	4	1	0
F6H9N8	F6H9N8_VITVI	F6H9N8_VITVI	Starch synthase, chloroplastic/amyloplastic	VIT_11s0065g00150	Vitis vinifera		tr|F6H9N8|F6H9N8_VITVI;tr|B2ZGN0|B2ZGN0_VITVI	tr|F6H9N8|F6H9N8_VITVI;tr|B2ZGN0|B2ZGN0_VITVI	Starch synthase, chloroplastic/amyloplastic OS=Vitis vinifera GN=VIT_11s0065g00150 PE=3 SV=1;Starch synthase, chloroplastic/amyloplastic OS=Vitis vinifera PE=2 SV=1	2	4	4	10.7	68.543	0	25.526			1	0	2	5	0	0	0	0	1	0	0	2	0	1	1	2	1	0	0	1	0	2	3	1	3	1	0	0	0	0	0
F6H9S5	F6H9S5_VITVI	F6H9S5_VITVI	Metacaspase-5	VIT_19s0085g01030	Vitis vinifera		tr|F6H9S5|F6H9S5_VITVI	tr|F6H9S5|F6H9S5_VITVI	Metacaspase-5 OS=Vitis vinifera GN=VIT_19s0085g01030 PE=2 SV=1	1	44	44	95.8	46.251	0	323.31			7	7	7	7	7	7	3	3	3	3	3	3	1	3	3	3	3	3	3	3	3	3	3	3	3	3	7	7	7	7	7
F6H9U0	F6H9U0_VITVI	F6H9U0_VITVI	Inosine-5-monophosphate dehydrogenase	VIT_19s0085g00820	Vitis vinifera		tr|F6H9U0|F6H9U0_VITVI	tr|F6H9U0|F6H9U0_VITVI	Inosine-5-monophosphate dehydrogenase OS=Vitis vinifera GN=VIT_19s0085g00820 PE=3 SV=1	1	19	19	65.1	61.282	0	323.31			7	7	7	7	7	5	2	2	3	3	2	3	0	2	0	1	0	2	2	3	1	3	2	3	3	0	7	7	7	7	5
F6HAE8	F6HAE8_VITVI	F6HAE8_VITVI	Serine/threonine-protein phosphatase	VIT_06s0009g00260	Vitis vinifera		tr|F6HAE8|F6HAE8_VITVI	tr|F6HAE8|F6HAE8_VITVI	Serine/threonine-protein phosphatase OS=Vitis vinifera GN=VIT_06s0009g00260 PE=3 SV=1	1	8	8	18	107.32	0	184.48			7	7	4	6	4	3	2	1	0	0	2	1	1	0	1	1	0	2	0	0	0	1	1	0	0	0	6	6	4	4	4
F6HAG6	F6HAG6_VITVI	F6HAG6_VITVI	Tubulin beta chain	VIT_06s0009g02020	Vitis vinifera		tr|F6HAG6|F6HAG6_VITVI;tr|F6GSK4|F6GSK4_VITVI;tr|A5ANL9|A5ANL9_VITVI	tr|F6HAG6|F6HAG6_VITVI;tr|F6GSK4|F6GSK4_VITVI;tr|A5ANL9|A5ANL9_VITVI	Tubulin beta chain OS=Vitis vinifera GN=VIT_06s0009g02020 PE=3 SV=1;Tubulin beta chain OS=Vitis vinifera GN=VIT_17s0000g02450 PE=3 SV=1;Tubulin beta chain OS=Vitis vinifera GN=VITISV_041322 PE=3 SV=1	3	26	2	74	50.245	0	323.31			7	7	7	7	7	7	3	3	3	3	3	3	3	3	3	3	3	3	3	3	3	3	3	3	3	3	7	7	7	7	7
F6HAG9	F6HAG9_VITVI	F6HAG9_VITVI	Glycosyltransferase	VIT_06s0009g01990	Vitis vinifera		tr|F6HAG9|F6HAG9_VITVI;tr|F6HAG7|F6HAG7_VITVI	tr|F6HAG9|F6HAG9_VITVI;tr|F6HAG7|F6HAG7_VITVI	Glycosyltransferase OS=Vitis vinifera GN=VIT_06s0009g01990 PE=3 SV=1;Glycosyltransferase OS=Vitis vinifera GN=VIT_06s0009g02010 PE=3 SV=1	2	7	7	40.4	47.598	0	159.11			0	0	0	0	0	0	0	0	0	0	0	0	0	0	0	0	0	0	0	0	0	0	0	0	0	0	7	7	7	7	7
F6HAX6	F6HAX6_VITVI	F6HAX6_VITVI	Mitogen-activated protein kinase	VIT_05s0094g00900	Vitis vinifera		tr|F6HAX6|F6HAX6_VITVI;tr|A5BIY2|A5BIY2_VITVI	tr|F6HAX6|F6HAX6_VITVI;tr|A5BIY2|A5BIY2_VITVI	Mitogen-activated protein kinase OS=Vitis vinifera GN=VIT_05s0094g00900 PE=3 SV=1;Uncharacterized protein OS=Vitis vinifera GN=VITISV_019292 PE=4 SV=1	2	8	8	40.5	45.764	0	37.146			0	1	0	0	0	0	0	0	0	0	0	0	0	0	0	0	0	0	0	0	0	0	0	0	0	0	7	7	7	7	4
F6HB61	F6HB61_VITVI	F6HB61_VITVI	Cellulose synthase	VIT_13s0064g00890	Vitis vinifera		tr|F6HB61|F6HB61_VITVI	tr|F6HB61|F6HB61_VITVI	Cellulose synthase OS=Vitis vinifera GN=VIT_13s0064g00890 PE=3 SV=1	1	2	2	5.1	120.8	0	8.0179			0	0	0	0	0	0	0	0	0	0	0	0	0	0	0	0	2	0	0	1	0	0	0	0	0	0	0	0	0	0	0
F6HBA8	F6HBA8_VITVI	F6HBA8_VITVI	DRT100-like protein	VIT_13s0064g01260	Vitis vinifera		tr|F6HBA8|F6HBA8_VITVI	tr|F6HBA8|F6HBA8_VITVI	DRT100-like protein OS=Vitis vinifera GN=VIT_13s0064g01260 PE=2 SV=1	1	18	18	78.7	37.954	0	285.11			0	0	0	0	0	0	0	0	0	0	0	0	0	0	1	0	0	0	0	0	0	0	0	0	0	0	5	7	5	7	7
F6HBC7	F6HBC7_VITVI	F6HBC7_VITVI	Methyltransferase	VIT_13s0064g00440	Vitis vinifera		tr|F6HBC7|F6HBC7_VITVI	tr|F6HBC7|F6HBC7_VITVI	Methyltransferase OS=Vitis vinifera GN=VIT_13s0064g00440 PE=3 SV=1	1	2	2	7.5	45.946	0	5.4369			0	0	0	0	0	0	0	0	0	0	0	0	0	0	0	0	3	0	0	2	0	0	0	0	0	0	2	1	2	0	1
F6HBE6	F6HBE6_VITVI	F6HBE6_VITVI	Ribosomal protein	VIT_13s0064g00170	Vitis vinifera		tr|F6HBE6|F6HBE6_VITVI	tr|F6HBE6|F6HBE6_VITVI	Ribosomal protein OS=Vitis vinifera GN=VIT_13s0064g00170 PE=3 SV=1	1	16	16	35.7	37.639	0	323.31			7	7	7	7	7	7	3	3	2	2	3	3	2	3	3	3	3	3	3	3	3	3	3	3	3	3	7	7	7	7	7
F6HBQ3	F6HBQ3_VITVI	F6HBQ3_VITVI	Tubulin alpha chain	VIT_03s0088g00380	Vitis vinifera		tr|F6HBQ3|F6HBQ3_VITVI;tr|A5AEW2|A5AEW2_VITVI	tr|F6HBQ3|F6HBQ3_VITVI;tr|A5AEW2|A5AEW2_VITVI	Tubulin alpha chain OS=Vitis vinifera GN=VIT_03s0088g00380 PE=3 SV=1;Tubulin alpha chain OS=Vitis vinifera GN=VITISV_016172 PE=3 SV=1	2	3	3	82.2	49.554	0	71.761			2	3	1	0	0	1	0	1	0	0	0	0	0	0	0	0	3	2	2	3	0	0	2	3	1	0	6	0	0	1	3
F6HBZ6	F6HBZ6_VITVI	F6HBZ6_VITVI	D-3-phosphoglycerate dehydrogenase	VIT_09s0018g01870	Vitis vinifera		tr|F6HBZ6|F6HBZ6_VITVI	tr|F6HBZ6|F6HBZ6_VITVI	D-3-phosphoglycerate dehydrogenase OS=Vitis vinifera GN=VIT_09s0018g01870 PE=3 SV=1	1	20	3	61.4	66.287	0	323.31			5	7	7	6	6	6	0	0	0	0	0	0	0	0	0	0	3	0	0	1	0	0	1	3	0	0	7	7	7	7	7
F6HC03	F6HC03_VITVI	F6HC03_VITVI	60S acidic ribosomal protein P0	VIT_13s0067g00270	Vitis vinifera		tr|F6HC03|F6HC03_VITVI;tr|A5B5R1|A5B5R1_VITVI;tr|F6GUT3|F6GUT3_VITVI;tr|A5BHB1|A5BHB1_VITVI	tr|F6HC03|F6HC03_VITVI;tr|A5B5R1|A5B5R1_VITVI	60S acidic ribosomal protein P0 OS=Vitis vinifera GN=VIT_13s0067g00270 PE=3 SV=1;60S acidic ribosomal protein P0 OS=Vitis vinifera GN=VITISV_030042 PE=3 SV=1	4	15	15	75	34.281	0	323.31			7	7	7	7	7	7	3	3	3	3	3	3	3	3	3	3	3	3	3	3	3	3	3	3	3	3	7	7	7	7	7
F6HC56	F6HC56_VITVI	F6HC56_VITVI	Peroxidase	VIT_13s0067g02360	Vitis vinifera		tr|F6HC56|F6HC56_VITVI	tr|F6HC56|F6HC56_VITVI	Peroxidase OS=Vitis vinifera GN=VIT_13s0067g02360 PE=3 SV=1	1	3	3	19.6	34.419	0	17.118			0	0	0	0	0	0	0	0	0	0	0	0	0	0	0	0	0	0	0	0	0	0	0	0	0	0	2	0	0	1	3
F6HC80	F6HC80_VITVI	F6HC80_VITVI	Non-specific lipid-transfer protein	VIT_13s0067g02910	Vitis vinifera		tr|F6HC80|F6HC80_VITVI	tr|F6HC80|F6HC80_VITVI	Non-specific lipid-transfer protein OS=Vitis vinifera GN=VIT_13s0067g02910 PE=3 SV=1	1	2	2	23.3	14.169	0	15.008			0	0	0	0	0	0	0	0	0	0	0	0	0	0	0	0	0	0	0	0	0	0	0	0	0	0	0	0	0	2	2
F6HCE0	F6HCE0_VITVI	F6HCE0_VITVI	Clathrin light chain	VIT_13s0067g00550	Vitis vinifera		tr|F6HCE0|F6HCE0_VITVI;tr|A5B4U6|A5B4U6_VITVI	tr|F6HCE0|F6HCE0_VITVI;tr|A5B4U6|A5B4U6_VITVI	Clathrin light chain OS=Vitis vinifera GN=VIT_13s0067g00550 PE=3 SV=1;Clathrin light chain OS=Vitis vinifera GN=VITISV_014565 PE=3 SV=1	2	34	34	73	34.922	0	323.31			5	6	2	6	4	3	2	1	2	3	2	0	0	3	3	2	1	2	3	3	0	0	2	3	3	2	7	7	7	7	7
F6HCG3	F6HCG3_VITVI	F6HCG3_VITVI	Purple acid phosphatase	VIT_11s0118g00240	Vitis vinifera		tr|F6HCG3|F6HCG3_VITVI;tr|A5APZ0|A5APZ0_VITVI	tr|F6HCG3|F6HCG3_VITVI;tr|A5APZ0|A5APZ0_VITVI	Purple acid phosphatase OS=Vitis vinifera GN=VIT_11s0118g00240 PE=3 SV=1;Purple acid phosphatase OS=Vitis vinifera GN=VITISV_030234 PE=3 SV=1	2	5	5	21	55.634	0	259.79			0	0	0	0	0	0	1	0	0	0	1	0	0	0	0	0	0	0	0	0	0	1	1	0	0	0	7	7	3	7	5
F6HCJ1	F6HCJ1_VITVI	F6HCJ1_VITVI	Peptidyl-prolyl cis-trans isomerase	VIT_11s0118g00810	Vitis vinifera		tr|F6HCJ1|F6HCJ1_VITVI;tr|A5AMZ9|A5AMZ9_VITVI	tr|F6HCJ1|F6HCJ1_VITVI;tr|A5AMZ9|A5AMZ9_VITVI	Peptidyl-prolyl cis-trans isomerase OS=Vitis vinifera GN=VIT_11s0118g00810 PE=3 SV=1;Uncharacterized protein OS=Vitis vinifera GN=VITISV_029129 PE=4 SV=1	2	11	11	56.9	32.236	0	147.02			7	7	7	7	5	3	3	2	2	3	3	3	1	3	3	3	3	1	3	3	3	3	3	0	3	3	3	5	4	3	1
F6HCJ7	F6HCJ7_VITVI	F6HCJ7_VITVI	Transmembrane 9 superfamily member	VIT_11s0149g00030	Vitis vinifera		tr|F6HCJ7|F6HCJ7_VITVI;tr|A5ASY2|A5ASY2_VITVI	tr|F6HCJ7|F6HCJ7_VITVI;tr|A5ASY2|A5ASY2_VITVI	Transmembrane 9 superfamily member OS=Vitis vinifera GN=VIT_11s0149g00030 PE=3 SV=1;Transmembrane 9 superfamily member OS=Vitis vinifera GN=VITISV_031212 PE=3 SV=1	2	8	8	20.6	74.371	0	101.46			0	0	0	0	0	0	0	0	0	0	0	0	0	0	0	0	2	2	1	3	0	0	2	3	2	0	7	7	4	7	5
F6HCM7	F6HCM7_VITVI	F6HCM7_VITVI	50S ribosomal protein L35	VIT_16s0115g00080	Vitis vinifera		tr|F6HCM7|F6HCM7_VITVI;tr|A5BPA4|A5BPA4_VITVI	tr|F6HCM7|F6HCM7_VITVI;tr|A5BPA4|A5BPA4_VITVI	50S ribosomal protein L35 OS=Vitis vinifera GN=VIT_16s0115g00080 PE=3 SV=1;50S ribosomal protein L35 OS=Vitis vinifera GN=VIT_16s0115g00310 PE=3 SV=1	2	2	2	22.9	16.974	0.00090009	3.1325			4	2	2	0	4	0	2	1	0	0	0	0	0	0	0	0	0	2	0	1	0	2	0	0	1	0	0	0	0	2	1
F6HCP2	F6HCP2_VITVI	F6HCP2_VITVI	Glycosyltransferase	VIT_16s0115g00340	Vitis vinifera		tr|F6HCP2|F6HCP2_VITVI;tr|A5B1Q7|A5B1Q7_VITVI	tr|F6HCP2|F6HCP2_VITVI;tr|A5B1Q7|A5B1Q7_VITVI	Glycosyltransferase OS=Vitis vinifera GN=VIT_16s0115g00340 PE=3 SV=1;Glycosyltransferase OS=Vitis vinifera GN=VITISV_000247 PE=3 SV=1	2	5	5	18.4	51.903	0	26.876			0	0	0	0	0	0	0	0	1	0	0	0	0	0	0	0	0	0	0	0	0	0	0	0	0	0	7	7	5	7	5
F6HCQ2	F6HCQ2_VITVI	F6HCQ2_VITVI	Hexosyltransferase	VIT_00s0216g00020	Vitis vinifera		tr|F6HCQ2|F6HCQ2_VITVI;tr|A5AFU3|A5AFU3_VITVI	tr|F6HCQ2|F6HCQ2_VITVI	Hexosyltransferase OS=Vitis vinifera GN=VIT_00s0216g00020 PE=3 SV=1	2	14	11	33.5	64.384	0	68.559			0	0	1	0	0	0	0	0	0	0	0	0	0	0	0	0	0	0	0	0	0	0	0	0	0	0	4	6	5	7	6
F6HD52	F6HD52_VITVI	F6HD52_VITVI	Ribosomal protein L15	VIT_00s0551g00020	Vitis vinifera		tr|F6HD52|F6HD52_VITVI	tr|F6HD52|F6HD52_VITVI	Ribosomal protein L15 OS=Vitis vinifera GN=VIT_00s0551g00020 PE=3 SV=1	1	14	2	48.5	24.339	0	206.65			6	5	5	4	4	2	3	2	1	1	3	2	0	0	1	1	1	0	0	3	2	0	1	0	0	1	7	7	7	7	7
F6HD63	F6HD63_VITVI	F6HD63_VITVI	Patatin	VIT_00s0567g00060	Vitis vinifera		tr|F6HD63|F6HD63_VITVI;tr|A5C3L2|A5C3L2_VITVI	tr|F6HD63|F6HD63_VITVI;tr|A5C3L2|A5C3L2_VITVI	Patatin OS=Vitis vinifera GN=VIT_00s0567g00060 PE=3 SV=1;Patatin OS=Vitis vinifera GN=VITISV_024099 PE=3 SV=1	2	2	2	13.4	41.105	0	42.075			0	0	0	0	0	0	0	0	0	0	0	0	0	0	0	0	0	0	0	0	0	0	0	0	0	0	0	0	1	3	1
F6HDI1	F6HDI1_VITVI	F6HDI1_VITVI	Acyl carrier protein	VIT_05s0020g01980	Vitis vinifera		tr|F6HDI1|F6HDI1_VITVI	tr|F6HDI1|F6HDI1_VITVI	Acyl carrier protein OS=Vitis vinifera GN=VIT_05s0020g01980 PE=3 SV=1	1	2	2	11.5	14.751	0	48.267			0	0	0	0	1	0	3	2	3	1	1	2	0	2	0	2	3	2	2	2	0	3	3	2	3	0	7	7	3	7	3
F6HDM2	NNRD_VITVI	NNRD_VITVI	ATP-dependent (S)-NAD(P)H-hydrate dehydratase	VIT_05s0020g02800	Vitis vinifera		sp|F6HDM2|NNRD_VITVI	sp|F6HDM2|NNRD_VITVI	ATP-dependent (S)-NAD(P)H-hydrate dehydratase OS=Vitis vinifera GN=VIT_05s0020g02800 PE=3 SV=1	1	2	2	11	38.108	0	153.45			7	7	7	7	6	6	1	0	0	1	0	2	1	0	0	0	0	2	2	1	0	0	2	0	3	1	0	0	0	0	0
F6HDM4	F6HDM4_VITVI	F6HDM4_VITVI	Glucose-1-phosphate adenylyltransferase	VIT_05s0020g02880	Vitis vinifera		tr|F6HDM4|F6HDM4_VITVI;tr|A5ATJ3|A5ATJ3_VITVI;tr|F6HZG9|F6HZG9_VITVI;tr|E0CQG1|E0CQG1_VITVI	tr|F6HDM4|F6HDM4_VITVI	Glucose-1-phosphate adenylyltransferase OS=Vitis vinifera GN=VIT_05s0020g02880 PE=3 SV=1	4	40	40	78.7	57.954	0	323.31			7	7	7	7	7	7	3	3	3	3	3	3	3	3	3	3	3	3	3	3	3	3	3	3	3	3	0	1	0	0	0
F6HDN6	F6HDN6_VITVI	F6HDN6_VITVI	Lipoxygenase	VIT_05s0020g03170	Vitis vinifera		tr|F6HDN6|F6HDN6_VITVI;tr|A5AEB3|A5AEB3_VITVI	tr|F6HDN6|F6HDN6_VITVI	Lipoxygenase OS=Vitis vinifera GN=VIT_05s0020g03170 PE=3 SV=1	2	32	32	49	99.73	0	323.31			7	7	7	7	7	6	3	3	3	3	3	3	3	3	3	3	3	3	3	2	3	3	3	3	3	3	7	7	7	7	7
F6HDQ1	F6HDQ1_VITVI	F6HDQ1_VITVI	Imidazoleglycerol-phosphate dehydratase	VIT_05s0020g03430	Vitis vinifera		tr|F6HDQ1|F6HDQ1_VITVI;tr|A5B750|A5B750_VITVI	tr|F6HDQ1|F6HDQ1_VITVI;tr|A5B750|A5B750_VITVI	Imidazoleglycerol-phosphate dehydratase OS=Vitis vinifera GN=VIT_05s0020g03430 PE=3 SV=1;Imidazoleglycerol-phosphate dehydratase (Fragment) OS=Vitis vinifera GN=VITISV_022067 PE=3 SV=1	2	2	2	13.4	30.953	0	38.293			3	3	3	2	3	3	0	0	0	0	0	0	0	0	0	0	0	0	0	0	0	0	0	0	0	0	2	2	0	0	0
F6HDR7	F6HDR7_VITVI	A0A097PLE8_VITVI	PHP (Fragment)		Vitis vinifera		tr|F6HDR7|F6HDR7_VITVI;tr|A0A097PLE8|A0A097PLE8_VITVI	tr|F6HDR7|F6HDR7_VITVI;tr|A0A097PLE8|A0A097PLE8_VITVI	Uncharacterized protein OS=Vitis vinifera GN=VIT_05s0020g03720 PE=4 SV=1;PHP (Fragment) OS=Vitis vinifera PE=2 SV=1	2	2	2	7.5	47.685	0.0006795	3.2883			0	0	0	0	0	0	0	0	0	0	0	0	0	0	0	0	0	0	0	0	0	0	0	0	0	0	1	1	0	3	1
F6HDT7	MTND2_VITVI	MTND2_VITVI	1,2-dihydroxy-3-keto-5-methylthiopentene dioxygenase 2	VIT_05s0020g04080	Vitis vinifera		sp|F6HDT7|MTND2_VITVI;tr|Q6YCG2|Q6YCG2_VITVI	sp|F6HDT7|MTND2_VITVI	1,2-dihydroxy-3-keto-5-methylthiopentene dioxygenase 2 OS=Vitis vinifera GN=VIT_05s0020g04080 PE=3 SV=1	2	2	2	64.8	23.43	0	9.3623			0	0	0	0	0	0	0	0	0	0	0	0	0	0	0	0	0	0	0	0	0	0	0	0	0	0	7	4	3	3	5
F6HDT9	F6HDT9_VITVI	D6QST4_VITVI	Chloroplast ELIP early light-induced protein		Vitis vinifera		tr|F6HDT9|F6HDT9_VITVI;tr|D6QST4|D6QST4_VITVI	tr|F6HDT9|F6HDT9_VITVI;tr|D6QST4|D6QST4_VITVI	Uncharacterized protein OS=Vitis vinifera GN=VIT_05s0020g04110 PE=4 SV=1;Chloroplast ELIP early light-induced protein OS=Vitis vinifera PE=2 SV=1	2	8	8	45.7	21.071	0	292.37			7	7	7	7	7	5	0	0	0	0	0	0	0	0	0	0	0	0	0	0	0	0	0	0	0	0	7	7	7	7	3
F6HDW1	F6HDW1_VITVI	F6HDW1_VITVI	Pyruvate kinase	VIT_05s0020g04480	Vitis vinifera		tr|F6HDW1|F6HDW1_VITVI;tr|F6HJI5|F6HJI5_VITVI	tr|F6HDW1|F6HDW1_VITVI	Pyruvate kinase OS=Vitis vinifera GN=VIT_05s0020g04480 PE=3 SV=1	2	5	4	13	64.486	0	45.871			7	6	5	6	4	3	0	0	0	0	0	0	0	0	0	0	3	0	0	2	0	1	1	0	0	1	5	2	0	3	0
F6HDW7	F6HDW7_VITVI	F6HDW7_VITVI	RING-type E3 ubiquitin transferase	VIT_05s0020g04560	Vitis vinifera		tr|F6HDW7|F6HDW7_VITVI;tr|A5C353|A5C353_VITVI	tr|F6HDW7|F6HDW7_VITVI;tr|A5C353|A5C353_VITVI	RING-type E3 ubiquitin transferase OS=Vitis vinifera GN=VIT_05s0020g04560 PE=4 SV=1;RING-type E3 ubiquitin transferase OS=Vitis vinifera GN=VITISV_040938 PE=4 SV=1	2	2	2	5	112.28	0.0056314	2.2905			0	1	0	0	0	0	1	0	1	0	0	0	0	0	1	0	0	1	0	0	0	0	0	0	0	0	0	0	0	0	0
F6HDX1	F6HDX1_VITVI	F6HDX1_VITVI	alpha-1,2-Mannosidase	VIT_05s0020g04650	Vitis vinifera		tr|F6HDX1|F6HDX1_VITVI	tr|F6HDX1|F6HDX1_VITVI	alpha-1,2-Mannosidase OS=Vitis vinifera GN=VIT_05s0020g04650 PE=3 SV=1	1	2	2	7.3	76.553	0	13.414			0	0	0	0	0	0	0	0	0	0	0	0	0	0	0	0	0	0	0	0	0	0	0	0	0	0	1	3	0	1	0
F6HE11	F6HE11_VITVI	F6HE11_VITVI	Dihydrolipoyl dehydrogenase	VIT_05s0020g00380	Vitis vinifera		tr|F6HE11|F6HE11_VITVI;tr|A5BDU8|A5BDU8_VITVI	tr|F6HE11|F6HE11_VITVI;tr|A5BDU8|A5BDU8_VITVI	Dihydrolipoyl dehydrogenase OS=Vitis vinifera GN=VIT_05s0020g00380 PE=3 SV=1;Dihydrolipoyl dehydrogenase OS=Vitis vinifera GN=VITISV_037801 PE=3 SV=1	2	47	47	77.1	52.92	0	323.31			7	7	7	7	7	7	3	3	3	3	3	3	3	3	3	3	3	3	3	3	3	3	3	3	3	3	7	7	7	7	7
F6HE55	F6HE55_VITVI	F6HE55_VITVI	Pectin acetylesterase	VIT_05s0020g01110	Vitis vinifera		tr|F6HE55|F6HE55_VITVI	tr|F6HE55|F6HE55_VITVI	Pectin acetylesterase OS=Vitis vinifera GN=VIT_05s0020g01110 PE=3 SV=1	1	14	14	49.5	47.004	0	179.2			0	0	0	0	0	0	0	0	0	0	0	0	0	0	0	0	0	0	0	0	0	0	0	0	0	0	4	3	3	3	3
F6HEM1	F6HEM1_VITVI	F6HEM1_VITVI	40S ribosomal protein S8	VIT_19s0090g01570	Vitis vinifera		tr|F6HEM1|F6HEM1_VITVI	tr|F6HEM1|F6HEM1_VITVI	40S ribosomal protein S8 OS=Vitis vinifera GN=VIT_19s0090g01570 PE=3 SV=1	1	27	15	68.9	24.805	0	323.31			7	7	7	7	7	3	3	3	3	3	3	3	1	3	3	3	3	3	3	3	3	3	3	2	3	3	7	7	7	7	7
F6HEV2	F6HEV2_VITVI	B6VJT0_VITVI	NADH dehydrogenase subunit 2	nad2	Vitis vinifera		tr|F6HEV2|F6HEV2_VITVI;tr|B6VJT0|B6VJT0_VITVI;tr|F6H891|F6H891_VITVI	tr|F6HEV2|F6HEV2_VITVI;tr|B6VJT0|B6VJT0_VITVI;tr|F6H891|F6H891_VITVI	Uncharacterized protein OS=Vitis vinifera GN=VIT_01s0011g04110 PE=4 SV=1;NADH dehydrogenase subunit 2 OS=Vitis vinifera GN=nad2 PE=3 SV=1;Uncharacterized protein OS=Vitis vinifera GN=VIT_00s0505g00030 PE=4 SV=1	3	2	2	42.9	6.8089	0.00090253	3.1889			1	1	0	2	0	0	0	0	0	0	0	0	0	1	0	0	0	0	0	0	0	0	1	0	0	0	0	0	0	0	0
F6HEV8	F6HEV8_VITVI	F6HEV8_VITVI	Reticulon-like protein	VIT_01s0011g04030	Vitis vinifera		tr|F6HEV8|F6HEV8_VITVI	tr|F6HEV8|F6HEV8_VITVI	Reticulon-like protein OS=Vitis vinifera GN=VIT_01s0011g04030 PE=4 SV=1	1	3	3	8.8	42.791	0	17.71			0	0	0	0	0	0	0	0	0	0	0	0	0	0	0	0	0	0	0	0	0	0	0	0	0	0	4	3	3	2	1
F6HF38	F6HF38_VITVI	F6HF38_VITVI	Alanine--tRNA ligase	VIT_01s0011g02280	Vitis vinifera		tr|F6HF38|F6HF38_VITVI;tr|D7T7I5|D7T7I5_VITVI	tr|F6HF38|F6HF38_VITVI	Alanine--tRNA ligase OS=Vitis vinifera GN=VIT_01s0011g02280 PE=3 SV=1	2	36	29	44.8	110.23	0	299.69			7	7	7	7	7	7	3	3	3	3	3	3	3	3	3	3	3	3	3	3	3	3	3	3	3	3	4	3	1	3	0
F6HF78	F6HF78_VITVI	F6HF78_VITVI	Alpha-1,4 glucan phosphorylase	VIT_01s0011g00730	Vitis vinifera		tr|F6HF78|F6HF78_VITVI	tr|F6HF78|F6HF78_VITVI	Alpha-1,4 glucan phosphorylase OS=Vitis vinifera GN=VIT_01s0011g00730 PE=3 SV=1	1	33	28	48.2	111.38	0	323.31			7	7	7	7	7	7	3	3	1	3	2	1	1	1	2	2	3	3	3	3	3	3	3	3	3	3	0	0	1	0	0
F6HF82	F6HF82_VITVI	F6HF82_VITVI	UDP-glucose 6-dehydrogenase	VIT_01s0011g00690	Vitis vinifera		tr|F6HF82|F6HF82_VITVI	tr|F6HF82|F6HF82_VITVI	UDP-glucose 6-dehydrogenase OS=Vitis vinifera GN=VIT_01s0011g00690 PE=3 SV=1	1	36	18	80.8	52.743	0	323.31			3	6	0	1	0	0	1	1	1	0	1	0	0	0	0	0	3	2	2	3	0	0	3	3	2	0	7	7	7	7	7
F6HF89	F6HF89_VITVI	F6HF89_VITVI	Glutamate decarboxylase	VIT_01s0011g06610	Vitis vinifera		tr|F6HF89|F6HF89_VITVI	tr|F6HF89|F6HF89_VITVI	Glutamate decarboxylase OS=Vitis vinifera GN=VIT_01s0011g06610 PE=3 SV=1	1	6	6	20.4	57.301	0	46.485			0	0	0	0	0	0	0	0	0	0	0	0	0	0	0	0	0	0	0	0	0	0	0	1	0	0	7	7	7	7	6
F6HF90	F6HF90_VITVI	F6HF90_VITVI	Glutamate decarboxylase	VIT_01s0011g06600	Vitis vinifera		tr|F6HF90|F6HF90_VITVI;tr|A5BI27|A5BI27_VITVI	tr|F6HF90|F6HF90_VITVI;tr|A5BI27|A5BI27_VITVI	Glutamate decarboxylase OS=Vitis vinifera GN=VIT_01s0011g06600 PE=3 SV=1;Glutamate decarboxylase OS=Vitis vinifera GN=VITISV_028884 PE=3 SV=1	2	2	2	19.8	55.924	0	10.892			0	0	0	0	0	0	0	0	0	0	0	0	0	0	0	0	0	0	0	0	0	0	0	0	0	0	0	2	2	4	3
F6HFI0	F6HFI0_VITVI	F6HFI0_VITVI	Carboxypeptidase	VIT_01s0011g04910	Vitis vinifera		tr|F6HFI0|F6HFI0_VITVI;tr|F6HFI1|F6HFI1_VITVI	tr|F6HFI0|F6HFI0_VITVI;tr|F6HFI1|F6HFI1_VITVI	Carboxypeptidase OS=Vitis vinifera GN=VIT_01s0011g04910 PE=3 SV=1;Carboxypeptidase OS=Vitis vinifera GN=VIT_01s0011g04900 PE=3 SV=1	2	17	17	46.9	49.989	0	282.15			7	6	7	6	4	6	3	1	0	0	0	1	0	2	0	0	0	1	0	0	0	0	1	1	1	0	7	7	7	7	5
F6HFI3	F6HFI3_VITVI	F6HFI3_VITVI	Auxin efflux carrier component	VIT_01s0011g04860	Vitis vinifera		tr|F6HFI3|F6HFI3_VITVI;tr|A5AIM8|A5AIM8_VITVI	tr|F6HFI3|F6HFI3_VITVI	Auxin efflux carrier component OS=Vitis vinifera GN=VIT_01s0011g04860 PE=3 SV=1	2	3	3	6.9	70.669	0	77.735			7	7	6	3	7	2	2	0	0	0	0	2	0	0	0	0	3	0	0	1	0	0	1	1	0	0	7	6	7	7	7
F6HFI8	F6HFI8_VITVI	F6HFI8_VITVI	Nicotinate-nucleotide pyrophosphorylase [carboxylating]	VIT_01s0011g04800	Vitis vinifera		tr|F6HFI8|F6HFI8_VITVI	tr|F6HFI8|F6HFI8_VITVI	Nicotinate-nucleotide pyrophosphorylase [carboxylating] OS=Vitis vinifera GN=VIT_01s0011g04800 PE=3 SV=1	1	10	10	41.9	36.1	0	45.751			4	4	5	4	4	4	0	0	0	0	0	0	0	0	0	0	0	0	0	0	0	0	0	0	0	0	4	3	1	4	4
F6HFL0	F6HFL0_VITVI	F6HFL0_VITVI	ATP synthase subunit beta	VIT_01s0011g04490	Vitis vinifera		tr|F6HFL0|F6HFL0_VITVI;tr|A5AYU8|A5AYU8_VITVI	tr|F6HFL0|F6HFL0_VITVI;tr|A5AYU8|A5AYU8_VITVI	ATP synthase subunit beta OS=Vitis vinifera GN=VIT_01s0011g04490 PE=3 SV=1;ATP synthase subunit beta OS=Vitis vinifera GN=VITISV_018718 PE=3 SV=1	2	7	7	82.4	59.621	0	323.31			7	7	7	7	7	7	3	3	2	2	3	3	2	3	3	1	0	2	3	2	2	2	2	3	2	2	7	7	7	7	7
F6HFL6	F6HFL6_VITVI	F6HFL6_VITVI	Fructose-bisphosphate aldolase	VIT_01s0011g04350	Vitis vinifera		tr|F6HFL6|F6HFL6_VITVI	tr|F6HFL6|F6HFL6_VITVI	Fructose-bisphosphate aldolase OS=Vitis vinifera GN=VIT_01s0011g04350 PE=3 SV=1	1	34	34	83	42.893	0	323.31			7	7	7	7	6	7	3	3	3	3	3	3	3	3	3	3	3	3	3	3	3	3	3	3	3	3	7	7	7	7	7
F6HFN8	F6HFN8_VITVI	F6HFN8_VITVI	Dihydrolipoamide acetyltransferase component of pyruvate dehydrogenase complex	VIT_01s0011g03380	Vitis vinifera		tr|F6HFN8|F6HFN8_VITVI	tr|F6HFN8|F6HFN8_VITVI	Dihydrolipoamide acetyltransferase component of pyruvate dehydrogenase complex OS=Vitis vinifera GN=VIT_01s0011g03380 PE=3 SV=1	1	9	9	38.1	50.178	0	98.487			7	5	5	5	7	0	1	1	1	0	1	0	0	1	2	0	3	1	3	3	1	3	3	3	3	3	6	5	5	2	4
F6HFV4	F6HFV4_VITVI	F6HFV4_VITVI	Sucrose synthase	VIT_04s0079g00230	Vitis vinifera		tr|F6HFV4|F6HFV4_VITVI;tr|A5BYH7|A5BYH7_VITVI	tr|F6HFV4|F6HFV4_VITVI;tr|A5BYH7|A5BYH7_VITVI	Sucrose synthase OS=Vitis vinifera GN=VIT_04s0079g00230 PE=3 SV=1;Uncharacterized protein OS=Vitis vinifera GN=VITISV_032344 PE=3 SV=1	2	18	18	34.8	96.126	0	101.76			2	1	0	0	0	1	1	1	0	1	2	1	0	0	0	0	0	0	2	0	1	0	1	0	0	0	7	7	7	7	6
F6HG38	F6HG38_VITVI	F6HG38_VITVI	Signal recognition particle subunit SRP72	VIT_01s0010g02370	Vitis vinifera		tr|F6HG38|F6HG38_VITVI;tr|A5BSZ0|A5BSZ0_VITVI	tr|F6HG38|F6HG38_VITVI;tr|A5BSZ0|A5BSZ0_VITVI	Signal recognition particle subunit SRP72 OS=Vitis vinifera GN=VIT_01s0010g02370 PE=3 SV=1;Uncharacterized protein OS=Vitis vinifera GN=VITISV_028102 PE=4 SV=1	2	10	10	26.6	73.728	0	105.08			1	0	0	1	0	0	0	0	1	0	0	0	0	0	0	0	0	0	0	0	0	0	0	0	0	0	4	6	4	3	1
F6HG44	F6HG44_VITVI	F6HG44_VITVI	Glyceraldehyde-3-phosphate dehydrogenase	VIT_01s0010g02460	Vitis vinifera		tr|F6HG44|F6HG44_VITVI	tr|F6HG44|F6HG44_VITVI	Glyceraldehyde-3-phosphate dehydrogenase OS=Vitis vinifera GN=VIT_01s0010g02460 PE=3 SV=1	1	38	36	92.4	36.918	0	323.31			7	7	5	7	6	3	3	2	3	3	3	1	0	1	1	1	1	3	3	0	0	2	1	3	2	0	7	7	7	7	7
F6HGH4	F6HGH4_VITVI	F6HGH4_VITVI	6-phosphogluconate dehydrogenase, decarboxylating	VIT_01s0010g01130	Vitis vinifera		tr|F6HGH4|F6HGH4_VITVI;tr|A5B7A4|A5B7A4_VITVI	tr|F6HGH4|F6HGH4_VITVI;tr|A5B7A4|A5B7A4_VITVI	6-phosphogluconate dehydrogenase, decarboxylating OS=Vitis vinifera GN=VIT_01s0010g01130 PE=3 SV=1;6-phosphogluconate dehydrogenase, decarboxylating OS=Vitis vinifera GN=VITISV_032572 PE=3 SV=1	2	38	35	78.8	55.285	0	323.31			7	7	7	7	7	7	3	3	3	3	3	3	3	3	3	3	3	3	3	3	3	3	3	3	3	2	7	7	7	7	7
F6HGJ2	F6HGJ2_VITVI	F6HGJ2_VITVI	Peroxidase	VIT_07s0130g00220	Vitis vinifera		tr|F6HGJ2|F6HGJ2_VITVI	tr|F6HGJ2|F6HGJ2_VITVI	Peroxidase OS=Vitis vinifera GN=VIT_07s0130g00220 PE=3 SV=1	1	19	19	67.7	34.292	0	323.31			0	0	0	0	0	0	1	0	0	0	0	0	0	0	0	0	0	0	0	0	0	0	0	0	0	0	7	7	7	7	7
F6HGN2	F6HGN2_VITVI	V5M0B6_VITVI	TIAR-like protein		Vitis vinifera		tr|F6HGN2|F6HGN2_VITVI;tr|V5M0B6|V5M0B6_VITVI	tr|F6HGN2|F6HGN2_VITVI;tr|V5M0B6|V5M0B6_VITVI	Uncharacterized protein OS=Vitis vinifera GN=VIT_11s0016g00700 PE=4 SV=1;TIAR-like protein OS=Vitis vinifera PE=2 SV=1	2	6	6	28	45.902	0	50.125			0	0	0	0	0	0	3	1	1	0	0	2	1	2	0	1	0	0	0	1	0	2	0	0	2	1	4	4	3	3	1
F6HGW2	F6HGW2_VITVI	F6HGW2_VITVI	Beta-galactosidase	VIT_11s0016g02200	Vitis vinifera		tr|F6HGW2|F6HGW2_VITVI	tr|F6HGW2|F6HGW2_VITVI	Beta-galactosidase OS=Vitis vinifera GN=VIT_11s0016g02200 PE=3 SV=1	1	21	21	42.6	92.257	0	201.27			0	0	0	1	0	0	0	0	0	0	0	0	0	0	0	0	0	0	0	0	0	0	0	0	0	0	7	7	4	7	3
F6HGW6	F6HGW6_VITVI	F6HGW6_VITVI	Glycine cleavage system P protein	VIT_11s0016g02280	Vitis vinifera		tr|F6HGW6|F6HGW6_VITVI	tr|F6HGW6|F6HGW6_VITVI	Glycine cleavage system P protein OS=Vitis vinifera GN=VIT_11s0016g02280 PE=3 SV=1	1	5	5	20.7	107.49	0	5.3447			0	0	0	0	0	0	0	0	0	0	0	0	0	0	0	0	0	1	0	0	0	0	0	0	0	0	4	4	1	0	0
F6HGZ1	F6HGZ1_VITVI	F6HGZ1_VITVI	Pectinesterase	VIT_11s0016g00290	Vitis vinifera		tr|F6HGZ1|F6HGZ1_VITVI	tr|F6HGZ1|F6HGZ1_VITVI	Pectinesterase OS=Vitis vinifera GN=VIT_11s0016g00290 PE=4 SV=1	1	19	19	44.6	62.854	0	323.31			0	0	0	0	0	0	0	0	0	0	0	1	0	0	0	0	3	0	0	1	0	0	0	0	0	0	7	7	6	7	7
F6HGZ2	F6HGZ2_VITVI	F6HGZ2_VITVI	Pectinesterase	VIT_11s0016g00300	Vitis vinifera		tr|F6HGZ2|F6HGZ2_VITVI	tr|F6HGZ2|F6HGZ2_VITVI	Pectinesterase OS=Vitis vinifera GN=VIT_11s0016g00300 PE=4 SV=1	1	7	7	23	57.895	0	29.932			0	0	0	0	0	0	0	0	0	0	0	0	0	0	0	0	0	0	0	0	0	0	0	0	0	0	3	1	3	3	3
F6HGZ4	F6HGZ4_VITVI	F6HGZ4_VITVI	Pectinesterase	VIT_11s0016g00330	Vitis vinifera		tr|F6HGZ4|F6HGZ4_VITVI	tr|F6HGZ4|F6HGZ4_VITVI	Pectinesterase OS=Vitis vinifera GN=VIT_11s0016g00330 PE=4 SV=1	1	7	7	24.8	58.229	0	23.037			0	0	0	0	0	0	0	0	0	0	0	0	0	0	0	0	0	0	0	0	0	0	0	0	0	0	2	0	0	3	3
F6HH07	F6HH07_VITVI	F6HH07_VITVI	Elongation factor Ts, mitochondrial	EFTS	Vitis vinifera		tr|F6HH07|F6HH07_VITVI	tr|F6HH07|F6HH07_VITVI	Elongation factor Ts, mitochondrial OS=Vitis vinifera GN=EFTS PE=3 SV=1	1	92	92	77.4	122.88	0	323.31			7	7	7	7	7	7	3	3	3	3	3	3	3	3	3	3	3	3	3	3	3	3	3	3	3	3	0	2	1	2	0
F6HH27	F6HH27_VITVI	F6HH27_VITVI	FRIGIDA-like protein	VIT_11s0016g04070	Vitis vinifera		tr|F6HH27|F6HH27_VITVI;tr|A5BDD5|A5BDD5_VITVI	tr|F6HH27|F6HH27_VITVI;tr|A5BDD5|A5BDD5_VITVI	FRIGIDA-like protein OS=Vitis vinifera GN=VIT_11s0016g04070 PE=3 SV=1;FRIGIDA-like protein OS=Vitis vinifera GN=VITISV_004639 PE=3 SV=1	2	8	8	24	57.905	0	116.05			0	1	0	0	0	0	0	1	1	0	0	0	0	0	0	1	1	0	0	0	0	1	0	0	0	0	5	5	5	4	1
F6HHP3	F6HHP3_VITVI	F6HHP3_VITVI	Glucose-6-phosphate 1-dehydrogenase	VIT_12s0057g00940	Vitis vinifera		tr|F6HHP3|F6HHP3_VITVI	tr|F6HHP3|F6HHP3_VITVI	Glucose-6-phosphate 1-dehydrogenase OS=Vitis vinifera GN=VIT_12s0057g00940 PE=3 SV=1	1	16	12	37.5	66.321	0	105.09			7	7	7	7	7	4	2	2	3	3	2	2	3	1	3	2	3	3	3	1	2	3	3	3	2	3	7	7	6	5	0
F6HHR4	F6HHR4_VITVI	F6HHR4_VITVI	Transmembrane 9 superfamily member	VIT_12s0057g01530	Vitis vinifera		tr|F6HHR4|F6HHR4_VITVI;tr|F6HKI8|F6HKI8_VITVI;tr|A5B2R7|A5B2R7_VITVI	tr|F6HHR4|F6HHR4_VITVI	Transmembrane 9 superfamily member OS=Vitis vinifera GN=VIT_12s0057g01530 PE=3 SV=1	3	9	8	17.8	75.855	0	130.17			1	0	0	1	0	0	0	0	0	0	0	0	0	0	0	0	0	0	0	1	0	0	0	0	0	0	7	7	7	7	6
F6HHS2	F6HHS2_VITVI	F6HHS2_VITVI	Elongation factor G, chloroplastic	VIT_00s0323g00080	Vitis vinifera		tr|F6HHS2|F6HHS2_VITVI;tr|F6HDB0|F6HDB0_VITVI	tr|F6HHS2|F6HHS2_VITVI	Elongation factor G, chloroplastic OS=Vitis vinifera GN=VIT_00s0323g00080 PE=3 SV=1	2	64	60	80.5	85.307	0	323.31			7	7	7	7	7	7	3	3	3	3	3	3	3	3	3	3	3	3	3	3	3	3	3	3	3	3	7	7	7	7	4
F6HHV4	F6HHV4_VITVI	F6HHV4_VITVI	Hexosyltransferase	GolS4	Vitis vinifera		tr|F6HHV4|F6HHV4_VITVI	tr|F6HHV4|F6HHV4_VITVI	Hexosyltransferase OS=Vitis vinifera GN=GolS4 PE=2 SV=1	1	8	8	29.2	38.123	0	7.4023			6	5	3	4	3	1	3	1	0	0	0	0	1	0	0	0	0	0	0	0	0	0	0	0	0	0	1	0	0	0	0
F6HHW8	F6HHW8_VITVI	F6HHW8_VITVI	Carboxypeptidase	VIT_13s0158g00080	Vitis vinifera		tr|F6HHW8|F6HHW8_VITVI;tr|F6HHW7|F6HHW7_VITVI;tr|A5BLK0|A5BLK0_VITVI	tr|F6HHW8|F6HHW8_VITVI	Carboxypeptidase OS=Vitis vinifera GN=VIT_13s0158g00080 PE=3 SV=1	3	18	18	44.2	56.524	0	201.62			0	0	0	0	0	0	0	0	0	0	0	0	0	0	0	0	0	0	0	0	0	0	0	0	0	0	6	6	3	5	3
F6HID6	F6HID6_VITVI	F6HID6_VITVI	Fatty acid hydroperoxide lyase 1	VIT_12s0059g01060	Vitis vinifera		tr|F6HID6|F6HID6_VITVI;tr|E5FXI7|E5FXI7_VITVI	tr|F6HID6|F6HID6_VITVI;tr|E5FXI7|E5FXI7_VITVI	Fatty acid hydroperoxide lyase 1 OS=Vitis vinifera GN=VIT_12s0059g01060 PE=2 SV=1;Fatty acid hydroperoxide lyase 1 OS=Vitis vinifera PE=2 SV=1	2	25	2	53.4	54.676	0	323.31			7	7	7	7	7	7	3	3	3	3	3	3	3	3	3	3	3	3	3	3	3	3	3	3	3	3	7	7	4	7	6
F6HIJ6	F6HIJ6_VITVI	F6HIJ6_VITVI	Glutamate receptor	VIT_12s0059g02270	Vitis vinifera		tr|F6HIJ6|F6HIJ6_VITVI;tr|A5AH90|A5AH90_VITVI	tr|F6HIJ6|F6HIJ6_VITVI;tr|A5AH90|A5AH90_VITVI	Glutamate receptor OS=Vitis vinifera GN=VIT_12s0059g02270 PE=3 SV=1;Glutamate receptor OS=Vitis vinifera GN=VITISV_021644 PE=3 SV=1	2	2	2	4.1	102.78	0	6.1061			0	0	0	0	0	0	0	0	0	0	0	0	0	0	0	0	0	0	0	0	0	0	0	0	0	0	0	2	3	3	6
F6HIK4	F6HIK4_VITVI	F6HIK4_VITVI	Peroxidase	VIT_12s0059g02420	Vitis vinifera		tr|F6HIK4|F6HIK4_VITVI	tr|F6HIK4|F6HIK4_VITVI	Peroxidase OS=Vitis vinifera GN=VIT_12s0059g02420 PE=3 SV=1	1	27	26	27.7	76.173	0	323.31			0	0	0	0	0	0	0	0	0	0	0	0	0	0	0	0	0	0	0	0	0	0	0	0	0	0	7	7	7	7	7
F6HIK5	F6HIK5_VITVI	YCF4_VITVI	Photosystem I assembly protein Ycf4	ycf4	Vitis vinifera		tr|F6HIK5|F6HIK5_VITVI;tr|A5ANE4|A5ANE4_VITVI;tr|B6VJU3|B6VJU3_VITVI;tr|A5BE23|A5BE23_VITVI;sp|Q0ZJ09|YCF4_VITVI	tr|F6HIK5|F6HIK5_VITVI;tr|A5ANE4|A5ANE4_VITVI;tr|B6VJU3|B6VJU3_VITVI;tr|A5BE23|A5BE23_VITVI;sp|Q0ZJ09|YCF4_VITVI	Uncharacterized protein OS=Vitis vinifera GN=VIT_12s0059g02430 PE=4 SV=1;Uncharacterized protein OS=Vitis vinifera GN=VITISV_017653 PE=3 SV=1;Ycf4 OS=Vitis vinifera GN=ycf4 PE=3 SV=1;Ycf4 OS=Vitis vinifera GN=ycf4 PE=3 SV=1;Photosystem I assembly protein Y	5	2	2	12.4	14.254	0	10.457			4	3	5	3	2	2	2	2	2	1	0	2	0	0	1	1	3	2	1	3	0	0	2	3	3	3	2	2	0	6	1
F6HIM2	F6HIM2_VITVI	F6HIM2_VITVI	Beta-amylase	VIT_12s0059g02670	Vitis vinifera		tr|F6HIM2|F6HIM2_VITVI;tr|A5C2F9|A5C2F9_VITVI	tr|F6HIM2|F6HIM2_VITVI;tr|A5C2F9|A5C2F9_VITVI	Beta-amylase OS=Vitis vinifera GN=VIT_12s0059g02670 PE=3 SV=1;Beta-amylase OS=Vitis vinifera GN=VITISV_005286 PE=3 SV=1	2	3	3	6.9	58.231	0	39.643			1	1	0	1	0	0	0	0	0	0	0	0	0	0	0	0	0	0	0	0	0	0	0	0	0	0	0	0	0	0	0
F6HIN2	F6HIN2_VITVI	F6HIN2_VITVI	Dihydroorotate dehydrogenase (quinone), mitochondrial	VIT_10s0042g00140	Vitis vinifera		tr|F6HIN2|F6HIN2_VITVI;tr|A5AEM5|A5AEM5_VITVI	tr|F6HIN2|F6HIN2_VITVI;tr|A5AEM5|A5AEM5_VITVI	Dihydroorotate dehydrogenase (quinone), mitochondrial OS=Vitis vinifera GN=VIT_10s0042g00140 PE=3 SV=1;Uncharacterized protein OS=Vitis vinifera GN=VITISV_024747 PE=4 SV=1	2	6	6	21.6	47.73	0	16.257			1	3	3	1	3	0	2	0	1	0	0	1	1	1	3	0	0	0	1	0	2	1	1	2	2	2	6	3	3	3	3
F6HJ88	F6HJ88_VITVI	F6HJ88_VITVI	Xyloglucan endotransglucosylase/hydrolase	VIT_01s0150g00460	Vitis vinifera		tr|F6HJ88|F6HJ88_VITVI;tr|Q94B10|Q94B10_VITVI	tr|F6HJ88|F6HJ88_VITVI;tr|Q94B10|Q94B10_VITVI	Xyloglucan endotransglucosylase/hydrolase OS=Vitis vinifera GN=VIT_01s0150g00460 PE=3 SV=1;Xyloglucan endotransglycosylase XET2 (Fragment) OS=Vitis vinifera PE=2 SV=1	2	11	10	38.4	35.27	0	148.98			0	0	0	0	0	0	0	0	0	0	0	0	0	0	0	0	0	0	0	0	0	0	0	0	0	0	7	7	4	7	5
F6HJJ2	F6HJJ2_VITVI	F6HJJ2_VITVI	Tubulin alpha chain (Fragment)	VIT_00s0373g00010	Vitis vinifera		tr|F6HJJ2|F6HJJ2_VITVI	tr|F6HJJ2|F6HJJ2_VITVI	Tubulin alpha chain (Fragment) OS=Vitis vinifera GN=VIT_00s0373g00010 PE=3 SV=1	1	2	2	77.3	35.4	0.00024143	5.1311			0	0	0	0	0	0	0	0	0	0	0	0	0	0	0	0	1	0	0	0	0	0	0	0	0	0	0	0	0	0	3
F6HJU0	F6HJU0_VITVI	F6HJU0_VITVI	Eukaryotic translation initiation factor 3 subunit D	VIT_00s0880g00020	Vitis vinifera		tr|F6HJU0|F6HJU0_VITVI	tr|F6HJU0|F6HJU0_VITVI	Eukaryotic translation initiation factor 3 subunit D OS=Vitis vinifera GN=VIT_00s0880g00020 PE=3 SV=1	1	14	14	49.2	64.519	0	133.58			5	4	6	5	4	1	3	1	2	2	1	2	0	1	3	1	3	3	1	3	1	2	3	3	3	2	7	7	7	6	7
F6HK77	F6HK77_VITVI	F6HK77_VITVI	Ferredoxin	VIT_12s0035g00270	Vitis vinifera		tr|F6HK77|F6HK77_VITVI	tr|F6HK77|F6HK77_VITVI	Ferredoxin OS=Vitis vinifera GN=VIT_12s0035g00270 PE=3 SV=1	1	7	7	58.5	15.348	0	323.31			6	7	7	7	7	7	3	3	3	3	3	3	3	3	3	3	3	3	3	3	3	3	3	3	3	3	7	7	7	7	7
F6HKC0	F6HKC0_VITVI	F6HKC0_VITVI	Xyloglucan endotransglucosylase/hydrolase	VIT_08s0007g04950	Vitis vinifera		tr|F6HKC0|F6HKC0_VITVI	tr|F6HKC0|F6HKC0_VITVI	Xyloglucan endotransglucosylase/hydrolase OS=Vitis vinifera GN=VIT_08s0007g04950 PE=3 SV=1	1	8	8	37.2	33.761	0	36.493			0	0	0	0	0	0	0	0	0	0	0	0	0	0	0	0	0	0	0	0	0	0	0	0	0	0	7	7	7	7	5
F6HKC8	F6HKC8_VITVI	Q0MX10_VITVI	Putative aquaporin	TIP1;2	Vitis vinifera		tr|F6HKC8|F6HKC8_VITVI;tr|A5ARF0|A5ARF0_VITVI;tr|Q0MX10|Q0MX10_VITVI	tr|F6HKC8|F6HKC8_VITVI;tr|A5ARF0|A5ARF0_VITVI	Uncharacterized protein OS=Vitis vinifera GN=VIT_08s0007g04780 PE=3 SV=1;Uncharacterized protein OS=Vitis vinifera GN=VITISV_032929 PE=3 SV=1	3	3	3	16.7	26.208	0	51.103			0	0	0	0	0	0	0	0	0	0	0	0	0	0	0	0	0	0	0	0	0	0	0	0	0	0	7	7	3	7	5
F6HKK9	F6HKK9_VITVI	F6HKK9_VITVI	Ribosomal protein	VIT_08s0007g03340	Vitis vinifera		tr|F6HKK9|F6HKK9_VITVI	tr|F6HKK9|F6HKK9_VITVI	Ribosomal protein OS=Vitis vinifera GN=VIT_08s0007g03340 PE=3 SV=1	1	14	8	39.3	32.534	0	91.89			2	2	2	3	1	3	2	0	0	0	0	0	0	0	0	0	0	0	0	0	0	0	0	0	0	0	7	7	6	7	7
F6HKV5	F6HKV5_VITVI	F6HKV5_VITVI	Thioredoxin reductase	VIT_08s0007g08760	Vitis vinifera		tr|F6HKV5|F6HKV5_VITVI	tr|F6HKV5|F6HKV5_VITVI	Thioredoxin reductase OS=Vitis vinifera GN=VIT_08s0007g08760 PE=3 SV=1	1	26	26	67.9	57.916	0	323.31			7	7	7	7	7	7	3	3	3	3	3	3	3	3	3	3	3	3	3	3	3	3	3	3	3	3	2	4	1	3	0
F6HKY1	F6HKY1_VITVI	F6HKY1_VITVI	Tubulin beta chain	VIT_08s0007g01630	Vitis vinifera		tr|F6HKY1|F6HKY1_VITVI;tr|A5B344|A5B344_VITVI	tr|F6HKY1|F6HKY1_VITVI;tr|A5B344|A5B344_VITVI	Tubulin beta chain OS=Vitis vinifera GN=VIT_08s0007g01630 PE=3 SV=1;Uncharacterized protein OS=Vitis vinifera GN=VITISV_015843 PE=4 SV=1	2	7	5	67.1	50.355	0	323.31			7	7	7	7	7	7	2	3	3	3	3	3	3	3	3	3	3	3	3	3	3	3	3	3	3	3	7	7	7	7	7
F6HKZ2	F6HKZ2_VITVI	A5B620_VITVI	Methyltransferase (EC 2.1.1.-)	VITISV_002505	Vitis vinifera		tr|F6HKZ2|F6HKZ2_VITVI;tr|A5B620|A5B620_VITVI	tr|F6HKZ2|F6HKZ2_VITVI;tr|A5B620|A5B620_VITVI	Uncharacterized protein OS=Vitis vinifera GN=VIT_08s0007g08460 PE=4 SV=1;Methyltransferase OS=Vitis vinifera GN=VITISV_002505 PE=3 SV=1	2	17	16	55.9	39.615	0	283.57			0	0	0	0	0	0	0	0	0	0	0	0	0	0	0	0	0	0	0	0	0	0	0	0	0	0	7	7	7	7	7
F6HL74	F6HL74_VITVI	F6HL74_VITVI	Eukaryotic translation initiation factor 3 subunit G	VIT_08s0007g00970	Vitis vinifera		tr|F6HL74|F6HL74_VITVI;tr|A5B302|A5B302_VITVI;tr|A5AG44|A5AG44_VITVI	tr|F6HL74|F6HL74_VITVI;tr|A5B302|A5B302_VITVI;tr|A5AG44|A5AG44_VITVI	Eukaryotic translation initiation factor 3 subunit G OS=Vitis vinifera GN=VIT_08s0007g00970 PE=3 SV=1;Uncharacterized protein OS=Vitis vinifera GN=VITISV_030232 PE=4 SV=1;Eukaryotic translation initiation factor 3 subunit G OS=Vitis vinifera GN=VITISV_0375	3	2	2	10.6	32.548	0	39.756			0	0	0	0	0	0	0	0	0	0	0	0	0	0	0	0	1	0	0	0	0	0	0	0	0	0	2	2	7	1	1
F6HLA4	F6HLA4_VITVI	F6HLA4_VITVI	Pyruvate kinase	VIT_08s0007g07600	Vitis vinifera		tr|F6HLA4|F6HLA4_VITVI;tr|A5BD69|A5BD69_VITVI;tr|F6GUP4|F6GUP4_VITVI	tr|F6HLA4|F6HLA4_VITVI;tr|A5BD69|A5BD69_VITVI	Pyruvate kinase OS=Vitis vinifera GN=VIT_08s0007g07600 PE=3 SV=1;Pyruvate kinase OS=Vitis vinifera GN=VITISV_031893 PE=3 SV=1	3	5	5	24	54.047	0	100.35			0	0	0	0	0	0	0	0	0	0	0	0	0	0	0	0	0	0	0	0	0	0	0	0	0	0	0	0	0	6	0
F6HLB4	F6HLB4_VITVI	F6HLB4_VITVI	Glutamate dehydrogenase	VIT_08s0007g07400	Vitis vinifera		tr|F6HLB4|F6HLB4_VITVI;tr|G3G8J6|G3G8J6_VITVI;tr|F6I791|F6I791_VITVI;tr|F6I7N3|F6I7N3_VITVI	tr|F6HLB4|F6HLB4_VITVI;tr|G3G8J6|G3G8J6_VITVI	Glutamate dehydrogenase OS=Vitis vinifera GN=VIT_08s0007g07400 PE=3 SV=1;Glutamate dehydrogenase OS=Vitis vinifera PE=2 SV=1	4	25	8	65.1	52.503	0	323.31			7	7	7	7	7	7	3	3	3	3	2	3	2	3	3	3	3	3	3	3	3	3	3	3	3	3	7	7	7	7	7
F6HLF0	F6HLF0_VITVI	F6HLF0_VITVI	Eukaryotic translation initiation factor 3 subunit C	VIT_08s0007g07180	Vitis vinifera		tr|F6HLF0|F6HLF0_VITVI;tr|A5C628|A5C628_VITVI;tr|D7T7H8|D7T7H8_VITVI	tr|F6HLF0|F6HLF0_VITVI;tr|A5C628|A5C628_VITVI	Eukaryotic translation initiation factor 3 subunit C OS=Vitis vinifera GN=VIT_08s0007g07180 PE=3 SV=1;Eukaryotic translation initiation factor 3 subunit C OS=Vitis vinifera GN=VITISV_038366 PE=3 SV=1	3	23	23	29	107.1	0	255.22			7	7	7	7	7	6	3	3	3	3	3	3	3	3	3	3	3	3	3	3	3	3	3	3	3	3	4	1	3	0	3
F6HLG3	F6HLG3_VITVI	F6HLG3_VITVI	Dirigent protein	VIT_08s0007g06910	Vitis vinifera		tr|F6HLG3|F6HLG3_VITVI	tr|F6HLG3|F6HLG3_VITVI	Dirigent protein OS=Vitis vinifera GN=VIT_08s0007g06910 PE=3 SV=1	1	7	7	49.8	26.202	0	83.604			0	0	0	1	0	0	0	0	0	0	0	0	0	0	0	0	0	0	0	0	0	0	0	0	0	0	6	7	7	4	3
F6HLL3	F6HLL3_VITVI	F6HLL3_VITVI	60S ribosomal protein L6	VIT_08s0007g06150	Vitis vinifera		tr|F6HLL3|F6HLL3_VITVI;tr|A5BXF5|A5BXF5_VITVI;tr|A5C5P0|A5C5P0_VITVI	tr|F6HLL3|F6HLL3_VITVI;tr|A5BXF5|A5BXF5_VITVI	60S ribosomal protein L6 OS=Vitis vinifera GN=VIT_08s0007g06150 PE=3 SV=1;60S ribosomal protein L6 OS=Vitis vinifera GN=VITISV_010816 PE=3 SV=1	3	14	14	53.7	25.905	0	188.8			4	4	4	4	4	3	2	3	0	0	2	2	1	1	1	3	0	0	1	0	1	2	0	0	1	1	7	7	6	7	5
F6HLL8	F6HLL8_VITVI	Q9M3U4_VITVI	Beta 1-3 glucanase	g1	Vitis vinifera		tr|F6HLL8|F6HLL8_VITVI;tr|Q9M3U4|Q9M3U4_VITVI;tr|Q9ZTK2|Q9ZTK2_VITVI	tr|F6HLL8|F6HLL8_VITVI;tr|Q9M3U4|Q9M3U4_VITVI	Uncharacterized protein OS=Vitis vinifera GN=VIT_08s0007g06060 PE=3 SV=1;Beta 1-3 glucanase OS=Vitis vinifera GN=g1 PE=2 SV=1	3	23	13	78.6	37.501	0	323.31			1	3	0	1	1	1	3	3	3	3	3	3	3	3	3	3	3	3	3	3	3	3	3	3	3	2	7	7	7	7	7
F6HLL9	F6HLL9_VITVI	Q9SBY5_VITVI	1,3 beta glucanase (EC 3.2.1.39) (Fragment)	1,3	Vitis vinifera		tr|F6HLL9|F6HLL9_VITVI;tr|Q9SBY5|Q9SBY5_VITVI;tr|O24551|O24551_VITVI	tr|F6HLL9|F6HLL9_VITVI;tr|Q9SBY5|Q9SBY5_VITVI	Uncharacterized protein OS=Vitis vinifera GN=VIT_08s0007g06040 PE=3 SV=1;1,3 beta glucanase (Fragment) OS=Vitis vinifera GN=1,3 beta gluc PE=3 SV=1	3	13	12	65.9	36.676	0	323.31			0	0	0	0	0	0	3	3	3	3	3	3	3	3	3	3	2	1	0	3	1	2	3	0	0	1	7	7	7	7	6
F6HLQ8	F6HLQ8_VITVI	F6HLQ8_VITVI	Pyruvate kinase	VIT_08s0007g05490	Vitis vinifera		tr|F6HLQ8|F6HLQ8_VITVI	tr|F6HLQ8|F6HLQ8_VITVI	Pyruvate kinase OS=Vitis vinifera GN=VIT_08s0007g05490 PE=3 SV=1	1	5	5	19.7	53.629	0	7.4506			2	3	3	0	0	0	0	0	0	0	0	0	0	0	0	0	2	1	3	1	0	0	1	3	3	0	0	2	0	1	0
F6HLR4	F6HLR4_VITVI	F6HLR4_VITVI	alpha-1,2-Mannosidase	VIT_10s0003g03280	Vitis vinifera		tr|F6HLR4|F6HLR4_VITVI	tr|F6HLR4|F6HLR4_VITVI	alpha-1,2-Mannosidase OS=Vitis vinifera GN=VIT_10s0003g03280 PE=3 SV=1	1	2	2	10	71.423	0	48.126			0	0	0	0	0	0	0	0	0	0	0	0	0	0	0	0	0	0	0	0	0	0	0	0	0	0	2	0	0	1	1
F6HLZ6	F6HLZ6_VITVI	F6HLZ6_VITVI	Tubulin beta chain	VIT_10s0003g05320	Vitis vinifera		tr|F6HLZ6|F6HLZ6_VITVI	tr|F6HLZ6|F6HLZ6_VITVI	Tubulin beta chain OS=Vitis vinifera GN=VIT_10s0003g05320 PE=3 SV=1	1	10	6	73.5	50.042	0	289.35			7	7	7	7	7	7	3	3	3	3	3	3	3	3	3	3	3	3	3	3	3	3	3	3	3	3	7	6	7	7	7
F6HM34	F6HM34_VITVI	F6HM34_VITVI	Alpha-1,4 glucan phosphorylase	VIT_10s0003g00250	Vitis vinifera		tr|F6HM34|F6HM34_VITVI;tr|A5C804|A5C804_VITVI	tr|F6HM34|F6HM34_VITVI	Alpha-1,4 glucan phosphorylase OS=Vitis vinifera GN=VIT_10s0003g00250 PE=3 SV=1	2	17	17	24.9	113.1	0	183.04			7	7	4	7	4	2	1	1	0	0	2	0	0	1	0	0	0	0	0	2	1	0	0	1	2	0	1	1	1	1	0
F6HM73	F6HM73_VITVI	F6HM73_VITVI	Mg-protoporphyrin IX chelatase	VIT_10s0003g00890	Vitis vinifera		tr|F6HM73|F6HM73_VITVI	tr|F6HM73|F6HM73_VITVI	Mg-protoporphyrin IX chelatase OS=Vitis vinifera GN=VIT_10s0003g00890 PE=3 SV=1	1	25	25	60.6	46.436	0	323.31			7	7	7	7	7	7	3	2	2	3	3	2	1	0	1	1	3	3	1	3	3	3	3	3	3	3	7	6	3	7	5
F6HM78	F6HM78_VITVI	F6HM78_VITVI	Malate dehydrogenase	VIT_10s0003g01000	Vitis vinifera		tr|F6HM78|F6HM78_VITVI	tr|F6HM78|F6HM78_VITVI	Malate dehydrogenase OS=Vitis vinifera GN=VIT_10s0003g01000 PE=3 SV=1	1	30	1	84.4	36.802	0	323.31			7	7	7	7	7	7	3	3	3	3	3	3	3	3	3	3	3	3	3	3	3	3	3	3	3	3	7	7	7	7	7
F6HMQ6	F6HMQ6_VITVI	C5DB57_VITVI	Ethanolamine-phosphate cytidylyltransferase	26N20_100	Vitis vinifera		tr|F6HMQ6|F6HMQ6_VITVI;tr|C5DB57|C5DB57_VITVI;tr|C5DB74|C5DB74_VITVI;tr|A5BQ57|A5BQ57_VITVI;tr|F6I6P3|F6I6P3_VITVI	tr|F6HMQ6|F6HMQ6_VITVI;tr|C5DB57|C5DB57_VITVI;tr|C5DB74|C5DB74_VITVI	Uncharacterized protein OS=Vitis vinifera GN=VIT_08s0056g00120 PE=4 SV=1;Ethanolamine-phosphate cytidylyltransferase OS=Vitis vinifera GN=26N20_100 PE=4 SV=1;Ethanolamine-phosphate cytidylyltransferase OS=Vitis vinifera GN=40N03_220 PE=4 SV=1	5	6	6	25.3	46.629	0	14.481			3	3	1	1	0	0	1	0	0	0	0	0	0	0	0	0	0	0	0	0	0	0	0	1	1	0	7	7	3	7	3
F6HMV2	F6HMV2_VITVI	F6HMV2_VITVI	GrpE protein homolog	VIT_08s0056g00810	Vitis vinifera		tr|F6HMV2|F6HMV2_VITVI;tr|A5BJM9|A5BJM9_VITVI	tr|F6HMV2|F6HMV2_VITVI;tr|A5BJM9|A5BJM9_VITVI	GrpE protein homolog OS=Vitis vinifera GN=VIT_08s0056g00810 PE=3 SV=1;Uncharacterized protein OS=Vitis vinifera GN=VITISV_011922 PE=3 SV=1	2	27	27	58.9	37.191	0	323.31			7	7	7	7	7	7	3	3	3	3	3	3	3	3	3	3	3	3	3	3	3	3	3	3	3	3	5	3	3	6	7
F6HMW5	F6HMW5_VITVI	F6HMW5_VITVI	Protein DETOXIFICATION	VIT_08s0056g01070	Vitis vinifera		tr|F6HMW5|F6HMW5_VITVI;tr|A5AQB2|A5AQB2_VITVI	tr|F6HMW5|F6HMW5_VITVI;tr|A5AQB2|A5AQB2_VITVI	Protein DETOXIFICATION OS=Vitis vinifera GN=VIT_08s0056g01070 PE=3 SV=1;Uncharacterized protein OS=Vitis vinifera GN=VITISV_037002 PE=4 SV=1	2	4	4	13.4	53.395	0	169.55			7	7	6	7	5	0	0	0	0	0	1	0	0	0	0	0	0	0	0	0	0	0	0	0	0	0	1	3	3	5	1
F6HNB7	F6HNB7_VITVI	F6HNB7_VITVI	Carboxypeptidase	VIT_13s0019g05130	Vitis vinifera		tr|F6HNB7|F6HNB7_VITVI;tr|A5AWV5|A5AWV5_VITVI;tr|B5KFB7|B5KFB7_VITVI	tr|F6HNB7|F6HNB7_VITVI;tr|A5AWV5|A5AWV5_VITVI	Carboxypeptidase OS=Vitis vinifera GN=VIT_13s0019g05130 PE=3 SV=1;Carboxypeptidase OS=Vitis vinifera GN=VITISV_040054 PE=3 SV=1	3	23	23	35.4	111.04	0	323.31			7	7	4	6	5	3	1	1	2	3	2	2	0	1	1	1	2	3	3	3	0	1	1	3	3	1	7	7	7	7	7
F6HND5	F6HND5_VITVI	F6HND5_VITVI	Glycosyltransferase	VIT_13s0019g04760	Vitis vinifera		tr|F6HND5|F6HND5_VITVI	tr|F6HND5|F6HND5_VITVI	Glycosyltransferase OS=Vitis vinifera GN=VIT_13s0019g04760 PE=3 SV=1	1	3	3	15.8	40.9	0.00046718	4.052			0	0	0	0	0	0	0	0	0	0	0	0	0	0	0	0	0	0	1	0	0	0	0	0	0	0	1	1	0	1	0
F6HNQ1	F6HNQ1_VITVI	F6HNQ1_VITVI	Glycosyltransferase	VIT_13s0019g02890	Vitis vinifera		tr|F6HNQ1|F6HNQ1_VITVI;tr|F6HNP9|F6HNP9_VITVI;tr|F6HNP0|F6HNP0_VITVI	tr|F6HNQ1|F6HNQ1_VITVI;tr|F6HNP9|F6HNP9_VITVI;tr|F6HNP0|F6HNP0_VITVI	Glycosyltransferase OS=Vitis vinifera GN=VIT_13s0019g02890 PE=3 SV=1;Glycosyltransferase OS=Vitis vinifera GN=VIT_13s0019g02910 PE=3 SV=1;Glycosyltransferase OS=Vitis vinifera GN=VIT_13s0019g03020 PE=3 SV=1	3	2	1	5.2	53.637	0.0013426	2.9712			0	0	0	0	0	0	0	1	1	0	0	0	0	0	1	0	0	0	0	0	0	0	0	0	0	0	1	0	0	0	0
F6HNQ5	F6HNQ5_VITVI	D1MIX5_VITVI	Small heat shock protein 17.1 kDa		Vitis vinifera		tr|F6HNQ5|F6HNQ5_VITVI;tr|D1MIX5|D1MIX5_VITVI;tr|F6HNQ6|F6HNQ6_VITVI;tr|F6HNQ0|F6HNQ0_VITVI	tr|F6HNQ5|F6HNQ5_VITVI;tr|D1MIX5|D1MIX5_VITVI;tr|F6HNQ6|F6HNQ6_VITVI	Uncharacterized protein OS=Vitis vinifera GN=VIT_13s0019g02850 PE=3 SV=1;Small heat shock protein 17.1 kDa OS=Vitis vinifera PE=2 SV=1;Uncharacterized protein OS=Vitis vinifera GN=VIT_13s0019g02840 PE=3 SV=1	4	22	2	88.1	17.051	0	323.31			0	2	3	0	0	0	0	0	0	0	0	0	0	0	0	0	0	0	0	0	0	0	0	0	0	0	7	7	7	7	7
F6HNT5	F6HNT5_VITVI	F6HNT5_VITVI	Folylpolyglutamate synthase	VIT_13s0019g02390	Vitis vinifera		tr|F6HNT5|F6HNT5_VITVI	tr|F6HNT5|F6HNT5_VITVI	Folylpolyglutamate synthase OS=Vitis vinifera GN=VIT_13s0019g02390 PE=3 SV=1	1	6	6	16.8	62.084	0	83.169			3	3	1	3	1	0	0	0	0	0	0	0	0	0	0	0	1	0	0	0	0	0	1	0	0	0	2	4	1	3	0
F6HNT7	F6HNT7_VITVI	F6HNT7_VITVI	Delta-1-pyrroline-5-carboxylate synthase	VIT_13s0019g02360	Vitis vinifera		tr|F6HNT7|F6HNT7_VITVI;tr|Q9XGC4|Q9XGC4_VITVI;tr|D7THH7|D7THH7_VITVI	tr|F6HNT7|F6HNT7_VITVI;tr|Q9XGC4|Q9XGC4_VITVI	Delta-1-pyrroline-5-carboxylate synthase OS=Vitis vinifera GN=VIT_13s0019g02360 PE=3 SV=1;Delta-1-pyrroline-5-carboxylate synthase OS=Vitis vinifera GN=p5cs PE=2 SV=1	3	17	17	35.3	77.765	0	161.94			7	7	4	5	3	1	3	2	3	3	3	1	0	0	0	0	3	0	2	3	0	1	3	3	3	1	7	7	5	4	3
F6HPE7	F6HPE7_VITVI	F6HPE7_VITVI	Vacuolar protein sorting-associated protein 29	VIT_01s0026g01860	Vitis vinifera		tr|F6HPE7|F6HPE7_VITVI	tr|F6HPE7|F6HPE7_VITVI	Vacuolar protein sorting-associated protein 29 OS=Vitis vinifera GN=VIT_01s0026g01860 PE=3 SV=1	1	3	3	28.1	23.734	0	9.7275			0	0	0	0	0	0	0	0	0	0	0	0	0	0	0	0	1	0	0	0	0	0	0	0	0	0	0	1	0	2	3
F6HPJ1	F6HPJ1_VITVI	F6HPJ1_VITVI	Pyruvate dehydrogenase E1 component subunit alpha	VIT_01s0026g00990	Vitis vinifera		tr|F6HPJ1|F6HPJ1_VITVI	tr|F6HPJ1|F6HPJ1_VITVI	Pyruvate dehydrogenase E1 component subunit alpha OS=Vitis vinifera GN=VIT_01s0026g00990 PE=4 SV=1	1	28	12	59	43.701	0	240.58			7	7	7	7	7	7	3	3	3	3	3	3	3	3	3	3	3	3	3	3	3	3	3	3	3	3	7	7	7	7	7
F6HQ23	F6HQ23_VITVI	F6HQ23_VITVI	Flavin-containing monooxygenase	VIT_07s0104g01250	Vitis vinifera		tr|F6HQ23|F6HQ23_VITVI	tr|F6HQ23|F6HQ23_VITVI	Flavin-containing monooxygenase OS=Vitis vinifera GN=VIT_07s0104g01250 PE=3 SV=1	1	3	3	10.1	42.071	0.00067766	3.224			0	2	0	0	0	0	1	0	0	0	0	0	0	0	0	0	0	0	0	0	0	0	3	0	0	0	4	3	0	4	0
F6HQE0	F6HQE0_VITVI	F6HQE0_VITVI	Carboxypeptidase	VIT_03s0063g00860	Vitis vinifera		tr|F6HQE0|F6HQE0_VITVI	tr|F6HQE0|F6HQE0_VITVI	Carboxypeptidase OS=Vitis vinifera GN=VIT_03s0063g00860 PE=3 SV=1	1	13	13	44.9	54.312	0	36.824			0	0	0	0	0	0	0	0	0	0	0	0	0	0	0	0	0	0	0	0	0	0	0	0	0	0	4	3	3	3	3
F6HQN8	F6HQN8_VITVI	F6HQN8_VITVI	Carboxypeptidase	VIT_08s0040g01040	Vitis vinifera		tr|F6HQN8|F6HQN8_VITVI	tr|F6HQN8|F6HQN8_VITVI	Carboxypeptidase OS=Vitis vinifera GN=VIT_08s0040g01040 PE=3 SV=1	1	2	1	23	88.641	0	16.679			0	0	0	0	0	0	0	0	0	0	0	0	0	0	0	0	0	0	0	0	0	0	0	0	0	0	3	0	0	2	3
F6HQZ7	F6HQZ7_VITVI	F6HQZ7_VITVI	Glycosyltransferases	VIT_08s0040g02350	Vitis vinifera		tr|F6HQZ7|F6HQZ7_VITVI	tr|F6HQZ7|F6HQZ7_VITVI	Glycosyltransferases OS=Vitis vinifera GN=VIT_08s0040g02350 PE=3 SV=1	1	2	2	24.8	14.298	0	45.091			0	0	0	0	0	0	0	0	0	0	0	0	0	0	0	0	0	0	0	0	0	0	0	0	0	0	3	1	2	2	3
F6HQZ8	F6HQZ8_VITVI	F6HQZ8_VITVI	Glycosyltransferases	VIT_08s0040g02340	Vitis vinifera		tr|F6HQZ8|F6HQZ8_VITVI	tr|F6HQZ8|F6HQZ8_VITVI	Glycosyltransferases OS=Vitis vinifera GN=VIT_08s0040g02340 PE=3 SV=1	1	5	5	34.6	26.211	0	14.052			0	0	0	0	0	0	0	0	0	0	0	0	0	0	0	0	0	0	0	0	0	0	0	0	0	0	3	0	2	3	3
F6HR33	F6HR33_VITVI	F6HR33_VITVI	Phenylalanine ammonia-lyase	VIT_08s0040g01710	Vitis vinifera		tr|F6HR33|F6HR33_VITVI;tr|A0A160F1B2|A0A160F1B2_VITVI;tr|F6HEB1|F6HEB1_VITVI;tr|F6HEB3|F6HEB3_VITVI	tr|F6HR33|F6HR33_VITVI;tr|A0A160F1B2|A0A160F1B2_VITVI	Phenylalanine ammonia-lyase OS=Vitis vinifera GN=VIT_08s0040g01710 PE=3 SV=1;Phenylalanine ammonia-lyase OS=Vitis vinifera GN=PAL2 PE=2 SV=1	4	25	8	56.8	77.479	0	323.31			5	7	6	3	7	2	0	0	0	0	0	0	0	0	0	0	3	0	0	0	0	0	1	1	0	0	7	7	3	7	7
F6HR50	F6HR50_VITVI	F6HR50_VITVI	Glycosyltransferase	VIT_08s0040g01470	Vitis vinifera		tr|F6HR50|F6HR50_VITVI	tr|F6HR50|F6HR50_VITVI	Glycosyltransferase OS=Vitis vinifera GN=VIT_08s0040g01470 PE=3 SV=1	1	2	2	5.5	57.237	0.00047159	4.3123			3	4	3	4	3	1	1	0	0	0	0	1	0	0	0	0	0	0	0	0	0	0	0	0	0	0	0	0	0	0	0
F6HRK8	F6HRK8_VITVI	F6HRK8_VITVI	Cysteine proteinase inhibitor	VIT_00s0187g00040	Vitis vinifera		tr|F6HRK8|F6HRK8_VITVI;tr|A5B2E1|A5B2E1_VITVI	tr|F6HRK8|F6HRK8_VITVI;tr|A5B2E1|A5B2E1_VITVI	Cysteine proteinase inhibitor OS=Vitis vinifera GN=VIT_00s0187g00040 PE=3 SV=1;Cysteine proteinase inhibitor OS=Vitis vinifera GN=VITISV_013491 PE=3 SV=1	2	2	2	26.3	13.018	0.0037126	2.4627			0	0	0	0	0	0	0	1	0	1	2	2	1	1	1	1	0	0	0	0	1	0	0	0	0	0	0	0	1	0	1
F6HRN8	F6HRN8_VITVI	F6HRN8_VITVI	Peroxidase	VIT_07s0191g00050	Vitis vinifera		tr|F6HRN8|F6HRN8_VITVI	tr|F6HRN8|F6HRN8_VITVI	Peroxidase OS=Vitis vinifera GN=VIT_07s0191g00050 PE=3 SV=1	1	17	17	52.8	36.303	0	323.31			0	0	0	0	0	0	0	0	0	0	0	0	0	0	0	0	0	0	0	0	0	0	0	0	0	0	7	7	7	7	7
F6HS55	ITPA_VITVI	ITPA_VITVI	Inosine triphosphate pyrophosphatase	VIT_05s0051g00580	Vitis vinifera		sp|F6HS55|ITPA_VITVI;tr|A5AZ69|A5AZ69_VITVI	sp|F6HS55|ITPA_VITVI;tr|A5AZ69|A5AZ69_VITVI	Inosine triphosphate pyrophosphatase OS=Vitis vinifera GN=VIT_05s0051g00580 PE=2 SV=1;Inosine triphosphate pyrophosphatase OS=Vitis vinifera GN=VITISV_004933 PE=3 SV=1	2	2	2	18	22.547	0	10.9			1	2	1	0	1	3	0	0	0	0	0	0	0	0	0	0	0	0	0	0	0	0	0	0	0	0	0	1	0	0	4
F6HS75	F6HS75_VITVI	F6HS75_VITVI	Eukaryotic translation initiation factor 3 subunit E	VIT_00s0252g00070	Vitis vinifera		tr|F6HS75|F6HS75_VITVI	tr|F6HS75|F6HS75_VITVI	Eukaryotic translation initiation factor 3 subunit E OS=Vitis vinifera GN=VIT_00s0252g00070 PE=3 SV=1	1	13	13	42.3	51.126	0	57.89			4	6	4	5	1	1	1	0	0	0	1	0	0	0	0	0	0	0	0	1	0	0	0	0	0	0	7	7	7	7	7
F6HSM4	F6HSM4_VITVI	F6HSM4_VITVI	ATP-dependent Clp protease proteolytic subunit	VIT_14s0006g01880	Vitis vinifera		tr|F6HSM4|F6HSM4_VITVI	tr|F6HSM4|F6HSM4_VITVI	ATP-dependent Clp protease proteolytic subunit OS=Vitis vinifera GN=VIT_14s0006g01880 PE=3 SV=1	1	8	8	45.3	34.789	0	214.06			7	7	7	7	7	7	2	0	0	0	1	0	0	2	2	1	0	3	0	1	3	3	0	1	2	2	7	7	2	3	1
F6HSN5	F6HSN5_VITVI	Q6XGX9_VITVI	Putative oxalyl-CoA decarboxylase (Fragment)	Oxc	Vitis vinifera		tr|F6HSN5|F6HSN5_VITVI;tr|A5B1B8|A5B1B8_VITVI;tr|Q6XGX9|Q6XGX9_VITVI;tr|F6I3T2|F6I3T2_VITVI	tr|F6HSN5|F6HSN5_VITVI;tr|A5B1B8|A5B1B8_VITVI	Uncharacterized protein OS=Vitis vinifera GN=VIT_14s0006g02240 PE=3 SV=1;Uncharacterized protein OS=Vitis vinifera GN=VITISV_044048 PE=3 SV=1	4	14	14	37.7	60.993	0	67.809			4	2	2	0	2	1	1	0	0	0	1	0	0	0	1	0	2	0	1	3	0	0	2	1	0	0	3	4	3	0	2
F6HSR9	F6HSR9_VITVI	F6HSR9_VITVI	Mannose-6-phosphate isomerase	VIT_14s0006g02820	Vitis vinifera		tr|F6HSR9|F6HSR9_VITVI;tr|A5AFQ9|A5AFQ9_VITVI	tr|F6HSR9|F6HSR9_VITVI;tr|A5AFQ9|A5AFQ9_VITVI	Mannose-6-phosphate isomerase OS=Vitis vinifera GN=VIT_14s0006g02820 PE=3 SV=1;Mannose-6-phosphate isomerase OS=Vitis vinifera GN=VITISV_011365 PE=3 SV=1	2	4	4	19	46.655	0	5.6			0	0	0	0	0	2	0	0	0	0	0	0	0	0	0	0	0	0	0	0	0	0	0	0	0	0	4	4	0	0	0
F6HST5	F6HST5_VITVI	F6HST5_VITVI	Calcium-transporting ATPase	VIT_07s0129g00180	Vitis vinifera		tr|F6HST5|F6HST5_VITVI	tr|F6HST5|F6HST5_VITVI	Calcium-transporting ATPase OS=Vitis vinifera GN=VIT_07s0129g00180 PE=3 SV=1	1	11	6	16.3	110.81	0	11.102			0	0	0	1	0	0	2	0	0	0	0	0	1	0	0	0	2	1	1	0	0	0	0	2	0	0	3	3	0	4	0
F6HSU5	F6HSU5_VITVI	F6HSU5_VITVI	Peroxidase	VIT_07s0129g00360	Vitis vinifera		tr|F6HSU5|F6HSU5_VITVI	tr|F6HSU5|F6HSU5_VITVI	Peroxidase OS=Vitis vinifera GN=VIT_07s0129g00360 PE=3 SV=1	1	13	12	65.9	35.956	0	202.38			0	0	0	0	0	0	0	0	0	0	0	0	0	0	0	0	0	0	0	0	0	0	0	0	0	0	4	3	3	4	5
F6HSW0	F6HSW0_VITVI	F6HSW0_VITVI	FRIGIDA-like protein	VIT_07s0129g00610	Vitis vinifera		tr|F6HSW0|F6HSW0_VITVI	tr|F6HSW0|F6HSW0_VITVI	FRIGIDA-like protein OS=Vitis vinifera GN=VIT_07s0129g00610 PE=3 SV=1	1	12	12	38.3	63.099	0	131.25			0	3	1	3	2	0	2	3	3	0	1	2	3	2	3	2	2	0	0	3	2	2	3	0	2	3	7	7	7	6	5
F6HTA0	F6HTA0_VITVI	F6HTA0_VITVI	Pyruvate kinase	VIT_02s0012g01170	Vitis vinifera		tr|F6HTA0|F6HTA0_VITVI	tr|F6HTA0|F6HTA0_VITVI	Pyruvate kinase OS=Vitis vinifera GN=VIT_02s0012g01170 PE=3 SV=1	1	13	2	33.7	63.451	0	307.07			7	7	7	7	7	7	3	2	2	3	3	3	2	1	1	3	3	3	2	3	3	3	3	2	3	3	3	3	2	0	0
F6HTI7	F6HTI7_VITVI	F6HTI7_VITVI	Cytochrome b6-f complex iron-sulfur subunit	VIT_03s0017g00940	Vitis vinifera		tr|F6HTI7|F6HTI7_VITVI	tr|F6HTI7|F6HTI7_VITVI	Cytochrome b6-f complex iron-sulfur subunit OS=Vitis vinifera GN=VIT_03s0017g00940 PE=3 SV=1	1	5	5	62.9	20.647	0	46.663			2	1	0	2	0	2	0	0	0	0	0	0	0	0	0	0	0	0	0	0	0	0	0	0	0	0	0	0	1	0	0
F6HTR2	F6HTR2_VITVI	A5JPK5_VITVI	GDP-mannose-3',5'-epimerase		Vitis vinifera		tr|F6HTR2|F6HTR2_VITVI;tr|A5JPK5|A5JPK5_VITVI;tr|A1Y2Z3|A1Y2Z3_VITVI	tr|F6HTR2|F6HTR2_VITVI;tr|A5JPK5|A5JPK5_VITVI	Uncharacterized protein OS=Vitis vinifera GN=VIT_14s0030g02180 PE=4 SV=1;GDP-mannose-3,5-epimerase OS=Vitis vinifera PE=2 SV=1	3	41	7	73.7	42.543	0	323.31			7	7	7	7	7	7	3	3	3	3	3	3	3	2	3	3	3	3	3	3	3	3	3	3	3	3	7	7	7	7	7
F6HTT2	F6HTT2_VITVI	RS3A2_VITVI	40S ribosomal protein S3a-2	GSVIVT00031140001	Vitis vinifera		tr|F6HTT2|F6HTT2_VITVI;sp|A7Q5X9|RS3A2_VITVI;tr|Q58T36|Q58T36_VITVI;tr|F6HB17|F6HB17_VITVI	tr|F6HTT2|F6HTT2_VITVI;sp|A7Q5X9|RS3A2_VITVI;tr|Q58T36|Q58T36_VITVI	40S ribosomal protein S3a OS=Vitis vinifera GN=VIT_14s0030g01810 PE=3 SV=1;40S ribosomal protein S3a-2 OS=Vitis vinifera GN=GSVIVT00031140001 PE=3 SV=1;Cyc07 (Fragment) OS=Vitis vinifera PE=2 SV=1	4	34	26	79.3	29.902	0	323.31			7	7	7	7	7	6	3	3	3	3	3	1	3	3	3	2	3	3	3	3	3	3	3	3	3	3	7	7	7	7	7
F6HU86	F6HU86_VITVI	F6HU86_VITVI	Starch synthase, chloroplastic/amyloplastic	VIT_02s0025g02790	Vitis vinifera		tr|F6HU86|F6HU86_VITVI	tr|F6HU86|F6HU86_VITVI	Starch synthase, chloroplastic/amyloplastic OS=Vitis vinifera GN=VIT_02s0025g02790 PE=3 SV=1	1	2	2	6.4	66.139	0.00047048	4.2423			1	3	0	0	1	0	0	0	0	0	0	0	0	0	0	0	0	0	0	0	0	0	0	0	0	0	0	0	0	0	0
F6HUC8	F6HUC8_VITVI	F6HUC8_VITVI	Tubulin beta chain	VIT_02s0025g03540	Vitis vinifera		tr|F6HUC8|F6HUC8_VITVI	tr|F6HUC8|F6HUC8_VITVI	Tubulin beta chain OS=Vitis vinifera GN=VIT_02s0025g03540 PE=3 SV=1	1	8	8	54.1	50.054	0	66.19			5	6	3	4	5	2	0	0	0	0	0	0	0	0	0	0	3	1	0	3	0	0	3	3	2	1	7	7	7	7	7
F6HUD1	F6HUD1_VITVI	F6HUD1_VITVI	Glutathione peroxidase	VIT_02s0025g03600	Vitis vinifera		tr|F6HUD1|F6HUD1_VITVI	tr|F6HUD1|F6HUD1_VITVI	Glutathione peroxidase OS=Vitis vinifera GN=VIT_02s0025g03600 PE=3 SV=1	1	19	19	74	18.774	0	323.31			7	7	7	7	7	7	3	3	3	3	3	3	3	3	3	3	3	3	3	3	3	3	3	3	3	3	7	7	7	7	7
F6HUD5	F6HUD5_VITVI	F6HUD5_VITVI	Tubulin beta chain	VIT_02s0025g03680	Vitis vinifera		tr|F6HUD5|F6HUD5_VITVI;tr|F6H6N2|F6H6N2_VITVI;tr|Q9M6B2|Q9M6B2_VITVI;tr|F6H6P0|F6H6P0_VITVI;tr|F6H6N8|F6H6N8_VITVI	tr|F6HUD5|F6HUD5_VITVI;tr|F6H6N2|F6H6N2_VITVI	Tubulin beta chain OS=Vitis vinifera GN=VIT_02s0025g03680 PE=3 SV=1;Tubulin beta chain OS=Vitis vinifera GN=VIT_16s0050g00380 PE=3 SV=1	5	3	2	73.2	50.291	0	161.53			4	3	3	1	4	3	0	0	0	1	0	0	0	0	0	0	3	3	1	3	0	3	3	2	3	1	6	3	6	3	7
F6HUG9	F6HUG9_VITVI	A3QRB4_VITVI	Thaumatin-like protein		Vitis vinifera		tr|F6HUG9|F6HUG9_VITVI;tr|A3QRB4|A3QRB4_VITVI	tr|F6HUG9|F6HUG9_VITVI;tr|A3QRB4|A3QRB4_VITVI	Uncharacterized protein OS=Vitis vinifera GN=VIT_02s0025g04310 PE=1 SV=1;Thaumatin-like protein OS=Vitis vinifera PE=2 SV=1	2	9	4	40.9	23.858	0	323.31			0	0	1	3	0	3	3	3	3	3	3	3	2	3	3	0	2	0	3	0	0	0	0	0	0	0	7	7	7	7	7
F6HUI4	F6HUI4_VITVI	F6HUI4_VITVI	Amine oxidase	VIT_02s0025g04560	Vitis vinifera		tr|F6HUI4|F6HUI4_VITVI;tr|F6HWY7|F6HWY7_VITVI	tr|F6HUI4|F6HUI4_VITVI	Amine oxidase OS=Vitis vinifera GN=VIT_02s0025g04560 PE=3 SV=1	2	17	17	29.8	81.718	0	267.44			6	4	5	5	5	0	3	3	3	3	3	3	3	1	3	2	0	2	3	0	2	2	3	3	3	3	7	7	7	7	7
F6HUQ8	F6HUQ8_VITVI	F6HUQ8_VITVI	6-phosphogluconate dehydrogenase, decarboxylating	VIT_02s0025g00900	Vitis vinifera		tr|F6HUQ8|F6HUQ8_VITVI;tr|A5BGC9|A5BGC9_VITVI	tr|F6HUQ8|F6HUQ8_VITVI;tr|A5BGC9|A5BGC9_VITVI	6-phosphogluconate dehydrogenase, decarboxylating OS=Vitis vinifera GN=VIT_02s0025g00900 PE=3 SV=1;6-phosphogluconate dehydrogenase, decarboxylating OS=Vitis vinifera GN=VITISV_008240 PE=3 SV=1	2	26	26	70.6	53.896	0	323.31			7	7	7	7	7	7	3	3	3	3	3	3	3	3	3	3	3	3	3	3	2	3	3	3	3	3	7	7	7	7	6
F6HUT0	F6HUT0_VITVI	F6HUT0_VITVI	Elongation factor Tu	VIT_14s0066g00220	Vitis vinifera		tr|F6HUT0|F6HUT0_VITVI	tr|F6HUT0|F6HUT0_VITVI	Elongation factor Tu OS=Vitis vinifera GN=VIT_14s0066g00220 PE=3 SV=1	1	16	16	76.6	52.943	0	323.31			7	7	7	7	7	7	3	3	3	3	3	3	3	3	3	3	3	3	3	3	3	3	3	3	3	3	7	7	7	7	7
F6HUY0	F6HUY0_VITVI	F6HUY0_VITVI	Isocitrate dehydrogenase [NADP]	VIT_14s0066g00950	Vitis vinifera		tr|F6HUY0|F6HUY0_VITVI;tr|A5B8K4|A5B8K4_VITVI	tr|F6HUY0|F6HUY0_VITVI;tr|A5B8K4|A5B8K4_VITVI	Isocitrate dehydrogenase [NADP] OS=Vitis vinifera GN=VIT_14s0066g00950 PE=3 SV=1;Isocitrate dehydrogenase [NADP] OS=Vitis vinifera GN=VITISV_015982 PE=3 SV=1	2	3	3	19.8	54.937	0	74.233			3	6	3	6	3	3	3	3	3	3	3	3	2	3	3	2	3	1	3	3	3	3	3	3	3	3	5	6	4	5	6
F6HV28	F6HV28_VITVI	F6HV28_VITVI	Peroxidase	VIT_14s0066g01850	Vitis vinifera		tr|F6HV28|F6HV28_VITVI;tr|A5BLQ3|A5BLQ3_VITVI	tr|F6HV28|F6HV28_VITVI;tr|A5BLQ3|A5BLQ3_VITVI	Peroxidase OS=Vitis vinifera GN=VIT_14s0066g01850 PE=3 SV=1;Peroxidase OS=Vitis vinifera GN=VITISV_006141 PE=3 SV=1	2	17	2	70.3	35.738	0	323.31			1	0	0	0	0	0	0	0	0	0	0	0	0	0	0	0	0	0	0	0	0	0	0	0	0	0	7	7	4	7	6
F6HV68	F6HV68_VITVI	F6HV68_VITVI	Alpha-mannosidase	VIT_14s0066g02390	Vitis vinifera		tr|F6HV68|F6HV68_VITVI	tr|F6HV68|F6HV68_VITVI	Alpha-mannosidase OS=Vitis vinifera GN=VIT_14s0066g02390 PE=3 SV=1	1	4	4	5.6	131.47	0	8.4529			4	2	3	3	4	0	1	0	0	0	0	1	0	0	0	0	2	0	3	1	0	0	2	2	1	0	4	4	6	5	3
F6HV98	F6HV98_VITVI	F6HV98_VITVI	Cysteine proteinase inhibitor	VIT_13s0084g00050	Vitis vinifera		tr|F6HV98|F6HV98_VITVI;tr|F6HQQ3|F6HQQ3_VITVI	tr|F6HV98|F6HV98_VITVI	Cysteine proteinase inhibitor OS=Vitis vinifera GN=VIT_13s0084g00050 PE=3 SV=1	2	11	11	73.1	22.574	0	119.54			0	0	0	0	0	1	1	0	0	0	0	0	0	0	0	0	0	0	0	0	0	0	0	0	0	0	7	7	7	7	7
F6HVY1	F6HVY1_VITVI	F6HVY1_VITVI	Pyruvate kinase	VIT_10s0071g01060	Vitis vinifera		tr|F6HVY1|F6HVY1_VITVI	tr|F6HVY1|F6HVY1_VITVI	Pyruvate kinase OS=Vitis vinifera GN=VIT_10s0071g01060 PE=3 SV=1	1	7	7	52.7	55.381	0	118.6			5	5	4	5	6	3	2	2	3	1	1	1	3	1	3	2	3	3	3	2	3	2	1	0	3	2	5	6	6	4	3
F6HWI4	F6HWI4_VITVI	F6HWI4_VITVI	Carboxypeptidase	VIT_07s0141g00520	Vitis vinifera		tr|F6HWI4|F6HWI4_VITVI;tr|A5AIJ0|A5AIJ0_VITVI	tr|F6HWI4|F6HWI4_VITVI;tr|A5AIJ0|A5AIJ0_VITVI	Carboxypeptidase OS=Vitis vinifera GN=VIT_07s0141g00520 PE=3 SV=1;Carboxypeptidase OS=Vitis vinifera GN=VITISV_010382 PE=3 SV=1	2	15	15	44	55.84	0	323.31			7	7	6	3	4	3	2	1	0	0	0	1	2	0	2	1	1	0	0	1	1	0	2	2	1	2	7	7	7	7	7
F6HWS4	F6HWS4_VITVI	F6HWS4_VITVI	Clathrin light chain	VIT_00s0370g00020	Vitis vinifera		tr|F6HWS4|F6HWS4_VITVI;tr|A5BXH1|A5BXH1_VITVI	tr|F6HWS4|F6HWS4_VITVI;tr|A5BXH1|A5BXH1_VITVI	Clathrin light chain OS=Vitis vinifera GN=VIT_00s0370g00020 PE=3 SV=1;Clathrin light chain OS=Vitis vinifera GN=VITISV_004099 PE=3 SV=1	2	15	15	37.1	41.482	0	93.154			0	1	0	0	0	0	1	2	2	1	1	0	0	0	0	0	2	0	2	2	0	0	2	0	3	0	7	7	7	7	7
F6HWU3	F6HWU3_VITVI	F6HWU3_VITVI	U2 snRNP auxiliary factor large subunit	VIT_00s0561g00030	Vitis vinifera		tr|F6HWU3|F6HWU3_VITVI	tr|F6HWU3|F6HWU3_VITVI	U2 snRNP auxiliary factor large subunit OS=Vitis vinifera GN=VIT_00s0561g00030 PE=3 SV=1	1	2	2	6.6	54.148	0.00068228	3.3622			0	0	0	0	0	0	2	0	0	0	1	3	0	0	1	2	2	0	0	2	0	0	0	0	0	0	0	0	0	0	0
F6HX05	F6HX05_VITVI	F6HX05_VITVI	Ammonium transporter	VIT_05s0077g00030	Vitis vinifera		tr|F6HX05|F6HX05_VITVI;tr|A5B2L9|A5B2L9_VITVI	tr|F6HX05|F6HX05_VITVI;tr|A5B2L9|A5B2L9_VITVI	Ammonium transporter OS=Vitis vinifera GN=VIT_05s0077g00030 PE=3 SV=1;Ammonium transporter OS=Vitis vinifera GN=VITISV_044207 PE=3 SV=1	2	6	6	14.1	53.644	0	323.31			7	7	7	3	4	1	0	0	0	0	0	0	0	0	0	0	0	0	0	0	0	2	3	1	1	3	0	3	3	6	0
F6HX89	F6HX89_VITVI	F6HX89_VITVI	GTP-binding nuclear protein	VIT_09s0002g05940	Vitis vinifera		tr|F6HX89|F6HX89_VITVI	tr|F6HX89|F6HX89_VITVI	GTP-binding nuclear protein OS=Vitis vinifera GN=VIT_09s0002g05940 PE=3 SV=1	1	22	1	88.7	25.097	0	323.31			7	7	6	7	7	4	3	3	3	3	3	3	3	3	3	3	3	3	3	3	3	3	3	3	3	3	7	7	7	7	7
F6HXC8	F6HXC8_VITVI	F6HXC8_VITVI	Phospholipase D	VIT_09s0002g06760	Vitis vinifera		tr|F6HXC8|F6HXC8_VITVI;tr|Q09VU3|Q09VU3_VITVI;tr|A0A0S2E5M2|A0A0S2E5M2_VITVI;tr|A0A172Q390|A0A172Q390_VITVI;tr|F6HH94|F6HH94_VITVI;tr|F6HAH7|F6HAH7_VITVI;tr|A5C017|A5C017_VITVI	tr|F6HXC8|F6HXC8_VITVI;tr|Q09VU3|Q09VU3_VITVI;tr|A0A0S2E5M2|A0A0S2E5M2_VITVI	Phospholipase D OS=Vitis vinifera GN=VIT_09s0002g06760 PE=3 SV=1;Phospholipase D OS=Vitis vinifera GN=PLD PE=2 SV=1;Phospholipase D OS=Vitis vinifera GN=PLD PE=2 SV=1	7	58	53	78.3	92.258	0	323.31			7	7	7	7	6	4	3	3	3	3	3	3	3	3	3	3	3	3	3	3	3	3	3	3	3	3	7	7	7	7	7
F6HXF7	F6HXF7_VITVI	F6HXF7_VITVI	Signal recognition particle 54 kDa protein	VIT_09s0002g07290	Vitis vinifera		tr|F6HXF7|F6HXF7_VITVI	tr|F6HXF7|F6HXF7_VITVI	Signal recognition particle 54 kDa protein OS=Vitis vinifera GN=VIT_09s0002g07290 PE=3 SV=1	1	3	3	11.5	55.294	0.00046339	3.827			0	0	1	0	1	0	0	0	0	0	0	0	0	0	0	0	0	0	0	0	0	0	0	0	0	0	2	3	3	0	0
F6HXK4	F6HXK4_VITVI	F6HXK4_VITVI	Plasma membrane ATPase	VIT_09s0002g00130	Vitis vinifera		tr|F6HXK4|F6HXK4_VITVI	tr|F6HXK4|F6HXK4_VITVI	Plasma membrane ATPase OS=Vitis vinifera GN=VIT_09s0002g00130 PE=3 SV=1	1	66	4	56	104.8	0	323.31			7	7	7	7	7	7	3	3	3	3	3	3	3	3	3	3	3	3	3	3	3	3	3	3	3	3	7	7	7	7	7
F6HXK8	F6HXK8_VITVI	F6HXK8_VITVI	Pectinesterase	VIT_09s0002g00320	Vitis vinifera		tr|F6HXK8|F6HXK8_VITVI	tr|F6HXK8|F6HXK8_VITVI	Pectinesterase OS=Vitis vinifera GN=VIT_09s0002g00320 PE=4 SV=1	1	27	25	38.7	69.255	0	323.31			0	0	0	0	0	0	1	2	1	0	0	3	1	2	2	1	1	0	1	0	0	0	0	0	0	2	7	7	7	7	7
F6HXP6	F6HXP6_VITVI	RSSA_VITVI	40S ribosomal protein SA	GSVIVT00034021001	Vitis vinifera		tr|F6HXP6|F6HXP6_VITVI;sp|A5BUU4|RSSA_VITVI;tr|A5BAJ4|A5BAJ4_VITVI	tr|F6HXP6|F6HXP6_VITVI;sp|A5BUU4|RSSA_VITVI	40S ribosomal protein SA OS=Vitis vinifera GN=VIT_09s0002g00610 PE=3 SV=1;40S ribosomal protein SA OS=Vitis vinifera GN=GSVIVT00034021001 PE=3 SV=1	3	13	13	49	33.908	0	86.434			7	6	7	7	4	2	3	3	3	3	3	2	2	3	3	3	3	3	3	1	3	2	3	1	3	3	7	7	7	7	7
F6HY05	F6HY05_VITVI	F6HY05_VITVI	Aminopeptidase	VIT_09s0002g01900	Vitis vinifera		tr|F6HY05|F6HY05_VITVI	tr|F6HY05|F6HY05_VITVI	Aminopeptidase OS=Vitis vinifera GN=VIT_09s0002g01900 PE=3 SV=1	1	6	6	8.9	99.887	0	48.103			3	5	1	5	1	3	3	1	1	1	2	2	0	2	1	1	0	1	2	0	1	0	2	3	1	1	0	0	0	0	0
F6HY18	F6HY18_VITVI	F6HY18_VITVI	Protein ROOT HAIR DEFECTIVE 3 homolog	VIT_09s0002g02200	Vitis vinifera		tr|F6HY18|F6HY18_VITVI;tr|A5B6W0|A5B6W0_VITVI;tr|A5C602|A5C602_VITVI;tr|F6GVH8|F6GVH8_VITVI	tr|F6HY18|F6HY18_VITVI;tr|A5B6W0|A5B6W0_VITVI	Protein ROOT HAIR DEFECTIVE 3 homolog OS=Vitis vinifera GN=VIT_09s0002g02200 PE=3 SV=1;Protein ROOT HAIR DEFECTIVE 3 homolog OS=Vitis vinifera GN=VITISV_010618 PE=3 SV=1	4	16	16	34.9	89.926	0	323.31			6	5	2	5	2	0	1	1	2	1	0	0	0	0	0	0	3	1	2	2	0	2	0	3	1	0	7	4	2	2	2
F6HY25	F6HY25_VITVI	Q3L7K5_VITVI	Cell wall apoplastic invertase	CWINV	Vitis vinifera		tr|F6HY25|F6HY25_VITVI;tr|Q3L7K5|Q3L7K5_VITVI;tr|A5AYB8|A5AYB8_VITVI	tr|F6HY25|F6HY25_VITVI;tr|Q3L7K5|Q3L7K5_VITVI;tr|A5AYB8|A5AYB8_VITVI	Uncharacterized protein OS=Vitis vinifera GN=VIT_09s0002g02320 PE=3 SV=1;Cell wall apoplastic invertase OS=Vitis vinifera GN=CWINV PE=2 SV=1;Uncharacterized protein OS=Vitis vinifera GN=VITISV_003872 PE=3 SV=1	3	4	4	9.1	64.443	0.0047712	2.3291			0	0	0	0	0	0	0	1	1	0	0	0	0	2	1	2	0	0	0	0	0	0	0	0	0	0	0	1	0	1	1
F6HY30	F6HY30_VITVI	F6HY30_VITVI	PRA1 family protein	VIT_09s0002g02400	Vitis vinifera		tr|F6HY30|F6HY30_VITVI	tr|F6HY30|F6HY30_VITVI	PRA1 family protein OS=Vitis vinifera GN=VIT_09s0002g02400 PE=3 SV=1	1	3	3	23.8	21.473	0	53.644			0	0	0	0	0	0	3	1	3	2	1	1	1	1	1	2	3	1	3	1	0	2	2	0	1	0	7	6	7	7	7
F6HY34	F6HY34_VITVI	F6HY34_VITVI	Serine/threonine-protein phosphatase 2A 55 kDa regulatory subunit B	VIT_09s0002g02470	Vitis vinifera		tr|F6HY34|F6HY34_VITVI;tr|F6H394|F6H394_VITVI;tr|A5AM69|A5AM69_VITVI;tr|D7TBA9|D7TBA9_VITVI	tr|F6HY34|F6HY34_VITVI	Serine/threonine-protein phosphatase 2A 55 kDa regulatory subunit B OS=Vitis vinifera GN=VIT_09s0002g02470 PE=3 SV=1	4	5	5	17.2	57.318	0	144.08			4	4	4	3	2	0	2	0	1	2	1	0	0	1	2	1	3	0	2	1	0	0	2	2	1	1	5	7	5	4	3
F6HY43	F6HY43_VITVI	F6HY43_VITVI	40S ribosomal protein S30	VIT_09s0002g02640	Vitis vinifera		tr|F6HY43|F6HY43_VITVI;tr|F6HGX1|F6HGX1_VITVI	tr|F6HY43|F6HY43_VITVI;tr|F6HGX1|F6HGX1_VITVI	40S ribosomal protein S30 OS=Vitis vinifera GN=VIT_09s0002g02640 PE=3 SV=1;40S ribosomal protein S30 OS=Vitis vinifera GN=VIT_11s0016g02690 PE=3 SV=1	2	4	4	33.9	6.9311	0	16.497			0	0	0	0	0	0	1	0	0	0	0	0	0	0	0	0	0	1	0	0	1	1	0	1	0	0	7	7	7	7	7
F6HY93	F6HY93_VITVI	F6HY93_VITVI	Phosphotransferase	VIT_09s0002g03390	Vitis vinifera		tr|F6HY93|F6HY93_VITVI;tr|A5BB55|A5BB55_VITVI	tr|F6HY93|F6HY93_VITVI;tr|A5BB55|A5BB55_VITVI	Phosphotransferase OS=Vitis vinifera GN=VIT_09s0002g03390 PE=3 SV=1;Phosphotransferase OS=Vitis vinifera GN=VITISV_016381 PE=3 SV=1	2	4	4	17.3	54.241	0	40.422			3	3	0	4	0	1	3	3	3	3	3	3	2	1	1	3	3	2	3	2	3	3	2	3	3	3	7	6	4	7	3
F6HYE7	F6HYE7_VITVI	F6HYE7_VITVI	Ribosomal protein L37	VIT_09s0002g04440	Vitis vinifera		tr|F6HYE7|F6HYE7_VITVI	tr|F6HYE7|F6HYE7_VITVI	Ribosomal protein L37 OS=Vitis vinifera GN=VIT_09s0002g04440 PE=3 SV=1	1	5	3	34.7	10.675	0.0002381	4.6077			0	0	0	0	0	0	0	0	0	0	0	0	0	0	0	0	0	0	0	0	0	0	0	0	0	0	7	7	7	7	3
F6HYI6	F6HYI6_VITVI	F6HYI6_VITVI	40S ribosomal protein S12	VIT_11s0037g00080	Vitis vinifera		tr|F6HYI6|F6HYI6_VITVI;tr|F6HZ53|F6HZ53_VITVI	tr|F6HYI6|F6HYI6_VITVI	40S ribosomal protein S12 OS=Vitis vinifera GN=VIT_11s0037g00080 PE=3 SV=1	2	18	12	94.2	14.69	0	323.31			2	2	1	2	1	2	2	0	0	1	0	0	0	0	0	0	2	0	0	2	0	2	0	2	1	0	7	7	7	7	7
F6HYJ2	F6HYJ2_VITVI	F6HYJ2_VITVI	Transmembrane 9 superfamily member	VIT_11s0037g00210	Vitis vinifera		tr|F6HYJ2|F6HYJ2_VITVI	tr|F6HYJ2|F6HYJ2_VITVI	Transmembrane 9 superfamily member OS=Vitis vinifera GN=VIT_11s0037g00210 PE=3 SV=1	1	15	14	27.4	74.114	0	41.415			5	3	4	4	3	3	3	0	1	1	0	0	0	1	0	0	3	0	3	2	0	0	3	2	3	0	7	7	7	7	5
F6HZ64	F6HZ64_VITVI	F6HZ64_VITVI	Pectinesterase	VIT_07s0005g00730	Vitis vinifera		tr|F6HZ64|F6HZ64_VITVI;tr|F6H6V9|F6H6V9_VITVI;tr|F6HGZ3|F6HGZ3_VITVI	tr|F6HZ64|F6HZ64_VITVI	Pectinesterase OS=Vitis vinifera GN=VIT_07s0005g00730 PE=4 SV=1	3	17	16	43.5	61.648	0	323.31			0	0	0	0	0	0	0	0	0	0	0	2	1	3	2	1	1	0	0	3	0	0	0	0	0	0	7	7	7	7	7
F6HZ71	F6HZ71_VITVI	F6HZ71_VITVI	Ribosomal protein L19	VIT_07s0005g00840	Vitis vinifera		tr|F6HZ71|F6HZ71_VITVI	tr|F6HZ71|F6HZ71_VITVI	Ribosomal protein L19 OS=Vitis vinifera GN=VIT_07s0005g00840 PE=3 SV=1	1	16	5	46.6	24.401	0	289.48			7	7	6	7	6	3	3	3	3	3	3	3	3	3	3	3	3	3	3	3	3	3	3	3	3	3	7	7	7	7	7
F6HZC1	F6HZC1_VITVI	F6HZC1_VITVI	Patatin	VIT_07s0005g01890	Vitis vinifera		tr|F6HZC1|F6HZC1_VITVI	tr|F6HZC1|F6HZC1_VITVI	Patatin OS=Vitis vinifera GN=VIT_07s0005g01890 PE=3 SV=1	1	9	5	40.9	41.92	0	13.172			0	0	0	0	0	0	0	0	0	0	0	0	0	0	0	0	0	0	0	0	0	0	0	0	0	0	7	6	2	7	3
F6HZE1	F6HZE1_VITVI	F6HZE1_VITVI	Chlorophyll a-b binding protein, chloroplastic	VIT_07s0005g02220	Vitis vinifera		tr|F6HZE1|F6HZE1_VITVI	tr|F6HZE1|F6HZE1_VITVI	Chlorophyll a-b binding protein, chloroplastic OS=Vitis vinifera GN=VIT_07s0005g02220 PE=3 SV=1	1	5	5	90.5	28.171	0	130.63			4	6	5	7	4	0	3	3	3	3	3	3	3	3	3	3	3	3	3	3	3	3	3	3	3	3	7	7	7	7	7
F6HZF9	F6HZF9_VITVI	F6HZF9_VITVI	Protein translocase subunit SecA	VIT_07s0005g02610	Vitis vinifera		tr|F6HZF9|F6HZF9_VITVI	tr|F6HZF9|F6HZF9_VITVI	Protein translocase subunit SecA OS=Vitis vinifera GN=VIT_07s0005g02610 PE=3 SV=1	1	39	38	53.2	112.31	0	296.3			7	7	7	7	7	5	3	2	2	2	0	3	1	3	3	1	3	3	3	3	3	3	3	3	2	3	0	0	0	0	0
F6HZJ8	F6HZJ8_VITVI	ADF_VITVI	Actin-depolymerizing factor (ADF)		Vitis vinifera		tr|F6HZJ8|F6HZJ8_VITVI;sp|Q8SAG3|ADF_VITVI	tr|F6HZJ8|F6HZJ8_VITVI;sp|Q8SAG3|ADF_VITVI	Uncharacterized protein OS=Vitis vinifera GN=VIT_07s0005g03310 PE=3 SV=1;Actin-depolymerizing factor OS=Vitis vinifera PE=2 SV=1	2	5	5	46.2	16.551	0	6.2126			0	1	0	0	0	0	1	0	0	0	0	0	0	0	0	0	0	0	0	0	0	0	0	0	0	0	1	2	0	2	3
F6HZT1	F6HZT1_VITVI	F6HZT1_VITVI	7,8-dihydroneopterin aldolase	VIT_07s0005g04700	Vitis vinifera		tr|F6HZT1|F6HZT1_VITVI	tr|F6HZT1|F6HZT1_VITVI	7,8-dihydroneopterin aldolase OS=Vitis vinifera GN=VIT_07s0005g04700 PE=3 SV=1	1	7	4	70.4	15.69	0	122.3			0	0	0	0	0	0	0	0	0	0	0	0	0	0	0	0	0	0	0	0	0	0	0	0	0	0	7	7	6	7	3
F6I036	F6I036_VITVI	F6I036_VITVI	Protein transport protein sec16	VIT_00s0229g00030	Vitis vinifera		tr|F6I036|F6I036_VITVI;tr|F6HS09|F6HS09_VITVI	tr|F6I036|F6I036_VITVI	Protein transport protein sec16 OS=Vitis vinifera GN=VIT_00s0229g00030 PE=3 SV=1	2	4	2	11.8	102.77	0.0054159	2.2966			1	0	0	0	0	0	0	0	0	0	0	0	0	0	0	0	1	0	0	0	0	0	0	0	0	0	0	0	0	1	0
F6I0C1	F6I0C1_VITVI	F6I0C1_VITVI	Thioredoxin reductase	VIT_04s0044g01750	Vitis vinifera		tr|F6I0C1|F6I0C1_VITVI;tr|M1R9G1|M1R9G1_VITVI;tr|F6H8H5|F6H8H5_VITVI	tr|F6I0C1|F6I0C1_VITVI;tr|M1R9G1|M1R9G1_VITVI	Thioredoxin reductase OS=Vitis vinifera GN=VIT_04s0044g01750 PE=3 SV=1;Thioredoxin reductase OS=Vitis vinifera GN=NTR PE=3 SV=1	3	22	22	64.5	39.674	0	323.31			7	7	7	7	7	7	3	3	3	3	3	3	3	3	3	3	3	3	3	3	3	3	3	3	3	3	7	7	7	7	7
F6I0K4	F6I0K4_VITVI	F6I0K4_VITVI	Catalase	VIT_04s0044g00020	Vitis vinifera		tr|F6I0K4|F6I0K4_VITVI	tr|F6I0K4|F6I0K4_VITVI	Catalase OS=Vitis vinifera GN=VIT_04s0044g00020 PE=3 SV=1	1	57	2	91.5	56.966	0	323.31			7	7	7	7	7	7	3	3	3	3	3	3	3	3	3	3	3	3	3	3	3	3	3	3	3	3	7	7	7	7	7
F6I149	F6I149_VITVI	A9IVV1_VITVI	Putative neutral invertase (EC 3.2.1.26)	ni1	Vitis vinifera		tr|F6I149|F6I149_VITVI;tr|A9IVV1|A9IVV1_VITVI;tr|A9IVT9|A9IVT9_VITVI;tr|F6H9Y2|F6H9Y2_VITVI;tr|A5AET5|A5AET5_VITVI;tr|F6H9Y3|F6H9Y3_VITVI;tr|E0CQ58|E0CQ58_VITVI;tr|F6I6F7|F6I6F7_VITVI	tr|F6I149|F6I149_VITVI;tr|A9IVV1|A9IVV1_VITVI;tr|A9IVT9|A9IVT9_VITVI	Uncharacterized protein OS=Vitis vinifera GN=VIT_03s0038g01480 PE=4 SV=1;Putative neutral invertase OS=Vitis vinifera GN=ni1 PE=4 SV=1;Putative neutral invertase OS=Vitis vinifera GN=ni1 PE=4 SV=1	8	3	2	11.5	65.532	0	9.1063			0	0	0	0	0	0	0	0	0	0	0	0	0	0	0	0	3	0	0	2	0	0	0	1	0	0	2	1	0	0	0
F6I180	F6I180_VITVI	F6I180_VITVI	Amidophosphoribosyltransferase	VIT_03s0038g00880	Vitis vinifera		tr|F6I180|F6I180_VITVI	tr|F6I180|F6I180_VITVI	Amidophosphoribosyltransferase OS=Vitis vinifera GN=VIT_03s0038g00880 PE=3 SV=1	1	11	11	31.6	62.898	0	253.01			7	7	7	7	7	7	2	1	3	3	2	3	0	3	3	1	3	2	3	3	1	2	3	3	3	3	2	1	1	0	0
F6I1A2	F6I1A2_VITVI	A9UFX8_VITVI	Cysteine protease	CysP	Vitis vinifera		tr|F6I1A2|F6I1A2_VITVI;tr|A9UFX8|A9UFX8_VITVI	tr|F6I1A2|F6I1A2_VITVI;tr|A9UFX8|A9UFX8_VITVI	Uncharacterized protein OS=Vitis vinifera GN=VIT_03s0038g00280 PE=3 SV=1;Cysteine protease OS=Vitis vinifera GN=CysP PE=2 SV=1	2	16	16	41.4	41.493	0	323.31			7	6	6	7	7	6	3	1	1	2	1	1	0	1	3	1	1	2	2	3	1	2	3	2	1	1	7	7	7	7	7
F6I1P0	F6I1P0_VITVI	F6I1P0_VITVI	Pyruvate dehydrogenase E1 component subunit beta	VIT_01s0146g00310	Vitis vinifera		tr|F6I1P0|F6I1P0_VITVI	tr|F6I1P0|F6I1P0_VITVI	Pyruvate dehydrogenase E1 component subunit beta OS=Vitis vinifera GN=VIT_01s0146g00310 PE=4 SV=1	1	21	18	80.4	39.489	0	323.31			7	7	7	7	7	7	3	3	3	3	3	3	3	3	3	3	3	3	3	3	3	3	3	3	3	3	7	7	7	7	7
F6I1U5	F6I1U5_VITVI	F6I1U5_VITVI	Ubiquinone biosynthesis monooxygenase COQ6, mitochondrial	COQ6	Vitis vinifera		tr|F6I1U5|F6I1U5_VITVI	tr|F6I1U5|F6I1U5_VITVI	Ubiquinone biosynthesis monooxygenase COQ6, mitochondrial OS=Vitis vinifera GN=COQ6 PE=3 SV=1	1	3	3	10.1	59.193	0	9.5238			0	1	3	2	0	0	0	0	0	0	0	0	0	0	0	0	0	0	0	0	0	0	0	0	0	0	0	1	2	0	0
F6I1W0	F6I1W0_VITVI	F6I1W0_VITVI	Glutamate decarboxylase	VIT_17s0000g00920	Vitis vinifera		tr|F6I1W0|F6I1W0_VITVI	tr|F6I1W0|F6I1W0_VITVI	Glutamate decarboxylase OS=Vitis vinifera GN=VIT_17s0000g00920 PE=3 SV=1	1	18	18	54.7	57.126	0	323.31			6	7	7	4	5	0	3	0	0	0	0	1	0	0	0	1	1	0	0	0	0	0	3	1	0	0	7	7	7	7	7
F6I299	F6I299_VITVI	F6I299_VITVI	Glycosyltransferase	VIT_00s0324g00060	Vitis vinifera		tr|F6I299|F6I299_VITVI	tr|F6I299|F6I299_VITVI	Glycosyltransferase OS=Vitis vinifera GN=VIT_00s0324g00060 PE=3 SV=1	1	6	6	21.2	53.977	0	218.65			0	0	0	6	0	0	3	2	3	3	3	3	1	3	3	3	0	0	0	0	0	0	0	0	0	0	0	0	0	0	0
F6I2A0	F6I2A0_VITVI	F6I2A0_VITVI	Glycosyltransferase	VIT_00s0324g00070	Vitis vinifera		tr|F6I2A0|F6I2A0_VITVI	tr|F6I2A0|F6I2A0_VITVI	Glycosyltransferase OS=Vitis vinifera GN=VIT_00s0324g00070 PE=3 SV=1	1	10	10	18.8	54.572	0	323.31			7	7	7	7	7	7	2	1	3	2	2	3	1	2	3	3	3	3	3	3	3	3	3	3	3	3	0	0	0	0	0
F6I326	F6I326_VITVI	F6I326_VITVI	Peptidyl-prolyl cis-trans isomerase	VIT_15s0048g01780	Vitis vinifera		tr|F6I326|F6I326_VITVI	tr|F6I326|F6I326_VITVI	Peptidyl-prolyl cis-trans isomerase OS=Vitis vinifera GN=VIT_15s0048g01780 PE=3 SV=1	1	3	3	23.8	17.404	0.0028565	2.5811			0	0	2	0	2	2	0	0	0	0	0	0	0	0	0	0	0	0	0	0	0	0	0	0	0	0	3	4	1	5	1
F6I363	F6I363_VITVI	F6I363_VITVI	ATPase ASNA1 homolog	VIT_15s0048g01100	Vitis vinifera		tr|F6I363|F6I363_VITVI;tr|A5AJG4|A5AJG4_VITVI	tr|F6I363|F6I363_VITVI;tr|A5AJG4|A5AJG4_VITVI	ATPase ASNA1 homolog OS=Vitis vinifera GN=VIT_15s0048g01100 PE=3 SV=1;ATPase ASNA1 homolog OS=Vitis vinifera GN=VITISV_018248 PE=3 SV=1	2	4	4	14.8	41.189	0	5.3282			0	2	0	0	0	0	1	0	0	0	0	0	0	0	0	0	0	0	0	0	0	0	0	0	0	0	4	4	0	3	2
F6I398	F6I398_VITVI	F6I398_VITVI	3-phosphoshikimate 1-carboxyvinyltransferase	VIT_15s0048g00360	Vitis vinifera		tr|F6I398|F6I398_VITVI	tr|F6I398|F6I398_VITVI	3-phosphoshikimate 1-carboxyvinyltransferase OS=Vitis vinifera GN=VIT_15s0048g00360 PE=3 SV=1	1	2	2	16.5	52.79	0	14.334			3	6	4	4	4	0	0	0	0	0	0	0	0	0	0	0	2	0	1	0	0	0	2	1	0	0	6	5	0	1	0
F6I3W5	F6I3W5_VITVI	F6I3W5_VITVI	Glycosyltransferase	VIT_18s0041g01040	Vitis vinifera		tr|F6I3W5|F6I3W5_VITVI;tr|A5BYL5|A5BYL5_VITVI;tr|A5AEE6|A5AEE6_VITVI;tr|F6I3X1|F6I3X1_VITVI;tr|A5AS97|A5AS97_VITVI	tr|F6I3W5|F6I3W5_VITVI;tr|A5BYL5|A5BYL5_VITVI;tr|A5AEE6|A5AEE6_VITVI;tr|F6I3X1|F6I3X1_VITVI;tr|A5AS97|A5AS97_VITVI	Glycosyltransferase OS=Vitis vinifera GN=VIT_18s0041g01040 PE=3 SV=1;Glycosyltransferase OS=Vitis vinifera GN=VITISV_019505 PE=3 SV=1;Glycosyltransferase OS=Vitis vinifera GN=VITISV_029187 PE=3 SV=1;Glycosyltransferase OS=Vitis vinifera GN=VIT_18s0041g0095	5	2	2	8.9	53.323	0.0002401	4.8947			0	0	0	0	0	0	0	0	0	0	0	0	0	0	0	0	0	0	0	0	0	0	0	0	0	0	4	1	0	3	0
F6I4A4	F6I4A4_VITVI	F6I4A4_VITVI	Pectinesterase	VIT_05s0062g01160	Vitis vinifera		tr|F6I4A4|F6I4A4_VITVI	tr|F6I4A4|F6I4A4_VITVI	Pectinesterase OS=Vitis vinifera GN=VIT_05s0062g01160 PE=4 SV=1	1	18	18	41	59.472	0	323.31			1	1	0	0	0	0	3	3	3	3	3	3	3	3	3	3	1	3	3	0	3	3	3	3	2	3	7	7	7	7	7
F6I4F4	F6I4F4_VITVI	F6I4F4_VITVI	Glycosyltransferase	VIT_05s0062g00640	Vitis vinifera		tr|F6I4F4|F6I4F4_VITVI;tr|F6I4F3|F6I4F3_VITVI;tr|A5B7F7|A5B7F7_VITVI	tr|F6I4F4|F6I4F4_VITVI	Glycosyltransferase OS=Vitis vinifera GN=VIT_05s0062g00640 PE=3 SV=1	3	10	10	35.4	51.993	0	157.2			7	7	7	7	7	6	0	1	1	0	0	3	0	3	1	3	2	0	0	0	2	3	0	3	3	3	0	0	0	0	0
F6I4I8	F6I4I8_VITVI	F6I4I8_VITVI	Pectin acetylesterase	VIT_14s0060g00230	Vitis vinifera		tr|F6I4I8|F6I4I8_VITVI;tr|A5C8P7|A5C8P7_VITVI	tr|F6I4I8|F6I4I8_VITVI;tr|A5C8P7|A5C8P7_VITVI	Pectin acetylesterase OS=Vitis vinifera GN=VIT_14s0060g00230 PE=3 SV=1;Pectin acetylesterase OS=Vitis vinifera GN=VITISV_020113 PE=3 SV=1	2	27	26	74	46.821	0	323.31			0	0	0	0	0	0	0	0	0	0	0	1	0	2	2	2	2	0	0	1	0	0	0	0	0	0	7	7	7	7	7
F6I4Q7	F6I4Q7_VITVI	F6I4Q7_VITVI	Eukaryotic translation initiation factor 3 subunit A	VIT_14s0060g01630	Vitis vinifera		tr|F6I4Q7|F6I4Q7_VITVI;tr|A5BG19|A5BG19_VITVI	tr|F6I4Q7|F6I4Q7_VITVI	Eukaryotic translation initiation factor 3 subunit A OS=Vitis vinifera GN=VIT_14s0060g01630 PE=3 SV=1	2	17	17	27.1	113.73	0	135.05			6	5	4	5	4	4	3	2	3	2	0	1	2	2	3	1	3	3	3	3	0	0	2	2	2	0	7	7	4	4	3
F6I4S4	F6I4S4_VITVI	F6I4S4_VITVI	Lon protease homolog, mitochondrial	VIT_14s0060g01230	Vitis vinifera		tr|F6I4S4|F6I4S4_VITVI	tr|F6I4S4|F6I4S4_VITVI	Lon protease homolog, mitochondrial OS=Vitis vinifera GN=VIT_14s0060g01230 PE=3 SV=1	1	11	11	20.6	107.6	0	248.56			7	7	5	7	3	2	0	0	3	3	1	0	0	1	1	0	1	0	3	3	2	1	2	3	1	1	0	0	0	0	1
F6I5G4	F6I5G4_VITVI	F6I5G4_VITVI	Lysine--tRNA ligase	VIT_15s0024g00700	Vitis vinifera		tr|F6I5G4|F6I5G4_VITVI	tr|F6I5G4|F6I5G4_VITVI	Lysine--tRNA ligase OS=Vitis vinifera GN=VIT_15s0024g00700 PE=3 SV=1	1	8	2	19.4	74.815	0	33.09			4	4	4	2	2	0	2	0	1	0	1	0	1	0	0	0	0	1	0	1	0	1	0	3	1	0	6	7	4	4	3
F6I5I9	F6I5I9_VITVI	F6I5I9_VITVI	Chlorophyll a-b binding protein, chloroplastic	VIT_15s0024g00040	Vitis vinifera		tr|F6I5I9|F6I5I9_VITVI	tr|F6I5I9|F6I5I9_VITVI	Chlorophyll a-b binding protein, chloroplastic OS=Vitis vinifera GN=VIT_15s0024g00040 PE=3 SV=1	1	15	5	61.3	29.529	0	323.31			7	7	7	7	7	7	3	3	3	3	3	3	3	3	3	3	3	3	3	3	3	3	3	3	3	3	7	7	7	7	7
F6I5J8	F6I5J8_VITVI	F6I5J8_VITVI	Uridine kinase	VIT_14s0171g00090	Vitis vinifera		tr|F6I5J8|F6I5J8_VITVI;tr|A5BEM9|A5BEM9_VITVI;tr|D7SGW3|D7SGW3_VITVI;tr|A5BGN5|A5BGN5_VITVI;tr|A5AGH5|A5AGH5_VITVI;tr|F6I5J7|F6I5J7_VITVI	tr|F6I5J8|F6I5J8_VITVI	Uridine kinase OS=Vitis vinifera GN=VIT_14s0171g00090 PE=3 SV=1	6	5	4	18.5	53.547	0	22.211			1	0	2	2	0	0	0	0	0	0	0	0	0	0	0	0	0	0	0	0	0	0	0	0	0	0	5	4	1	2	1
F6I5K0	F6I5K0_VITVI	F6I5K0_VITVI	Ribulose-phosphate 3-epimerase	VIT_14s0171g00130	Vitis vinifera		tr|F6I5K0|F6I5K0_VITVI	tr|F6I5K0|F6I5K0_VITVI	Ribulose-phosphate 3-epimerase OS=Vitis vinifera GN=VIT_14s0171g00130 PE=3 SV=1	1	6	6	86.9	24.042	0	44.074			4	3	3	3	3	3	0	0	0	0	0	0	0	0	0	0	0	0	0	1	0	1	1	0	0	0	7	7	7	7	6
F6I5U2	F6I5U2_VITVI	F6I5U2_VITVI	Dihydrolipoamide acetyltransferase component of pyruvate dehydrogenase complex	VIT_13s0074g00150	Vitis vinifera		tr|F6I5U2|F6I5U2_VITVI	tr|F6I5U2|F6I5U2_VITVI	Dihydrolipoamide acetyltransferase component of pyruvate dehydrogenase complex OS=Vitis vinifera GN=VIT_13s0074g00150 PE=3 SV=1	1	21	21	43.4	68.35	0	323.31			7	7	6	7	5	3	1	0	2	3	0	0	0	1	2	0	0	0	2	0	0	0	1	2	1	1	7	7	7	7	7
F6I5U5	F6I5U5_VITVI	F6I5U5_VITVI	Pyruvate kinase	VIT_13s0074g00210	Vitis vinifera		tr|F6I5U5|F6I5U5_VITVI;tr|A5BDS1|A5BDS1_VITVI	tr|F6I5U5|F6I5U5_VITVI;tr|A5BDS1|A5BDS1_VITVI	Pyruvate kinase OS=Vitis vinifera GN=VIT_13s0074g00210 PE=3 SV=1;Pyruvate kinase OS=Vitis vinifera GN=VITISV_026975 PE=3 SV=1	2	6	6	36.1	57.678	0	118.79			0	0	0	0	0	0	0	0	0	0	0	0	0	0	0	0	0	0	0	0	0	0	2	0	0	0	7	7	6	5	5
F6I5X7	F6I5X7_VITVI	F6I5X7_VITVI	Glycosyltransferase	VIT_03s0180g00280	Vitis vinifera		tr|F6I5X7|F6I5X7_VITVI;tr|A5C3P7|A5C3P7_VITVI	tr|F6I5X7|F6I5X7_VITVI;tr|A5C3P7|A5C3P7_VITVI	Glycosyltransferase OS=Vitis vinifera GN=VIT_03s0180g00280 PE=3 SV=1;Uncharacterized protein (Fragment) OS=Vitis vinifera GN=VITISV_031370 PE=4 SV=1	2	6	6	20	54.466	0	43.328			4	7	6	5	4	5	3	2	1	1	3	3	0	1	1	0	3	2	2	0	2	2	2	2	2	1	3	2	1	2	2
F6I5Y5	F6I5Y5_VITVI	F6I5Y5_VITVI	D-3-phosphoglycerate dehydrogenase	VIT_03s0180g00130	Vitis vinifera		tr|F6I5Y5|F6I5Y5_VITVI	tr|F6I5Y5|F6I5Y5_VITVI	D-3-phosphoglycerate dehydrogenase OS=Vitis vinifera GN=VIT_03s0180g00130 PE=3 SV=1	1	33	28	62.3	68.909	0	323.31			7	7	7	7	7	7	3	3	3	3	3	3	3	3	3	3	3	3	3	3	3	3	3	3	3	3	7	7	7	7	7
F6I658	F6I658_VITVI	PGLR_VITVI	Probable polygalacturonase (PG) (EC 3.2.1.15) (Pectinase)	GSVIVT00026920001	Vitis vinifera		tr|F6I658|F6I658_VITVI;sp|A7PZL3|PGLR_VITVI;tr|F6HUM8|F6HUM8_VITVI	tr|F6I658|F6I658_VITVI;sp|A7PZL3|PGLR_VITVI	Uncharacterized protein OS=Vitis vinifera GN=VIT_15s0046g02000 PE=3 SV=1;Probable polygalacturonase OS=Vitis vinifera GN=GSVIVT00026920001 PE=1 SV=1	3	12	12	45.7	52.031	0	258.51			0	0	0	0	0	0	0	0	0	0	0	0	0	0	0	0	0	0	0	0	0	0	0	0	0	0	7	7	7	3	5
F6I6A7	F6I6A7_VITVI	F6I6A7_VITVI	Glycosyltransferase	VIT_15s0046g01210	Vitis vinifera		tr|F6I6A7|F6I6A7_VITVI	tr|F6I6A7|F6I6A7_VITVI	Glycosyltransferase OS=Vitis vinifera GN=VIT_15s0046g01210 PE=3 SV=1	1	3	3	16.2	51.339	0	14.514			0	1	0	1	1	0	0	0	0	0	0	0	0	0	0	0	2	0	0	0	0	0	0	0	0	0	6	4	1	1	0
F6I6W5	F6I6W5_VITVI	F6I6W5_VITVI	Pyrophosphate--fructose 6-phosphate 1-phosphotransferase subunit alpha	PFP-ALPHA	Vitis vinifera		tr|F6I6W5|F6I6W5_VITVI	tr|F6I6W5|F6I6W5_VITVI	Pyrophosphate--fructose 6-phosphate 1-phosphotransferase subunit alpha OS=Vitis vinifera GN=PFP-ALPHA PE=3 SV=1	1	20	20	47.7	67.344	0	231.92			7	7	7	7	7	7	3	3	3	3	3	3	3	0	3	3	3	3	3	3	3	3	3	3	3	3	7	6	4	5	4
F6I796	F6I796_VITVI	F6I796_VITVI	ATP-dependent Clp protease proteolytic subunit	VIT_00s0204g00220	Vitis vinifera		tr|F6I796|F6I796_VITVI;tr|D7TGE8|D7TGE8_VITVI;tr|D7U723|D7U723_VITVI	tr|F6I796|F6I796_VITVI;tr|D7TGE8|D7TGE8_VITVI	ATP-dependent Clp protease proteolytic subunit OS=Vitis vinifera GN=VIT_00s0204g00220 PE=3 SV=1;Uncharacterized protein OS=Vitis vinifera GN=VIT_00s1355g00010 PE=4 SV=1	3	14	12	40.4	31.809	0	120.47			7	7	7	7	7	6	3	1	2	3	2	0	1	2	3	0	2	2	1	3	0	3	3	3	3	3	7	6	7	7	7
F6I7K1	F6I7K1_VITVI	F6I7K1_VITVI	ATP-dependent 6-phosphofructokinase	PFK	Vitis vinifera		tr|F6I7K1|F6I7K1_VITVI	tr|F6I7K1|F6I7K1_VITVI	ATP-dependent 6-phosphofructokinase OS=Vitis vinifera GN=PFK PE=3 SV=1	1	14	14	51.8	51.284	0	323.31			5	3	5	7	2	0	3	2	2	3	2	3	0	3	2	3	0	2	3	0	3	0	0	3	1	0	7	7	2	7	5
G1JT87	G1JT87_VITVI	G1JT87_VITVI	Type II peroxiredoxin E		Vitis vinifera		tr|G1JT87|G1JT87_VITVI;tr|F6HKH2|F6HKH2_VITVI;tr|A5BAW6|A5BAW6_VITVI	tr|G1JT87|G1JT87_VITVI;tr|F6HKH2|F6HKH2_VITVI	Type II peroxiredoxin E OS=Vitis vinifera PE=2 SV=1;Uncharacterized protein OS=Vitis vinifera GN=VIT_08s0007g03970 PE=4 SV=1	3	14	14	67.5	22.511	0	323.31			7	7	7	7	7	7	3	3	3	3	3	3	3	3	3	3	3	3	3	3	3	3	3	3	3	3	7	7	7	7	7
G3G8J7	G3G8J7_VITVI	G3G8J7_VITVI	Nitrite reductase 1		Vitis vinifera		tr|G3G8J7|G3G8J7_VITVI;tr|F6HQA7|F6HQA7_VITVI	tr|G3G8J7|G3G8J7_VITVI;tr|F6HQA7|F6HQA7_VITVI	Nitrite reductase 1 OS=Vitis vinifera PE=2 SV=1;Uncharacterized protein OS=Vitis vinifera GN=VIT_03s0063g00370 PE=4 SV=1	2	15	15	37.2	66.528	0	49.929			7	7	7	4	6	7	3	3	3	3	3	3	2	3	3	3	3	3	3	3	3	3	3	3	3	3	0	0	0	0	0
G3G8J8	G3G8J8_VITVI	G3G8J8_VITVI	Nitrate reductase		Vitis vinifera		tr|G3G8J8|G3G8J8_VITVI;tr|F6H0M5|F6H0M5_VITVI	tr|G3G8J8|G3G8J8_VITVI;tr|F6H0M5|F6H0M5_VITVI	Nitrate reductase OS=Vitis vinifera PE=2 SV=1;Nitrate reductase OS=Vitis vinifera GN=VIT_18s0001g03910 PE=3 SV=1	2	5	5	4.3	101.85	0	35.994			2	2	1	3	2	0	3	1	0	0	0	0	0	0	1	1	3	0	0	3	2	2	1	0	0	1	0	0	0	0	0
G4XGW7	G4XGW7_VITVI	G4XGW7_VITVI	Isopentenyl diphosphate isomerase II(IPI2)		Vitis vinifera		tr|G4XGW7|G4XGW7_VITVI	tr|G4XGW7|G4XGW7_VITVI	Isopentenyl diphosphate isomerase II(IPI2) OS=Vitis vinifera PE=2 SV=1	1	2	2	46.9	33.166	0	7.3381			0	1	0	3	0	0	0	0	0	0	0	0	0	0	0	0	0	0	0	0	0	0	0	0	0	0	0	0	1	1	3
G4XGW8	G4XGW8_VITVI	G4XGW8_VITVI	Isopentenyl diphosphate isomerase II(IPI2)		Vitis vinifera		tr|G4XGW8|G4XGW8_VITVI;tr|F6GX19|F6GX19_VITVI	tr|G4XGW8|G4XGW8_VITVI;tr|F6GX19|F6GX19_VITVI	Isopentenyl diphosphate isomerase II(IPI2) OS=Vitis vinifera PE=2 SV=1;Uncharacterized protein OS=Vitis vinifera GN=VIT_04s0023g00600 PE=4 SV=1	2	12	2	46.9	33.176	0	48.338			6	7	6	6	7	6	3	3	0	3	2	2	3	2	3	2	3	0	0	2	2	3	3	2	0	2	7	6	7	7	7
G9HQG0	G9HQG0_VITVI	G9HQG0_VITVI	Aldehyde dehydrogenase ALDH2B4_V2		Vitis vinifera		tr|G9HQG0|G9HQG0_VITVI;tr|D7SHU4|D7SHU4_VITVI;tr|A5B038|A5B038_VITVI;tr|G9HQG1|G9HQG1_VITVI	tr|G9HQG0|G9HQG0_VITVI;tr|D7SHU4|D7SHU4_VITVI;tr|A5B038|A5B038_VITVI;tr|G9HQG1|G9HQG1_VITVI	Aldehyde dehydrogenase ALDH2B4_V2 OS=Vitis vinifera PE=2 SV=1;Uncharacterized protein OS=Vitis vinifera GN=VIT_17s0000g08070 PE=3 SV=1;Uncharacterized protein OS=Vitis vinifera GN=VITISV_013710 PE=3 SV=1;Aldehyde dehydrogenase ALDH2B4_V3 OS=Vitis vinifera	4	38	34	78.4	52.168	0	323.31			7	7	7	7	7	7	3	3	3	3	3	3	3	3	3	3	3	3	3	3	3	3	3	3	3	3	7	7	7	7	7
[truncated: 3,704 more rows]
[truncated: 583 more columns]
